# Supplementary material for: Prioritization of novel ADPKD drug candidates from disease-stage specific gene expression profiles
Source: eBioMedicine. 2019 Dec 24;51:102585. doi: 10.1016/j.ebiom.2019.11.046 (PMC7000333; doi:10.1016/j.ebiom.2019.11.046)
Supplement: Supplementary file 3 [file mmc3.xlsx]

## Sheet: Samples used in ADPKD Progressi
Samples Used in the making of the ADPKD Progression Profile
Samples Information											Sequencing Information
Sample_ID	Short_sample_ExperimentalDescription - nr of weeks sacrificed after Tamoxifen	2KW_BW_perc	Genotype	Age of tamoxifen administration (in days)	Additional_treatment	Start_treatment_weeks_after_Tamoxifen	duration_treatment_weeks	Age_ end_exp_weeks	RNA_Integrity_number	tissue	Yield (Mbp)*	Quality(%>= Q30)	Run Information
7040-03-13	Pkd1cko-5wk	1.33	CreLoxLox	90	PBS	1	single-injection	17	8	kidney	938	94.25	PE-125-125
7040-03-14	Pkd1cko-5wk	1.67	CreLoxLox	90	PBS	1	single-injection	17	8	kidney	7254	93.85	SR-66: 2
7040-03-33	Pkd1cko-5wk	1.37	CreLoxLox	90	PBS	1	single-injection	17	8.1	kidney	990	94.3	PE-125-125
7040-03-34	Pkd1cko-5wk	1.32	CreLoxLox	90	PBS	1	single-injection	17	8.1	kidney	2843	93.98	SR-66: 4
7040-03-09	Pkd1cko-2wk	1.61	CreLoxLox	90	PBS	1	single-injection	14	7.7	kidney	3784	94.21	SR-66: 1
7040-03-25	Pkd1cko-2wk	1.32	CreLoxLox	90	PBS	1	single-injection	14	8.1	kidney	2136	93.7	SR-66: 3
7040-03-26	Pkd1cko-2wk	1.34	CreLoxLox	90	PBS	1	single-injection	14	8.3	kidney	5744	93.61	SR-66: 3
7040-03-27	Pkd1cko-2wk	1.56	CreLoxLox	90	PBS	1	single-injection	14	8.5	kidney	4194	93.63	SR-66: 3
7040-03-01	Pkd1cko-1wk	1.32	CreLoxLox	90	PBS	1	single-injection	13	7.9	kidney	1994	95.6	PE-125-125
7040-03-02	Pkd1cko-1wk	1.26	CreLoxLox	90	PBS	1	single-injection	13	7.9	kidney	1755	94.2	SR-66: 1
7040-03-03	Pkd1cko-1wk	1.22	CreLoxLox	90	PBS	1	single-injection	13	7.8	kidney	1201	94.89	PE-125-125
7040-03-04	Pkd1cko-1wk	1.29	CreLoxLox	90	PBS	1	single-injection	13	8.1	kidney	1598	94.31	SR-66: 1
7040-03-63	Pkd1cko-15wk	6.23	CreLoxLox	40	none	na	na	21	7.5	kidney	1614	94.44	SR-66: 6
7040-03-68	Pkd1cko-15wk	8.5	CreLoxLox	40	none	na	na	21	7.2	kidney	2116	94.9	PE-125-125
7040-03-73	Pkd1cko-15wk	8.76	CreLoxLox	40	none	na	na	21	6.5	kidney	961	93.76	PE-125-125
7040-03-60	Pkd1cko-11wk	4.81	CreLoxLox	40	none	na	na	18	6.6	kidney	1474	94.18	SR-66: 6
7040-03-65	Pkd1cko-11wk	3.36	CreLoxLox	40	none	na	na	18	6.2	kidney	2435	94.35	SR-66: 6
7040-03-70	Pkd1cko-11wk	3.26	CreLoxLox	40	none	na	na	18	8.1	kidney	1841	94.02	SR-66: 7
7040-03-75	Pkd1cko-11wk	3	CreLoxLox	40	none	na	na	18	7.5	kidney	967	93.82	SR-66: 7
7040-03-37	Pkd1cko-10.5wk	2.9	CreLoxLoxSor	40	none	na	na	18	7.8	kidney	2792	94.19	SR-66: 4
7040-03-39	Pkd1cko-10.5wk	2.25	CreLoxLoxSor	40	none	na	na	18	7.6	kidney	1057	94.82	PE-125-125
7040-03-41	Pkd1cko-10.5wk	2.59	CreLoxLoxSor	40	none	na	na	18	7.5	kidney	1079	94.57	PE-125-125
7040-03-43	Pkd1cko-10.5wk	2.56	CreLoxLoxSor	40	none	na	na	18	7.4	kidney	1249	94.86	PE-125-125
7040-03-45	Pkd1cko-10.5wk	3.87	CreLoxLoxSor	40	none	na	na	18	7.7	kidney	1347	94.53	SR-66: 5
7040-03-66	Control	1.4	CreCreLoxLox	na	none	na	na	14	6.9	kidney	1757	94.22	SR-66: 6
7040-03-71	Control	1.44	CreCreLoxLox	na	none	na	na	14	7.5	kidney	2188	93.93	SR-66: 7
7040-03-76	Control	1.43	CreCreLoxLox	na	none	na	na	14	7.9	kidney	4384	93.85	SR-66: 7
7040-03-77	Control	1.49	CreCreLoxLox	na	none	na	na	10	7.9	kidney	1660	93.95	SR-66: 7
