# Supplementary material for: Prioritization of novel ADPKD drug candidates from disease-stage specific gene expression profiles
Source: eBioMedicine. 2019 Dec 24;51:102585. doi: 10.1016/j.ebiom.2019.11.046 (PMC7000333; doi:10.1016/j.ebiom.2019.11.046)
Supplement: Supplementary file 4 [file mmc4.xlsx]

## Sheet: A- IndexofDrugTreatments
Drugs
Rapa	Rapamycin		Novalic et al, JASN 2012
Curcumin	Curcumin		Leonhard et al, Am J Physiol Renal Physiol 2011
Act	Soluble activin receptor IIB Fc (sActRIIB-Fc)		leonhard et al, JASN 2016

## Sheet: B- All PKD Progression Genes
Supplementary Table 2: Genes that are involved in ADPKD progression based on all 15 clusters
The genes of the 15 clusters that classified genes based on their expression pattern along the progression of ADPKD using RNA-seq of diease-stage specific samples. Drug treamtment column, shows if this gene was also dysregulated in one of the five drug treated samples (see index sheet A)
				Drug Treatment Responsse
Associated.Gene.Name	Cluster ID	ensembl_gene_id	Count_of_drugs_that_this_gene_respondsto	Act_Short_Late_Late	Act_Long	Curcumin	Rapa_Early	Rapa_Late	Description
Aldh4a1	1	ENSMUSG00000028737	4	Act_Short_Late	Act_Long	Curcumin	Rapa_Late	-	aldehyde dehydrogenase 4 family
Gabrb3	1	ENSMUSG00000033676	3	-	Act_Long	-	Rapa_Late	Rapa_Early	gamma-aminobutyric acid (GABA) A receptor
Bmp7	1	ENSMUSG00000008999	2	Act_Short_Late	Act_Long	-	-	-	bone morphogenetic protein 7 [Source:MGI Symbol;Acc:MGI:103302]
Bsdc1	1	ENSMUSG00000040859	2	-	-	-	Rapa_Late	Rapa_Early	BSD domain containing 1 [Source:MGI Symbol;Acc:MGI:1913466]
F5	1	ENSMUSG00000026579	2	-	-	-	Rapa_Late	Rapa_Early	coagulation factor V [Source:MGI Symbol;Acc:MGI:88382]
Gatsl2	1	ENSMUSG00000015944	2	Act_Short_Late	Act_Long	-	-	-	GATS protein-like 2 [Source:MGI Symbol;Acc:MGI:1933384]
Gm37201	1	ENSMUSG00000103658	2	Act_Short_Late	-	Curcumin	-	-	predicted gene
Ppard	1	ENSMUSG00000002250	2	Act_Short_Late	-	-	-	Rapa_Early	peroxisome proliferator activator receptor delta [Source:MGI Symbol;Acc:MGI:101884]
Prosc	1	ENSMUSG00000031485	2	Act_Short_Late	Act_Long	-	-	-	proline synthetase co-transcribed [Source:MGI Symbol;Acc:MGI:1891207]
Rfk	1	ENSMUSG00000024712	2	Act_Short_Late	-	-	-	Rapa_Early	riboflavin kinase [Source:MGI Symbol;Acc:MGI:1914688]
1700030J22Rik	1	ENSMUSG00000031847	1	-	-	-	-	Rapa_Early	RIKEN cDNA 1700030J22 gene [Source:MGI Symbol;Acc:MGI:1916778]
Adra1a	1	ENSMUSG00000045875	1	Act_Short_Late	-	-	-	-	adrenergic receptor
Ahcyl2	1	ENSMUSG00000029772	1	-	-	-	-	Rapa_Early	S-adenosylhomocysteine hydrolase-like 2 [Source:MGI Symbol;Acc:MGI:1921590]
Atxn2	1	ENSMUSG00000042605	1	-	-	-	-	Rapa_Early	ataxin 2 [Source:MGI Symbol;Acc:MGI:1277223]
Avpr1a	1	ENSMUSG00000020123	1	Act_Short_Late	-	-	-	-	arginine vasopressin receptor 1A [Source:MGI Symbol;Acc:MGI:1859216]
Calr	1	ENSMUSG00000003814	1	Act_Short_Late	-	-	-	-	calreticulin [Source:MGI Symbol;Acc:MGI:88252]
Ddc	1	ENSMUSG00000020182	1	Act_Short_Late	-	-	-	-	dopa decarboxylase [Source:MGI Symbol;Acc:MGI:94876]
Ei24	1	ENSMUSG00000062762	1	-	-	-	-	Rapa_Early	etoposide induced 2.4 mRNA [Source:MGI Symbol;Acc:MGI:108090]
Ethe1	1	ENSMUSG00000064254	1	Act_Short_Late	-	-	-	-	ethylmalonic encephalopathy 1 [Source:MGI Symbol;Acc:MGI:1913321]
Gabarapl1	1	ENSMUSG00000030161	1	-	-	Curcumin	-	-	gamma-aminobutyric acid (GABA) A receptor-associated protein-like 1 [Source:MGI Symbol;Acc:MGI:1914980]
Gm15544	1	ENSMUSG00000081664	1	-	-	Curcumin	-	-	predicted gene 15544 [Source:MGI Symbol;Acc:MGI:3782993]
Lrrc3	1	ENSMUSG00000051652	1	-	-	-	-	Rapa_Early	leucine rich repeat containing 3 [Source:MGI Symbol;Acc:MGI:2447899]
Osbpl8	1	ENSMUSG00000020189	1	Act_Short_Late	-	-	-	-	oxysterol binding protein-like 8 [Source:MGI Symbol;Acc:MGI:2443807]
Pi4k2a	1	ENSMUSG00000025178	1	Act_Short_Late	-	-	-	-	phosphatidylinositol 4-kinase type 2 alpha [Source:MGI Symbol;Acc:MGI:1934031]
Plcb1	1	ENSMUSG00000051177	1	Act_Short_Late	-	-	-	-	phospholipase C
Psmd11	1	ENSMUSG00000017428	1	-	-	-	-	Rapa_Early	proteasome (prosome
R3hdm2	1	ENSMUSG00000025404	1	-	-	-	-	Rapa_Early	R3H domain containing 2 [Source:MGI Symbol;Acc:MGI:1919000]
Sectm1b	1	ENSMUSG00000039364	1	Act_Short_Late	-	-	-	-	secreted and transmembrane 1B [Source:MGI Symbol;Acc:MGI:1929083]
Snrpn	1	ENSMUSG00000102252	1	-	-	-	-	Rapa_Early	small nuclear ribonucleoprotein N [Source:MGI Symbol;Acc:MGI:98347]
Sufu	1	ENSMUSG00000025231	1	-	-	-	-	Rapa_Early	suppressor of fused homolog (Drosophila) [Source:MGI Symbol;Acc:MGI:1345643]
Thra	1	ENSMUSG00000058756	1	-	-	-	-	Rapa_Early	thyroid hormone receptor alpha [Source:MGI Symbol;Acc:MGI:98742]
Timp3	1	ENSMUSG00000020044	1	-	-	Curcumin	-	-	tissue inhibitor of metalloproteinase 3 [Source:MGI Symbol;Acc:MGI:98754]
Tmem26	1	ENSMUSG00000060044	1	-	-	-	Rapa_Late	-	transmembrane protein 26 [Source:MGI Symbol;Acc:MGI:2143537]
Trappc10	1	ENSMUSG00000000374	1	-	-	-	-	Rapa_Early	trafficking protein particle complex 10 [Source:MGI Symbol;Acc:MGI:1336209]
Tstd2	1	ENSMUSG00000035495	1	-	-	-	-	Rapa_Early	thiosulfate sulfurtransferase (rhodanese)-like domain containing 2 [Source:MGI Symbol;Acc:MGI:3039624]
Ubqln1	1	ENSMUSG00000005312	1	Act_Short_Late	-	-	-	-	ubiquilin 1 [Source:MGI Symbol;Acc:MGI:1860276]
A1cf	1	ENSMUSG00000052595	0	-	-	-	-	-	APOBEC1 complementation factor [Source:MGI Symbol;Acc:MGI:1917115]
Acmsd	1	ENSMUSG00000026348	0	-	-	-	-	-	amino carboxymuconate semialdehyde decarboxylase [Source:MGI Symbol;Acc:MGI:2386323]
Acpp	1	ENSMUSG00000032561	0	-	-	-	-	-	acid phosphatase
Als2	1	ENSMUSG00000026024	0	-	-	-	-	-	amyotrophic lateral sclerosis 2 (juvenile) [Source:MGI Symbol;Acc:MGI:1921268]
Ankrd13c	1	ENSMUSG00000039988	0	-	-	-	-	-	ankyrin repeat domain 13c [Source:MGI Symbol;Acc:MGI:2139746]
Arhgef10l	1	ENSMUSG00000040964	0	-	-	-	-	-	Rho guanine nucleotide exchange factor (GEF) 10-like [Source:MGI Symbol;Acc:MGI:1920004]
Arhgef7	1	ENSMUSG00000031511	0	-	-	-	-	-	Rho guanine nucleotide exchange factor (GEF7) [Source:MGI Symbol;Acc:MGI:1860493]
Atxn7l1	1	ENSMUSG00000020564	0	-	-	-	-	-	ataxin 7-like 1 [Source:MGI Symbol;Acc:MGI:3584458]
Bcr	1	ENSMUSG00000009681	0	-	-	-	-	-	breakpoint cluster region [Source:MGI Symbol;Acc:MGI:88141]
Bloc1s6	1	ENSMUSG00000005804	0	-	-	-	-	-	biogenesis of lysosomal organelles complex-1
Bnc2	1	ENSMUSG00000028487	0	-	-	-	-	-	basonuclin 2 [Source:MGI Symbol;Acc:MGI:2443805]
Casc4	1	ENSMUSG00000060227	0	-	-	-	-	-	cancer susceptibility candidate 4 [Source:MGI Symbol;Acc:MGI:2443129]
Casr	1	ENSMUSG00000051980	0	-	-	-	-	-	calcium-sensing receptor [Source:MGI Symbol;Acc:MGI:1351351]
Ccdc91	1	ENSMUSG00000030301	0	-	-	-	-	-	coiled-coil domain containing 91 [Source:MGI Symbol;Acc:MGI:1914265]
Ccser2	1	ENSMUSG00000058690	0	-	-	-	-	-	coiled-coil serine rich 2 [Source:MGI Symbol;Acc:MGI:101859]
Chic1	1	ENSMUSG00000031327	0	-	-	-	-	-	cysteine-rich hydrophobic domain 1 [Source:MGI Symbol;Acc:MGI:1344694]
Chst3	1	ENSMUSG00000057337	0	-	-	-	-	-	carbohydrate (chondroitin 6/keratan) sulfotransferase 3 [Source:MGI Symbol;Acc:MGI:1858224]
Cmip	1	ENSMUSG00000034390	0	-	-	-	-	-	c-Maf inducing protein [Source:MGI Symbol;Acc:MGI:1921690]
Cmtm6	1	ENSMUSG00000032434	0	-	-	-	-	-	CKLF-like MARVEL transmembrane domain containing 6 [Source:MGI Symbol;Acc:MGI:2447165]
Csde1	1	ENSMUSG00000068823	0	-	-	-	-	-	cold shock domain containing E1
Cyyr1	1	ENSMUSG00000041134	0	-	-	-	-	-	cysteine and tyrosine-rich protein 1 [Source:MGI Symbol;Acc:MGI:2152187]
D630045J12Rik	1	ENSMUSG00000063455	0	-	-	-	-	-	RIKEN cDNA D630045J12 gene [Source:MGI Symbol;Acc:MGI:2669829]
D6Wsu163e	1	ENSMUSG00000030347	0	-	-	-	-	-	DNA segment
Dbt	1	ENSMUSG00000000340	0	-	-	-	-	-	dihydrolipoamide branched chain transacylase E2 [Source:MGI Symbol;Acc:MGI:105386]
Dennd1a	1	ENSMUSG00000035392	0	-	-	-	-	-	DENN/MADD domain containing 1A [Source:MGI Symbol;Acc:MGI:2442794]
Dennd5b	1	ENSMUSG00000030313	0	-	-	-	-	-	DENN/MADD domain containing 5B [Source:MGI Symbol;Acc:MGI:2444273]
Dnajc13	1	ENSMUSG00000032560	0	-	-	-	-	-	DnaJ (Hsp40) homolog
Egfl6	1	ENSMUSG00000000402	0	-	-	-	-	-	EGF-like-domain
Fbxo25	1	ENSMUSG00000038365	0	-	-	-	-	-	F-box protein 25 [Source:MGI Symbol;Acc:MGI:1914072]
Fundc1	1	ENSMUSG00000025040	0	-	-	-	-	-	FUN14 domain containing 1 [Source:MGI Symbol;Acc:MGI:1919268]
Gfod1	1	ENSMUSG00000051335	0	-	-	-	-	-	glucose-fructose oxidoreductase domain containing 1 [Source:MGI Symbol;Acc:MGI:2145304]
Gid4	1	ENSMUSG00000018415	0	-	-	-	-	-	GID complex subunit 4
Gm11502	1	ENSMUSG00000082453	0	-	-	-	-	-	predicted gene 11502 [Source:MGI Symbol;Acc:MGI:3652282]
Gm13502	1	ENSMUSG00000083287	0	-	-	-	-	-	predicted gene 13502 [Source:MGI Symbol;Acc:MGI:3649894]
Gm13991	1	ENSMUSG00000081787	0	-	-	-	-	-	predicted gene 13991 [Source:MGI Symbol;Acc:MGI:3651689]
Gm5510	1	ENSMUSG00000083458	0	-	-	-	-	-	predicted pseudogene 5510 [Source:MGI Symbol;Acc:MGI:3648472]
Gm7278	1	ENSMUSG00000080950	0	-	-	-	-	-	predicted gene 7278 [Source:MGI Symbol;Acc:MGI:3645261]
Gm9845	1	ENSMUSG00000050533	0	-	-	-	-	-	predicted pseudogene 9845 [Source:MGI Symbol;Acc:MGI:3704215]
Gna12	1	ENSMUSG00000000149	0	-	-	-	-	-	guanine nucleotide binding protein
Gpr137b-ps	1	ENSMUSG00000097715	0	-	-	-	-	-	G protein-coupled receptor 137B
Gspt1	1	ENSMUSG00000062203	0	-	-	-	-	-	G1 to S phase transition 1 [Source:MGI Symbol;Acc:MGI:1316728]
Hdlbp	1	ENSMUSG00000034088	0	-	-	-	-	-	high density lipoprotein (HDL) binding protein [Source:MGI Symbol;Acc:MGI:99256]
Homer1	1	ENSMUSG00000007617	0	-	-	-	-	-	homer homolog 1 (Drosophila) [Source:MGI Symbol;Acc:MGI:1347345]
Hus1	1	ENSMUSG00000020413	0	-	-	-	-	-	Hus1 homolog (S. pombe) [Source:MGI Symbol;Acc:MGI:1277962]
Idi1	1	ENSMUSG00000058258	0	-	-	-	-	-	isopentenyl-diphosphate delta isomerase [Source:MGI Symbol;Acc:MGI:2442264]
Igf1r	1	ENSMUSG00000005533	0	-	-	-	-	-	insulin-like growth factor I receptor [Source:MGI Symbol;Acc:MGI:96433]
Igfbp5	1	ENSMUSG00000026185	0	-	-	-	-	-	insulin-like growth factor binding protein 5 [Source:MGI Symbol;Acc:MGI:96440]
Kif16b	1	ENSMUSG00000038844	0	-	-	-	-	-	kinesin family member 16B [Source:MGI Symbol;Acc:MGI:1098240]
Lrrk2	1	ENSMUSG00000036273	0	-	-	-	-	-	leucine-rich repeat kinase 2 [Source:MGI Symbol;Acc:MGI:1913975]
Mgme1	1	ENSMUSG00000027424	0	-	-	-	-	-	mitochondrial genome maintainance exonuclease 1 [Source:MGI Symbol;Acc:MGI:1921778]
Msmo1	1	ENSMUSG00000031604	0	-	-	-	-	-	methylsterol monoxygenase 1 [Source:MGI Symbol;Acc:MGI:1913484]
Mvb12b	1	ENSMUSG00000038740	0	-	-	-	-	-	multivesicular body subunit 12B [Source:MGI Symbol;Acc:MGI:1919793]
Narf	1	ENSMUSG00000000056	0	-	-	-	-	-	nuclear prelamin A recognition factor [Source:MGI Symbol;Acc:MGI:1914858]
Nek4	1	ENSMUSG00000021918	0	-	-	-	-	-	NIMA (never in mitosis gene a)-related expressed kinase 4 [Source:MGI Symbol;Acc:MGI:1344404]
Pank3	1	ENSMUSG00000018846	0	-	-	-	-	-	pantothenate kinase 3 [Source:MGI Symbol;Acc:MGI:2387464]
Pdpr	1	ENSMUSG00000033624	0	-	-	-	-	-	pyruvate dehydrogenase phosphatase regulatory subunit [Source:MGI Symbol;Acc:MGI:2442188]
Pitrm1	1	ENSMUSG00000021193	0	-	-	-	-	-	pitrilysin metallepetidase 1 [Source:MGI Symbol;Acc:MGI:1916867]
Plekhb2	1	ENSMUSG00000026123	0	-	-	-	-	-	pleckstrin homology domain containing
Pnpla8	1	ENSMUSG00000036257	0	-	-	-	-	-	patatin-like phospholipase domain containing 8 [Source:MGI Symbol;Acc:MGI:1914702]
Ptpra	1	ENSMUSG00000027303	0	-	-	-	-	-	protein tyrosine phosphatase
Ptrhd1	1	ENSMUSG00000096199	0	-	-	-	-	-	peptidyl-tRNA hydrolase domain containing 1 [Source:MGI Symbol;Acc:MGI:1916959]
Rab11fip3	1	ENSMUSG00000037098	0	-	-	-	-	-	RAB11 family interacting protein 3 (class II) [Source:MGI Symbol;Acc:MGI:2444431]
Rasa2	1	ENSMUSG00000032413	0	-	-	-	-	-	RAS p21 protein activator 2 [Source:MGI Symbol;Acc:MGI:2149960]
Rcor1	1	ENSMUSG00000037896	0	-	-	-	-	-	REST corepressor 1 [Source:MGI Symbol;Acc:MGI:106340]
Rgl1	1	ENSMUSG00000026482	0	-	-	-	-	-	ral guanine nucleotide dissociation stimulator
Rlf	1	ENSMUSG00000049878	0	-	-	-	-	-	rearranged L-myc fusion sequence [Source:MGI Symbol;Acc:MGI:1924705]
Rnf152	1	ENSMUSG00000047496	0	-	-	-	-	-	ring finger protein 152 [Source:MGI Symbol;Acc:MGI:2443787]
Rufy1	1	ENSMUSG00000020375	0	-	-	-	-	-	RUN and FYVE domain containing 1 [Source:MGI Symbol;Acc:MGI:2429762]
Rufy3	1	ENSMUSG00000029291	0	-	-	-	-	-	RUN and FYVE domain containing 3 [Source:MGI Symbol;Acc:MGI:106484]
Scaf8	1	ENSMUSG00000046201	0	-	-	-	-	-	SR-related CTD-associated factor 8 [Source:MGI Symbol;Acc:MGI:1925212]
Sdc4	1	ENSMUSG00000017009	0	-	-	-	-	-	syndecan 4 [Source:MGI Symbol;Acc:MGI:1349164]
Setd8	1	ENSMUSG00000049327	0	-	-	-	-	-	SET domain containing (lysine methyltransferase) 8 [Source:MGI Symbol;Acc:MGI:1915206]
Sgtb	1	ENSMUSG00000042743	0	-	-	-	-	-	small glutamine-rich tetratricopeptide repeat (TPR)-containing
Sipa1l1	1	ENSMUSG00000042700	0	-	-	-	-	-	signal-induced proliferation-associated 1 like 1 [Source:MGI Symbol;Acc:MGI:2443679]
Slc25a15	1	ENSMUSG00000031482	0	-	-	-	-	-	solute carrier family 25 (mitochondrial carrier ornithine transporter)
Slc35f1	1	ENSMUSG00000038602	0	-	-	-	-	-	solute carrier family 35
Smurf2	1	ENSMUSG00000018363	0	-	-	-	-	-	SMAD specific E3 ubiquitin protein ligase 2 [Source:MGI Symbol;Acc:MGI:1913563]
Snx29	1	ENSMUSG00000071669	0	-	-	-	-	-	sorting nexin 29 [Source:MGI Symbol;Acc:MGI:1921728]
Stk24	1	ENSMUSG00000063410	0	-	-	-	-	-	serine/threonine kinase 24 [Source:MGI Symbol;Acc:MGI:2385007]
Stt3b	1	ENSMUSG00000032437	0	-	-	-	-	-	STT3
Tbc1d14	1	ENSMUSG00000029192	0	-	-	-	-	-	TBC1 domain family
Tbck	1	ENSMUSG00000028030	0	-	-	-	-	-	TBC1 domain containing kinase [Source:MGI Symbol;Acc:MGI:2445052]
Tdrd7	1	ENSMUSG00000035517	0	-	-	-	-	-	tudor domain containing 7 [Source:MGI Symbol;Acc:MGI:2140279]
Tmem64	1	ENSMUSG00000043252	0	-	-	-	-	-	transmembrane protein 64 [Source:MGI Symbol;Acc:MGI:2140359]
Tomm70a	1	ENSMUSG00000022752	0	-	-	-	-	-	translocase of outer mitochondrial membrane 70 homolog A (yeast) [Source:MGI Symbol;Acc:MGI:106295]
Trappc13	1	ENSMUSG00000021711	0	-	-	-	-	-	trafficking protein particle complex 13 [Source:MGI Symbol;Acc:MGI:1914225]
Trp53inp2	1	ENSMUSG00000038375	0	-	-	-	-	-	transformation related protein 53 inducible nuclear protein 2 [Source:MGI Symbol;Acc:MGI:1915978]
Ube3c	1	ENSMUSG00000039000	0	-	-	-	-	-	ubiquitin protein ligase E3C [Source:MGI Symbol;Acc:MGI:2140998]
Usp8	1	ENSMUSG00000027363	0	-	-	-	-	-	ubiquitin specific peptidase 8 [Source:MGI Symbol;Acc:MGI:1934029]
Vps35	1	ENSMUSG00000031696	0	-	-	-	-	-	vacuolar protein sorting 35 [Source:MGI Symbol;Acc:MGI:1890467]
Vps37a	1	ENSMUSG00000031600	0	-	-	-	-	-	vacuolar protein sorting 37A (yeast) [Source:MGI Symbol;Acc:MGI:1261835]
Wapal	1	ENSMUSG00000041408	0	-	-	-	-	-	wings apart-like homolog (Drosophila) [Source:MGI Symbol;Acc:MGI:2675859]
Wdtc1	1	ENSMUSG00000037622	0	-	-	-	-	-	WD and tetratricopeptide repeats 1 [Source:MGI Symbol;Acc:MGI:2685541]
Wsb2	1	ENSMUSG00000029364	0	-	-	-	-	-	WD repeat and SOCS box-containing 2 [Source:MGI Symbol;Acc:MGI:2144041]
Gmnn	2	ENSMUSG00000006715	4	Act_Short_Late	Act_Long	-	Rapa_Late	Rapa_Early	geminin [Source:MGI Symbol;Acc:MGI:1927344]
Gc	2	ENSMUSG00000035540	3	Act_Short_Late	-	-	Rapa_Late	Rapa_Early	group specific component [Source:MGI Symbol;Acc:MGI:95669]
Id2	2	ENSMUSG00000020644	3	Act_Short_Late	Act_Long	-	Rapa_Late	-	inhibitor of DNA binding 2 [Source:MGI Symbol;Acc:MGI:96397]
Cd63	2	ENSMUSG00000025351	2	-	Act_Long	-	Rapa_Late	-	CD63 antigen [Source:MGI Symbol;Acc:MGI:99529]
Adgrg1	2	ENSMUSG00000031785	2	Act_Short_Late	Act_Long	-	-	-	adhesion G protein-coupled receptor G1 [Source:MGI Symbol;Acc:MGI:1340051]
Anxa1	2	ENSMUSG00000024659	2	-	Act_Long	-	-	Rapa_Early	annexin A1 [Source:MGI Symbol;Acc:MGI:96819]
Cd63-ps	2	ENSMUSG00000085939	2	-	Act_Long	-	Rapa_Late	-	CD63 antigen
Colgalt1	2	ENSMUSG00000034807	2	-	Act_Long	-	-	Rapa_Early	collagen beta(1-O)galactosyltransferase 1 [Source:MGI Symbol;Acc:MGI:1924348]
Gm15453	2	ENSMUSG00000099875	2	Act_Short_Late	-	-	Rapa_Late	-	predicted gene 15453 [Source:MGI Symbol;Acc:MGI:3642874]
Grn	2	ENSMUSG00000034708	2	-	-	-	Rapa_Late	Rapa_Early	granulin [Source:MGI Symbol;Acc:MGI:95832]
Haus4	2	ENSMUSG00000022177	2	Act_Short_Late	-	-	Rapa_Late	-	HAUS augmin-like complex
Ifi30	2	ENSMUSG00000031838	2	-	-	-	Rapa_Late	Rapa_Early	interferon gamma inducible protein 30 [Source:MGI Symbol;Acc:MGI:2137648]
Lgmn	2	ENSMUSG00000021190	2	-	-	-	Rapa_Late	Rapa_Early	legumain [Source:MGI Symbol;Acc:MGI:1330838]
Mfsd12	2	ENSMUSG00000034854	2	-	-	-	Rapa_Late	Rapa_Early	major facilitator superfamily domain containing 12 [Source:MGI Symbol;Acc:MGI:3604804]
Pcna	2	ENSMUSG00000027342	2	-	-	-	Rapa_Late	Rapa_Early	proliferating cell nuclear antigen [Source:MGI Symbol;Acc:MGI:97503]
Pvrl1	2	ENSMUSG00000032012	2	-	-	-	Rapa_Late	Rapa_Early	poliovirus receptor-related 1 [Source:MGI Symbol;Acc:MGI:1926483]
Rcc1	2	ENSMUSG00000028896	2	-	-	-	Rapa_Late	Rapa_Early	regulator of chromosome condensation 1 [Source:MGI Symbol;Acc:MGI:1913989]
Serpinb8	2	ENSMUSG00000026315	2	-	-	-	Rapa_Late	Rapa_Early	serine (or cysteine) peptidase inhibitor
Ankrd1	2	ENSMUSG00000024803	1	-	Act_Long	-	-	-	ankyrin repeat domain 1 (cardiac muscle) [Source:MGI Symbol;Acc:MGI:1097717]
Car13	2	ENSMUSG00000027555	1	-	-	-	-	Rapa_Early	carbonic anhydrase 13 [Source:MGI Symbol;Acc:MGI:1931322]
Cdh3	2	ENSMUSG00000061048	1	-	Act_Long	-	-	-	cadherin 3 [Source:MGI Symbol;Acc:MGI:88356]
Cp	2	ENSMUSG00000003617	1	-	Act_Long	-	-	-	ceruloplasmin [Source:MGI Symbol;Acc:MGI:88476]
Dpysl3	2	ENSMUSG00000024501	1	-	-	-	-	Rapa_Early	dihydropyrimidinase-like 3 [Source:MGI Symbol;Acc:MGI:1349762]
Entpd2	2	ENSMUSG00000015085	1	-	-	-	Rapa_Late	-	ectonucleoside triphosphate diphosphohydrolase 2 [Source:MGI Symbol;Acc:MGI:1096863]
Fbp2	2	ENSMUSG00000021456	1	-	-	-	Rapa_Late	-	fructose bisphosphatase 2 [Source:MGI Symbol;Acc:MGI:95491]
Gdf15	2	ENSMUSG00000038508	1	-	-	-	Rapa_Late	-	growth differentiation factor 15 [Source:MGI Symbol;Acc:MGI:1346047]
Krt8	2	ENSMUSG00000049382	1	-	-	-	-	Rapa_Early	keratin 8 [Source:MGI Symbol;Acc:MGI:96705]
Lmnb1	2	ENSMUSG00000024590	1	-	-	-	-	Rapa_Early	lamin B1 [Source:MGI Symbol;Acc:MGI:96795]
Mcm2	2	ENSMUSG00000002870	1	-	-	-	-	Rapa_Early	minichromosome maintenance deficient 2 mitotin (S. cerevisiae) [Source:MGI Symbol;Acc:MGI:105380]
Mcm4	2	ENSMUSG00000022673	1	-	-	-	-	Rapa_Early	minichromosome maintenance deficient 4 homolog (S. cerevisiae) [Source:MGI Symbol;Acc:MGI:103199]
Pqlc3	2	ENSMUSG00000045679	1	-	Act_Long	-	-	-	PQ loop repeat containing [Source:MGI Symbol;Acc:MGI:2444067]
Scx	2	ENSMUSG00000034161	1	Act_Short_Late	-	-	-	-	scleraxis [Source:MGI Symbol;Acc:MGI:102934]
Serpinb6b	2	ENSMUSG00000042842	1	-	-	-	-	Rapa_Early	serine (or cysteine) peptidase inhibitor
Spp1	2	ENSMUSG00000029304	1	-	-	-	-	Rapa_Early	secreted phosphoprotein 1 [Source:MGI Symbol;Acc:MGI:98389]
Stat3	2	ENSMUSG00000004040	1	-	-	-	-	Rapa_Early	signal transducer and activator of transcription 3 [Source:MGI Symbol;Acc:MGI:103038]
Tmem43	2	ENSMUSG00000030095	1	-	-	-	Rapa_Late	-	transmembrane protein 43 [Source:MGI Symbol;Acc:MGI:1921372]
Arl4c	2	ENSMUSG00000049866	1	-	Act_Long	-	-	-	ADP-ribosylation factor-like 4C [Source:MGI Symbol;Acc:MGI:2445172]
Arpc3	2	ENSMUSG00000029465	1	-	-	-	Rapa_Late	-	actin related protein 2/3 complex
Bbc3	2	ENSMUSG00000002083	1	-	-	-	-	Rapa_Early	BCL2 binding component 3 [Source:MGI Symbol;Acc:MGI:2181667]
Bst1	2	ENSMUSG00000029082	1	-	Act_Long	-	-	-	bone marrow stromal cell antigen 1 [Source:MGI Symbol;Acc:MGI:105370]
Ccdc80	2	ENSMUSG00000022665	1	-	Act_Long	-	-	-	coiled-coil domain containing 80 [Source:MGI Symbol;Acc:MGI:1915146]
Cdk4	2	ENSMUSG00000006728	1	-	-	-	Rapa_Late	-	cyclin-dependent kinase 4 [Source:MGI Symbol;Acc:MGI:88357]
Clu	2	ENSMUSG00000022037	1	-	-	-	-	Rapa_Early	clusterin [Source:MGI Symbol;Acc:MGI:88423]
Cxcl1	2	ENSMUSG00000029380	1	-	-	-	-	Rapa_Early	chemokine (C-X-C motif) ligand 1 [Source:MGI Symbol;Acc:MGI:108068]
Cyp27b1	2	ENSMUSG00000006724	1	Act_Short_Late	-	-	-	-	cytochrome P450
Dynlt1-ps1	2	ENSMUSG00000082691	1	-	-	-	Rapa_Late	-	dynein light chain Tctex-type 1
Efhd2	2	ENSMUSG00000040659	1	-	-	-	-	Rapa_Early	EF hand domain containing 2 [Source:MGI Symbol;Acc:MGI:106504]
Evl	2	ENSMUSG00000021262	1	-	Act_Long	-	-	-	Ena-vasodilator stimulated phosphoprotein [Source:MGI Symbol;Acc:MGI:1194884]
Fancf	2	ENSMUSG00000092118	1	-	-	-	Rapa_Late	-	Fanconi anemia
Fut4	2	ENSMUSG00000049307	1	-	Act_Long	-	-	-	fucosyltransferase 4 [Source:MGI Symbol;Acc:MGI:95594]
Ggh	2	ENSMUSG00000073987	1	-	-	-	Rapa_Late	-	gamma-glutamyl hydrolase [Source:MGI Symbol;Acc:MGI:1329035]
Gm11223	2	ENSMUSG00000046341	1	-	-	-	-	Rapa_Early	predicted gene 11223 [Source:MGI Symbol;Acc:MGI:3651631]
Gm5637	2	ENSMUSG00000046993	1	-	Act_Long	-	-	-	predicted pseudogene 5637 [Source:MGI Symbol;Acc:MGI:3648120]
Gm7488	2	ENSMUSG00000039617	1	-	-	-	Rapa_Late	-	predicted gene 7488 [Source:MGI Symbol;Acc:MGI:3647006]
Gm7658	2	ENSMUSG00000082935	1	-	-	-	Rapa_Late	-	predicted gene 7658 [Source:MGI Symbol;Acc:MGI:3648029]
Gm8203	2	ENSMUSG00000101878	1	-	-	-	Rapa_Late	-	predicted pseudogene 8203 [Source:MGI Symbol;Acc:MGI:3646499]
Gpt2	2	ENSMUSG00000031700	1	-	Act_Long	-	-	-	glutamic pyruvate transaminase (alanine aminotransferase) 2 [Source:MGI Symbol;Acc:MGI:1915391]
Kif20a	2	ENSMUSG00000003779	1	-	-	-	-	Rapa_Early	kinesin family member 20A [Source:MGI Symbol;Acc:MGI:1201682]
Lppr3	2	ENSMUSG00000035835	1	-	Act_Long	-	-	-	lipid phosphate phosphatase-related protein type 3 [Source:MGI Symbol;Acc:MGI:2388640]
Lrrc20	2	ENSMUSG00000037151	1	-	-	-	-	Rapa_Early	leucine rich repeat containing 20 [Source:MGI Symbol;Acc:MGI:2387182]
Mgst1	2	ENSMUSG00000008540	1	Act_Short_Late	-	-	-	-	microsomal glutathione S-transferase 1 [Source:MGI Symbol;Acc:MGI:1913850]
Mt2	2	ENSMUSG00000031762	1	-	Act_Long	-	-	-	metallothionein 2 [Source:MGI Symbol;Acc:MGI:97172]
Nrip2	2	ENSMUSG00000001520	1	-	-	-	Rapa_Late	-	nuclear receptor interacting protein 2 [Source:MGI Symbol;Acc:MGI:1891884]
Osr2	2	ENSMUSG00000022330	1	-	-	-	Rapa_Late	-	odd-skipped related 2 [Source:MGI Symbol;Acc:MGI:1930813]
Pdpn	2	ENSMUSG00000028583	1	-	Act_Long	-	-	-	podoplanin [Source:MGI Symbol;Acc:MGI:103098]
Pfn2	2	ENSMUSG00000027805	1	-	-	-	Rapa_Late	-	profilin 2 [Source:MGI Symbol;Acc:MGI:97550]
Pgm2l1	2	ENSMUSG00000030729	1	-	-	-	-	Rapa_Early	phosphoglucomutase 2-like 1 [Source:MGI Symbol;Acc:MGI:1918224]
Pigm	2	ENSMUSG00000050229	1	-	-	-	-	Rapa_Early	phosphatidylinositol glycan anchor biosynthesis
Plk4	2	ENSMUSG00000025758	1	-	-	-	-	Rapa_Early	polo-like kinase 4 [Source:MGI Symbol;Acc:MGI:101783]
Pola1	2	ENSMUSG00000006678	1	-	-	-	-	Rapa_Early	polymerase (DNA directed)
Prnp	2	ENSMUSG00000079037	1	-	-	Curcumin	-	-	prion protein [Source:MGI Symbol;Acc:MGI:97769]
Prps1	2	ENSMUSG00000031432	1	-	Act_Long	-	-	-	phosphoribosyl pyrophosphate synthetase 1 [Source:MGI Symbol;Acc:MGI:97775]
Ptp4a1	2	ENSMUSG00000026064	1	-	-	-	-	Rapa_Early	protein tyrosine phosphatase 4a1 [Source:MGI Symbol;Acc:MGI:1277096]
Rasl12	2	ENSMUSG00000041696	1	-	-	-	Rapa_Late	-	RAS-like
Rtn4	2	ENSMUSG00000020458	1	-	-	-	-	Rapa_Early	reticulon 4 [Source:MGI Symbol;Acc:MGI:1915835]
Sdc1	2	ENSMUSG00000020592	1	-	Act_Long	-	-	-	syndecan 1 [Source:MGI Symbol;Acc:MGI:1349162]
Sept10	2	ENSMUSG00000019917	1	-	-	-	Rapa_Late	-	septin 10 [Source:MGI Symbol;Acc:MGI:1918110]
Sept8	2	ENSMUSG00000018398	1	-	Act_Long	-	-	-	septin 8 [Source:MGI Symbol;Acc:MGI:894310]
Serpina1f	2	ENSMUSG00000021081	1	-	-	Curcumin	-	-	serine (or cysteine) peptidase inhibitor
Serpinb9	2	ENSMUSG00000045827	1	-	-	-	-	Rapa_Early	serine (or cysteine) peptidase inhibitor
Serpine2	2	ENSMUSG00000026249	1	-	Act_Long	-	-	-	serine (or cysteine) peptidase inhibitor
Sfpq	2	ENSMUSG00000028820	1	-	-	-	Rapa_Late	-	splicing factor proline/glutamine rich (polypyrimidine tract binding protein associated) [Source:MGI Symbol;Acc:MGI:1918764]
Sik1	2	ENSMUSG00000024042	1	-	-	-	-	Rapa_Early	salt inducible kinase 1 [Source:MGI Symbol;Acc:MGI:104754]
St6gal1	2	ENSMUSG00000022885	1	-	Act_Long	-	-	-	beta galactoside alpha 2
Tgtp1	2	ENSMUSG00000078922	1	-	-	-	-	Rapa_Early	T cell specific GTPase 1 [Source:MGI Symbol;Acc:MGI:98734]
Tjp2	2	ENSMUSG00000024812	1	-	Act_Long	-	-	-	tight junction protein 2 [Source:MGI Symbol;Acc:MGI:1341872]
Tlr7	2	ENSMUSG00000044583	1	-	-	-	Rapa_Late	-	toll-like receptor 7 [Source:MGI Symbol;Acc:MGI:2176882]
Tmcc3	2	ENSMUSG00000020023	1	-	-	-	Rapa_Late	-	transmembrane and coiled coil domains 3 [Source:MGI Symbol;Acc:MGI:2442900]
Tmem165	2	ENSMUSG00000029234	1	-	-	-	Rapa_Late	-	transmembrane protein 165 [Source:MGI Symbol;Acc:MGI:894407]
Tmem251	2	ENSMUSG00000046675	1	-	-	-	Rapa_Late	-	transmembrane protein 251 [Source:MGI Symbol;Acc:MGI:2443862]
Toe1	2	ENSMUSG00000028688	1	-	-	-	Rapa_Late	-	target of EGR1
Tprn	2	ENSMUSG00000048707	1	-	-	-	Rapa_Late	-	taperin [Source:MGI Symbol;Acc:MGI:2139535]
Zc3hav1	2	ENSMUSG00000029826	1	-	-	-	-	Rapa_Early	zinc finger CCCH type
Akap12	2	ENSMUSG00000038587	0	-	-	-	-	-	A kinase (PRKA) anchor protein (gravin) 12 [Source:MGI Symbol;Acc:MGI:1932576]
Ankrd6	2	ENSMUSG00000040183	0	-	-	-	-	-	ankyrin repeat domain 6 [Source:MGI Symbol;Acc:MGI:2154278]
Arf2	2	ENSMUSG00000062421	0	-	-	-	-	-	ADP-ribosylation factor 2 [Source:MGI Symbol;Acc:MGI:99595]
Arg2	2	ENSMUSG00000021125	0	-	-	-	-	-	arginase type II [Source:MGI Symbol;Acc:MGI:1330806]
Cldn4	2	ENSMUSG00000047501	0	-	-	-	-	-	claudin 4 [Source:MGI Symbol;Acc:MGI:1313314]
Clic1	2	ENSMUSG00000007041	0	-	-	-	-	-	chloride intracellular channel 1 [Source:MGI Symbol;Acc:MGI:2148924]
Col12a1	2	ENSMUSG00000032332	0	-	-	-	-	-	collagen
Eif1a	2	ENSMUSG00000057561	0	-	-	-	-	-	eukaryotic translation initiation factor 1A [Source:MGI Symbol;Acc:MGI:95298]
Elf3	2	ENSMUSG00000003051	0	-	-	-	-	-	E74-like factor 3 [Source:MGI Symbol;Acc:MGI:1101781]
Emp1	2	ENSMUSG00000030208	0	-	-	-	-	-	epithelial membrane protein 1 [Source:MGI Symbol;Acc:MGI:107941]
Fga	2	ENSMUSG00000028001	0	-	-	-	-	-	fibrinogen alpha chain [Source:MGI Symbol;Acc:MGI:1316726]
Golm1	2	ENSMUSG00000021556	0	-	-	-	-	-	golgi membrane protein 1 [Source:MGI Symbol;Acc:MGI:1917329]
Gprc5a	2	ENSMUSG00000046733	0	-	-	-	-	-	G protein-coupled receptor
Hspb1	2	ENSMUSG00000004951	0	-	-	-	-	-	heat shock protein 1 [Source:MGI Symbol;Acc:MGI:96240]
Klf6	2	ENSMUSG00000000078	0	-	-	-	-	-	Kruppel-like factor 6 [Source:MGI Symbol;Acc:MGI:1346318]
Lhfpl2	2	ENSMUSG00000045312	0	-	-	-	-	-	lipoma HMGIC fusion partner-like 2 [Source:MGI Symbol;Acc:MGI:2145236]
Litaf	2	ENSMUSG00000022500	0	-	-	-	-	-	LPS-induced TN factor [Source:MGI Symbol;Acc:MGI:1929512]
Lxn	2	ENSMUSG00000047557	0	-	-	-	-	-	latexin [Source:MGI Symbol;Acc:MGI:107633]
Maged2	2	ENSMUSG00000025268	0	-	-	-	-	-	melanoma antigen
Mvp	2	ENSMUSG00000030681	0	-	-	-	-	-	major vault protein [Source:MGI Symbol;Acc:MGI:1925638]
Pmp22	2	ENSMUSG00000018217	0	-	-	-	-	-	peripheral myelin protein 22 [Source:MGI Symbol;Acc:MGI:97631]
Scin	2	ENSMUSG00000002565	0	-	-	-	-	-	scinderin [Source:MGI Symbol;Acc:MGI:1306794]
Slc25a24	2	ENSMUSG00000040322	0	-	-	-	-	-	solute carrier family 25 (mitochondrial carrier
Slc39a6	2	ENSMUSG00000024270	0	-	-	-	-	-	solute carrier family 39 (metal ion transporter)
Tacstd2	2	ENSMUSG00000051397	0	-	-	-	-	-	tumor-associated calcium signal transducer 2 [Source:MGI Symbol;Acc:MGI:1861606]
Tmem176b	2	ENSMUSG00000029810	0	-	-	-	-	-	transmembrane protein 176B [Source:MGI Symbol;Acc:MGI:1916348]
Tmem50a	2	ENSMUSG00000028822	0	-	-	-	-	-	transmembrane protein 50A [Source:MGI Symbol;Acc:MGI:1919067]
Tnfrsf12a	2	ENSMUSG00000023905	0	-	-	-	-	-	tumor necrosis factor receptor superfamily
Tubb2b	2	ENSMUSG00000045136	0	-	-	-	-	-	tubulin
Ywhah	2	ENSMUSG00000018965	0	-	-	-	-	-	tyrosine 3-monooxygenase/tryptophan 5-monooxygenase activation protein
1700017B05Rik	2	ENSMUSG00000032300	0	-	-	-	-	-	RIKEN cDNA 1700017B05 gene [Source:MGI Symbol;Acc:MGI:1921461]
5730559C18Rik	2	ENSMUSG00000041605	0	-	-	-	-	-	RIKEN cDNA 5730559C18 gene [Source:MGI Symbol;Acc:MGI:1921579]
Abcb1b	2	ENSMUSG00000028970	0	-	-	-	-	-	ATP-binding cassette
Ackr3	2	ENSMUSG00000044337	0	-	-	-	-	-	atypical chemokine receptor 3 [Source:MGI Symbol;Acc:MGI:109562]
Adgrg6	2	ENSMUSG00000039116	0	-	-	-	-	-	adhesion G protein-coupled receptor G6 [Source:MGI Symbol;Acc:MGI:1916151]
B130024G19Rik	2	ENSMUSG00000100005	0	-	-	-	-	-	RIKEN cDNA B130024G19 gene [Source:MGI Symbol;Acc:MGI:3604353]
C1qtnf7	2	ENSMUSG00000061535	0	-	-	-	-	-	C1q and tumor necrosis factor related protein 7 [Source:MGI Symbol;Acc:MGI:1925911]
C5ar1	2	ENSMUSG00000049130	0	-	-	-	-	-	complement component 5a receptor 1 [Source:MGI Symbol;Acc:MGI:88232]
Calm2	2	ENSMUSG00000036438	0	-	-	-	-	-	calmodulin 2 [Source:MGI Symbol;Acc:MGI:103250]
Capn2	2	ENSMUSG00000026509	0	-	-	-	-	-	calpain 2 [Source:MGI Symbol;Acc:MGI:88264]
Ccne2	2	ENSMUSG00000028212	0	-	-	-	-	-	cyclin E2 [Source:MGI Symbol;Acc:MGI:1329034]
Ccp110	2	ENSMUSG00000033904	0	-	-	-	-	-	centriolar coiled coil protein 110 [Source:MGI Symbol;Acc:MGI:2141942]
Cd24a	2	ENSMUSG00000047139	0	-	-	-	-	-	CD24a antigen [Source:MGI Symbol;Acc:MGI:88323]
Cry1	2	ENSMUSG00000020038	0	-	-	-	-	-	cryptochrome 1 (photolyase-like) [Source:MGI Symbol;Acc:MGI:1270841]
Cxadr	2	ENSMUSG00000022865	0	-	-	-	-	-	coxsackie virus and adenovirus receptor [Source:MGI Symbol;Acc:MGI:1201679]
Cyp4v3	2	ENSMUSG00000079057	0	-	-	-	-	-	cytochrome P450
Dck	2	ENSMUSG00000029366	0	-	-	-	-	-	deoxycytidine kinase [Source:MGI Symbol;Acc:MGI:102726]
Dnajc9	2	ENSMUSG00000021811	0	-	-	-	-	-	DnaJ (Hsp40) homolog
Dsg2	2	ENSMUSG00000044393	0	-	-	-	-	-	desmoglein 2 [Source:MGI Symbol;Acc:MGI:1196466]
Dusp14	2	ENSMUSG00000018648	0	-	-	-	-	-	dual specificity phosphatase 14 [Source:MGI Symbol;Acc:MGI:1927168]
Dyrk3	2	ENSMUSG00000016526	0	-	-	-	-	-	dual-specificity tyrosine-(Y)-phosphorylation regulated kinase 3 [Source:MGI Symbol;Acc:MGI:1330300]
Ehd2	2	ENSMUSG00000074364	0	-	-	-	-	-	EH-domain containing 2 [Source:MGI Symbol;Acc:MGI:2154274]
Eif4e3	2	ENSMUSG00000093661	0	-	-	-	-	-	eukaryotic translation initiation factor 4E member 3 [Source:MGI Symbol;Acc:MGI:1914142]
Eif5a2	2	ENSMUSG00000050192	0	-	-	-	-	-	eukaryotic translation initiation factor 5A2 [Source:MGI Symbol;Acc:MGI:1933735]
Elmsan1	2	ENSMUSG00000042507	0	-	-	-	-	-	ELM2 and Myb/SANT-like domain containing 1 [Source:MGI Symbol;Acc:MGI:2685106]
Enc1	2	ENSMUSG00000041773	0	-	-	-	-	-	ectodermal-neural cortex 1 [Source:MGI Symbol;Acc:MGI:109610]
Epha7	2	ENSMUSG00000028289	0	-	-	-	-	-	Eph receptor A7 [Source:MGI Symbol;Acc:MGI:95276]
Erap1	2	ENSMUSG00000021583	0	-	-	-	-	-	endoplasmic reticulum aminopeptidase 1 [Source:MGI Symbol;Acc:MGI:1933403]
Ezr	2	ENSMUSG00000052397	0	-	-	-	-	-	ezrin [Source:MGI Symbol;Acc:MGI:98931]
F3	2	ENSMUSG00000028128	0	-	-	-	-	-	coagulation factor III [Source:MGI Symbol;Acc:MGI:88381]
Fam110c	2	ENSMUSG00000036136	0	-	-	-	-	-	family with sequence similarity 110
Fam129a	2	ENSMUSG00000026483	0	-	-	-	-	-	family with sequence similarity 129
Fam43a	2	ENSMUSG00000046546	0	-	-	-	-	-	family with sequence similarity 43
Fat1	2	ENSMUSG00000070047	0	-	-	-	-	-	FAT tumor suppressor homolog 1 (Drosophila) [Source:MGI Symbol;Acc:MGI:109168]
Fjx1	2	ENSMUSG00000075012	0	-	-	-	-	-	four jointed box 1 (Drosophila) [Source:MGI Symbol;Acc:MGI:1341907]
Foxred2	2	ENSMUSG00000016552	0	-	-	-	-	-	FAD-dependent oxidoreductase domain containing 2 [Source:MGI Symbol;Acc:MGI:106315]
Gdpd1	2	ENSMUSG00000061666	0	-	-	-	-	-	glycerophosphodiester phosphodiesterase domain containing 1 [Source:MGI Symbol;Acc:MGI:1913819]
Gm10167	2	ENSMUSG00000066554	0	-	-	-	-	-	predicted pseudogene 10167 [Source:MGI Symbol;Acc:MGI:3704263]
Gm12482	2	ENSMUSG00000081975	0	-	-	-	-	-	predicted gene 12482 [Source:MGI Symbol;Acc:MGI:3651627]
Gm14681	2	ENSMUSG00000081603	0	-	-	-	-	-	predicted gene 14681 [Source:MGI Symbol;Acc:MGI:3705734]
Gm16580	2	ENSMUSG00000089764	0	-	-	-	-	-	predicted gene 16580 [Source:MGI Symbol;Acc:MGI:4415000]
Gm37422	2	ENSMUSG00000104435	0	-	-	-	-	-	predicted gene
Gm5835	2	ENSMUSG00000101795	0	-	-	-	-	-	predicted gene 5835 [Source:MGI Symbol;Acc:MGI:3643957]
Gm6169	2	ENSMUSG00000057762	0	-	-	-	-	-	predicted gene 6169 [Source:MGI Symbol;Acc:MGI:3646298]
Gm7665	2	ENSMUSG00000063628	0	-	-	-	-	-	predicted pseudogene 7665 [Source:MGI Symbol;Acc:MGI:3645651]
Gm9752	2	ENSMUSG00000025450	0	-	-	-	-	-	predicted gene 9752 [Source:MGI Symbol;Acc:MGI:3641896]
Gnl2	2	ENSMUSG00000028869	0	-	-	-	-	-	guanine nucleotide binding protein-like 2 (nucleolar) [Source:MGI Symbol;Acc:MGI:2385207]
H2afx	2	ENSMUSG00000049932	0	-	-	-	-	-	H2A histone family
Hap1	2	ENSMUSG00000006930	0	-	-	-	-	-	huntingtin-associated protein 1 [Source:MGI Symbol;Acc:MGI:1261831]
Hat1	2	ENSMUSG00000027018	0	-	-	-	-	-	histone aminotransferase 1 [Source:MGI Symbol;Acc:MGI:96013]
Hnrnpd	2	ENSMUSG00000000568	0	-	-	-	-	-	heterogeneous nuclear ribonucleoprotein D [Source:MGI Symbol;Acc:MGI:101947]
Hsp25-ps1	2	ENSMUSG00000078915	0	-	-	-	-	-	heat shock protein 25
Hspb8	2	ENSMUSG00000041548	0	-	-	-	-	-	heat shock protein 8 [Source:MGI Symbol;Acc:MGI:2135756]
Igfbp7	2	ENSMUSG00000036256	0	-	-	-	-	-	insulin-like growth factor binding protein 7 [Source:MGI Symbol;Acc:MGI:1352480]
Il10rb	2	ENSMUSG00000022969	0	-	-	-	-	-	interleukin 10 receptor
Junb	2	ENSMUSG00000052837	0	-	-	-	-	-	jun B proto-oncogene [Source:MGI Symbol;Acc:MGI:96647]
Kcnk1	2	ENSMUSG00000033998	0	-	-	-	-	-	potassium channel
Kctd11	2	ENSMUSG00000046731	0	-	-	-	-	-	potassium channel tetramerisation domain containing 11 [Source:MGI Symbol;Acc:MGI:2448712]
Klf4	2	ENSMUSG00000003032	0	-	-	-	-	-	Kruppel-like factor 4 (gut) [Source:MGI Symbol;Acc:MGI:1342287]
Krt19	2	ENSMUSG00000020911	0	-	-	-	-	-	keratin 19 [Source:MGI Symbol;Acc:MGI:96693]
Lamb1	2	ENSMUSG00000002900	0	-	-	-	-	-	laminin B1 [Source:MGI Symbol;Acc:MGI:96743]
Lamc2	2	ENSMUSG00000026479	0	-	-	-	-	-	laminin
Lppr4	2	ENSMUSG00000044667	0	-	-	-	-	-	lipid phosphate phosphatase-related protein type 4 [Source:MGI Symbol;Acc:MGI:106530]
Lrrc42	2	ENSMUSG00000028617	0	-	-	-	-	-	leucine rich repeat containing 42 [Source:MGI Symbol;Acc:MGI:1925059]
Lsm11	2	ENSMUSG00000044847	0	-	-	-	-	-	U7 snRNP-specific Sm-like protein LSM11 [Source:MGI Symbol;Acc:MGI:1919540]
Lsm8	2	ENSMUSG00000044155	0	-	-	-	-	-	LSM8 homolog
Magee1	2	ENSMUSG00000031227	0	-	-	-	-	-	melanoma antigen
Mal2	2	ENSMUSG00000024479	0	-	-	-	-	-	mal
Maz	2	ENSMUSG00000030678	0	-	-	-	-	-	MYC-associated zinc finger protein (purine-binding transcription factor) [Source:MGI Symbol;Acc:MGI:1338823]
Mesdc1	2	ENSMUSG00000070462	0	-	-	-	-	-	mesoderm development candidate 1 [Source:MGI Symbol;Acc:MGI:1891420]
Mis12	2	ENSMUSG00000040599	0	-	-	-	-	-	MIS12 homolog (yeast) [Source:MGI Symbol;Acc:MGI:1914389]
Mnt	2	ENSMUSG00000000282	0	-	-	-	-	-	max binding protein [Source:MGI Symbol;Acc:MGI:109150]
Mtmr7	2	ENSMUSG00000039431	0	-	-	-	-	-	myotubularin related protein 7 [Source:MGI Symbol;Acc:MGI:1891693]
Muc1	2	ENSMUSG00000042784	0	-	-	-	-	-	mucin 1
Myc	2	ENSMUSG00000022346	0	-	-	-	-	-	myelocytomatosis oncogene [Source:MGI Symbol;Acc:MGI:97250]
Naaa	2	ENSMUSG00000029413	0	-	-	-	-	-	N-acylethanolamine acid amidase [Source:MGI Symbol;Acc:MGI:1914361]
Nek6	2	ENSMUSG00000026749	0	-	-	-	-	-	NIMA (never in mitosis gene a)-related expressed kinase 6 [Source:MGI Symbol;Acc:MGI:1891638]
Nfe2l2	2	ENSMUSG00000015839	0	-	-	-	-	-	nuclear factor
Nr2c1	2	ENSMUSG00000005897	0	-	-	-	-	-	nuclear receptor subfamily 2
Nup205	2	ENSMUSG00000038759	0	-	-	-	-	-	nucleoporin 205 [Source:MGI Symbol;Acc:MGI:2141625]
Nup62	2	ENSMUSG00000043858	0	-	-	-	-	-	nucleoporin 62 [Source:MGI Symbol;Acc:MGI:1351500]
Olfml1	2	ENSMUSG00000051041	0	-	-	-	-	-	olfactomedin-like 1 [Source:MGI Symbol;Acc:MGI:2679264]
Pcna-ps2	2	ENSMUSG00000067608	0	-	-	-	-	-	proliferating cell nuclear antigen pseudogene 2 [Source:MGI Symbol;Acc:MGI:97505]
Pdlim1	2	ENSMUSG00000055044	0	-	-	-	-	-	PDZ and LIM domain 1 (elfin) [Source:MGI Symbol;Acc:MGI:1860611]
Pim1	2	ENSMUSG00000024014	0	-	-	-	-	-	proviral integration site 1 [Source:MGI Symbol;Acc:MGI:97584]
Pitx2	2	ENSMUSG00000028023	0	-	-	-	-	-	paired-like homeodomain transcription factor 2 [Source:MGI Symbol;Acc:MGI:109340]
Pla2g5	2	ENSMUSG00000041193	0	-	-	-	-	-	phospholipase A2
Plaur	2	ENSMUSG00000046223	0	-	-	-	-	-	plasminogen activator
Plin3	2	ENSMUSG00000024197	0	-	-	-	-	-	perilipin 3 [Source:MGI Symbol;Acc:MGI:1914155]
Plp2	2	ENSMUSG00000031146	0	-	-	-	-	-	proteolipid protein 2 [Source:MGI Symbol;Acc:MGI:1298382]
Pmaip1	2	ENSMUSG00000024521	0	-	-	-	-	-	phorbol-12-myristate-13-acetate-induced protein 1 [Source:MGI Symbol;Acc:MGI:1930146]
Poc1b	2	ENSMUSG00000019952	0	-	-	-	-	-	POC1 centriolar protein homolog B (Chlamydomonas) [Source:MGI Symbol;Acc:MGI:1918511]
Ppapdc1b	2	ENSMUSG00000031570	0	-	-	-	-	-	phosphatidic acid phosphatase type 2 domain containing 1B [Source:MGI Symbol;Acc:MGI:1919160]
Psme1	2	ENSMUSG00000022216	0	-	-	-	-	-	proteasome (prosome
Pspc1	2	ENSMUSG00000021938	0	-	-	-	-	-	paraspeckle protein 1 [Source:MGI Symbol;Acc:MGI:1913895]
Ptgfrn	2	ENSMUSG00000027864	0	-	-	-	-	-	prostaglandin F2 receptor negative regulator [Source:MGI Symbol;Acc:MGI:1277114]
Pxdc1	2	ENSMUSG00000021411	0	-	-	-	-	-	PX domain containing 1 [Source:MGI Symbol;Acc:MGI:1914145]
Rbmx2	2	ENSMUSG00000031107	0	-	-	-	-	-	RNA binding motif protein
Rbmxl1	2	ENSMUSG00000037070	0	-	-	-	-	-	RNA binding motif protein
Rbpms	2	ENSMUSG00000031586	0	-	-	-	-	-	RNA binding protein gene with multiple splicing [Source:MGI Symbol;Acc:MGI:1334446]
Reep4	2	ENSMUSG00000033589	0	-	-	-	-	-	receptor accessory protein 4 [Source:MGI Symbol;Acc:MGI:1919799]
Rfc4	2	ENSMUSG00000022881	0	-	-	-	-	-	replication factor C (activator 1) 4 [Source:MGI Symbol;Acc:MGI:2146571]
Rnd3	2	ENSMUSG00000017144	0	-	-	-	-	-	Rho family GTPase 3 [Source:MGI Symbol;Acc:MGI:1921444]
Rpl7	2	ENSMUSG00000043716	0	-	-	-	-	-	ribosomal protein L7 [Source:MGI Symbol;Acc:MGI:98073]
Rtn4r	2	ENSMUSG00000043811	0	-	-	-	-	-	reticulon 4 receptor [Source:MGI Symbol;Acc:MGI:2136886]
Runx1	2	ENSMUSG00000022952	0	-	-	-	-	-	runt related transcription factor 1 [Source:MGI Symbol;Acc:MGI:99852]
Samhd1	2	ENSMUSG00000027639	0	-	-	-	-	-	SAM domain and HD domain
Sdk1	2	ENSMUSG00000039683	0	-	-	-	-	-	sidekick homolog 1 (chicken) [Source:MGI Symbol;Acc:MGI:2444413]
Sec22a	2	ENSMUSG00000034473	0	-	-	-	-	-	SEC22 vesicle trafficking protein homolog A (S. cerevisiae) [Source:MGI Symbol;Acc:MGI:2447876]
Serf1	2	ENSMUSG00000021643	0	-	-	-	-	-	small EDRK-rich factor 1 [Source:MGI Symbol;Acc:MGI:1337114]
Serinc2	2	ENSMUSG00000023232	0	-	-	-	-	-	serine incorporator 2 [Source:MGI Symbol;Acc:MGI:1919132]
Serpinb1a	2	ENSMUSG00000044734	0	-	-	-	-	-	serine (or cysteine) peptidase inhibitor
Serpinh1	2	ENSMUSG00000070436	0	-	-	-	-	-	serine (or cysteine) peptidase inhibitor
Sfr1	2	ENSMUSG00000025066	0	-	-	-	-	-	SWI5 dependent recombination repair 1 [Source:MGI Symbol;Acc:MGI:1915038]
Sh3bgrl3	2	ENSMUSG00000028843	0	-	-	-	-	-	SH3 domain binding glutamic acid-rich protein-like 3 [Source:MGI Symbol;Acc:MGI:1920973]
Slbp	2	ENSMUSG00000004642	0	-	-	-	-	-	stem-loop binding protein [Source:MGI Symbol;Acc:MGI:108402]
Slc13a1	2	ENSMUSG00000029700	0	-	-	-	-	-	solute carrier family 13 (sodium/sulfate symporters)
Slc13a2os	2	ENSMUSG00000085747	0	-	-	-	-	-	solute carrier family 13 (sodium-dependent dicarboxylate transporter)
Slc23a3	2	ENSMUSG00000026205	0	-	-	-	-	-	solute carrier family 23 (nucleobase transporters)
Slc38a1	2	ENSMUSG00000023169	0	-	-	-	-	-	solute carrier family 38
Sphk1	2	ENSMUSG00000061878	0	-	-	-	-	-	sphingosine kinase 1 [Source:MGI Symbol;Acc:MGI:1316649]
Spsb1	2	ENSMUSG00000039911	0	-	-	-	-	-	splA/ryanodine receptor domain and SOCS box containing 1 [Source:MGI Symbol;Acc:MGI:1921896]
Taf1d	2	ENSMUSG00000031939	0	-	-	-	-	-	TATA box binding protein (Tbp)-associated factor
Tap2	2	ENSMUSG00000024339	0	-	-	-	-	-	transporter 2
Tapbp	2	ENSMUSG00000024308	0	-	-	-	-	-	TAP binding protein [Source:MGI Symbol;Acc:MGI:1201689]
Tcaf1	2	ENSMUSG00000036667	0	-	-	-	-	-	TRPM8 channel-associated factor 1 [Source:MGI Symbol;Acc:MGI:1914665]
Them6	2	ENSMUSG00000056665	0	-	-	-	-	-	thioesterase superfamily member 6 [Source:MGI Symbol;Acc:MGI:1925301]
Tifa	2	ENSMUSG00000046688	0	-	-	-	-	-	TRAF-interacting protein with forkhead-associated domain [Source:MGI Symbol;Acc:MGI:2182965]
Tmem158	2	ENSMUSG00000054871	0	-	-	-	-	-	transmembrane protein 158 [Source:MGI Symbol;Acc:MGI:1919559]
Tmem194	2	ENSMUSG00000040195	0	-	-	-	-	-	transmembrane protein 194 [Source:MGI Symbol;Acc:MGI:2446113]
Tmem209	2	ENSMUSG00000029782	0	-	-	-	-	-	transmembrane protein 209 [Source:MGI Symbol;Acc:MGI:1919899]
Tmem252	2	ENSMUSG00000048572	0	-	-	-	-	-	transmembrane protein 252 [Source:MGI Symbol;Acc:MGI:3583948]
Tpd52l2	2	ENSMUSG00000000827	0	-	-	-	-	-	tumor protein D52-like 2 [Source:MGI Symbol;Acc:MGI:1913564]
Tsc22d1	2	ENSMUSG00000022010	0	-	-	-	-	-	TSC22 domain family
Tspan8	2	ENSMUSG00000034127	0	-	-	-	-	-	tetraspanin 8 [Source:MGI Symbol;Acc:MGI:2384918]
Ube2l6	2	ENSMUSG00000027078	0	-	-	-	-	-	ubiquitin-conjugating enzyme E2L 6 [Source:MGI Symbol;Acc:MGI:1914500]
Utp3	2	ENSMUSG00000070697	0	-	-	-	-	-	UTP3
Vrk1	2	ENSMUSG00000021115	0	-	-	-	-	-	vaccinia related kinase 1 [Source:MGI Symbol;Acc:MGI:1261847]
Wasf1	2	ENSMUSG00000019831	0	-	-	-	-	-	WAS protein family
Wdr76	2	ENSMUSG00000027242	0	-	-	-	-	-	WD repeat domain 76 [Source:MGI Symbol;Acc:MGI:1926186]
Ybx3	2	ENSMUSG00000030189	0	-	-	-	-	-	Y box protein 3 [Source:MGI Symbol;Acc:MGI:2137670]
Zbtb1	2	ENSMUSG00000033454	0	-	-	-	-	-	zinc finger and BTB domain containing 1 [Source:MGI Symbol;Acc:MGI:2442326]
Zbtb42	2	ENSMUSG00000037638	0	-	-	-	-	-	zinc finger and BTB domain containing 42 [Source:MGI Symbol;Acc:MGI:3644133]
Zc3hav1l	2	ENSMUSG00000047749	0	-	-	-	-	-	zinc finger CCCH-type
Zdhhc15	2	ENSMUSG00000033906	0	-	-	-	-	-	zinc finger
Zfp217	2	ENSMUSG00000052056	0	-	-	-	-	-	zinc finger protein 217 [Source:MGI Symbol;Acc:MGI:2685408]
Anpep	3	ENSMUSG00000039062	3	Act_Short_Late	Act_Long	Curcumin	-	-	alanyl (membrane) aminopeptidase [Source:MGI Symbol;Acc:MGI:5000466]
Atp1a1	3	ENSMUSG00000033161	3	Act_Short_Late	Act_Long	Curcumin	-	-	ATPase
Slc16a10	3	ENSMUSG00000019838	3	Act_Short_Late	Act_Long	-	Rapa_Late	-	solute carrier family 16 (monocarboxylic acid transporters)
Cers6	3	ENSMUSG00000027035	2	-	-	Curcumin	Rapa_Late	-	ceramide synthase 6 [Source:MGI Symbol;Acc:MGI:2442564]
Dnaja3	3	ENSMUSG00000004069	2	Act_Short_Late	-	Curcumin	-	-	DnaJ (Hsp40) homolog
Entpd5	3	ENSMUSG00000021236	2	-	Act_Long	Curcumin	-	-	ectonucleoside triphosphate diphosphohydrolase 5 [Source:MGI Symbol;Acc:MGI:1321385]
Gfm1	3	ENSMUSG00000027774	2	Act_Short_Late	-	Curcumin	-	-	G elongation factor
Gm13904	3	ENSMUSG00000082066	2	Act_Short_Late	-	Curcumin	-	-	predicted gene 13904 [Source:MGI Symbol;Acc:MGI:3651201]
Gm5421	3	ENSMUSG00000097245	2	Act_Short_Late	-	Curcumin	-	-	predicted gene 5421 [Source:MGI Symbol;Acc:MGI:3645718]
Hnf4a	3	ENSMUSG00000017950	2	-	-	Curcumin	-	Rapa_Early	hepatic nuclear factor 4
Icmt	3	ENSMUSG00000039662	2	-	-	Curcumin	-	Rapa_Early	isoprenylcysteine carboxyl methyltransferase [Source:MGI Symbol;Acc:MGI:1888594]
mt-Co1	3	ENSMUSG00000064351	2	-	-	Curcumin	Rapa_Late	-	mitochondrially encoded cytochrome c oxidase I [Source:MGI Symbol;Acc:MGI:102504]
mt-Nd5	3	ENSMUSG00000064367	2	-	-	Curcumin	Rapa_Late	-	mitochondrially encoded NADH dehydrogenase 5 [Source:MGI Symbol;Acc:MGI:102496]
Pdzk1	3	ENSMUSG00000038298	2	Act_Short_Late	-	Curcumin	-	-	PDZ domain containing 1 [Source:MGI Symbol;Acc:MGI:1928901]
Rbbp4	3	ENSMUSG00000057236	2	-	-	Curcumin	-	Rapa_Early	retinoblastoma binding protein 4 [Source:MGI Symbol;Acc:MGI:1194912]
Scamp2	3	ENSMUSG00000040188	2	-	-	Curcumin	-	Rapa_Early	secretory carrier membrane protein 2 [Source:MGI Symbol;Acc:MGI:1346518]
Slc7a8	3	ENSMUSG00000022180	2	Act_Short_Late	-	-	Rapa_Late	-	solute carrier family 7 (cationic amino acid transporter
Lrpprc	3	ENSMUSG00000024120	1	-	-	Curcumin	-	-	leucine-rich PPR-motif containing [Source:MGI Symbol;Acc:MGI:1919666]
Pde4dip	3	ENSMUSG00000038170	1	-	Act_Long	-	-	-	phosphodiesterase 4D interacting protein (myomegalin) [Source:MGI Symbol;Acc:MGI:1891434]
Slc25a16	3	ENSMUSG00000071253	1	-	Act_Long	-	-	-	solute carrier family 25 (mitochondrial carrier
1110008F13Rik	3	ENSMUSG00000027637	1	-	-	Curcumin	-	-	RIKEN cDNA 1110008F13 gene [Source:MGI Symbol;Acc:MGI:1914638]
1810026J23Rik	3	ENSMUSG00000048429	1	-	-	Curcumin	-	-	RIKEN cDNA 1810026J23 gene [Source:MGI Symbol;Acc:MGI:1917023]
2810030D12Rik	3	ENSMUSG00000099338	1	-	-	Curcumin	-	-	RIKEN cDNA 2810030D12 gene [Source:MGI Symbol;Acc:MGI:1925585]
Abca3	3	ENSMUSG00000024130	1	-	-	Curcumin	-	-	ATP-binding cassette
Abhd14b	3	ENSMUSG00000042073	1	-	-	Curcumin	-	-	abhydrolase domain containing 14b [Source:MGI Symbol;Acc:MGI:1923741]
Abhd2	3	ENSMUSG00000039202	1	-	-	-	Rapa_Late	-	abhydrolase domain containing 2 [Source:MGI Symbol;Acc:MGI:1914344]
Adap2	3	ENSMUSG00000020709	1	-	-	Curcumin	-	-	ArfGAP with dual PH domains 2 [Source:MGI Symbol;Acc:MGI:2663075]
Adipor2	3	ENSMUSG00000030168	1	-	-	Curcumin	-	-	adiponectin receptor 2 [Source:MGI Symbol;Acc:MGI:93830]
Akirin1	3	ENSMUSG00000023075	1	-	-	-	-	Rapa_Early	akirin 1 [Source:MGI Symbol;Acc:MGI:1915300]
Aph1a	3	ENSMUSG00000015750	1	-	-	Curcumin	-	-	anterior pharynx defective 1a homolog (C. elegans) [Source:MGI Symbol;Acc:MGI:2385110]
Apob	3	ENSMUSG00000020609	1	-	Act_Long	-	-	-	apolipoprotein B [Source:MGI Symbol;Acc:MGI:88052]
App	3	ENSMUSG00000022892	1	-	-	Curcumin	-	-	amyloid beta (A4) precursor protein [Source:MGI Symbol;Acc:MGI:88059]
Arf3	3	ENSMUSG00000051853	1	-	-	Curcumin	-	-	ADP-ribosylation factor 3 [Source:MGI Symbol;Acc:MGI:99432]
Atg12	3	ENSMUSG00000032905	1	-	-	-	-	Rapa_Early	autophagy related 12 [Source:MGI Symbol;Acc:MGI:1914776]
Atg9a	3	ENSMUSG00000033124	1	-	-	Curcumin	-	-	autophagy related 9A [Source:MGI Symbol;Acc:MGI:2138446]
Calr-ps	3	ENSMUSG00000081731	1	-	-	Curcumin	-	-	calreticulin
Cdkl1	3	ENSMUSG00000020990	1	-	-	-	Rapa_Late	-	cyclin-dependent kinase-like 1 (CDC2-related kinase) [Source:MGI Symbol;Acc:MGI:1918341]
Ceacam1	3	ENSMUSG00000074272	1	-	-	Curcumin	-	-	carcinoembryonic antigen-related cell adhesion molecule 1 [Source:MGI Symbol;Acc:MGI:1347245]
Ces2c	3	ENSMUSG00000061825	1	-	-	Curcumin	-	-	carboxylesterase 2C [Source:MGI Symbol;Acc:MGI:2385905]
Chdh	3	ENSMUSG00000015970	1	-	-	Curcumin	-	-	choline dehydrogenase [Source:MGI Symbol;Acc:MGI:1860776]
Cited2	3	ENSMUSG00000039910	1	-	-	-	-	Rapa_Early	Cbp/p300-interacting transactivator
Clcc1	3	ENSMUSG00000027884	1	-	-	Curcumin	-	-	chloride channel CLIC-like 1 [Source:MGI Symbol;Acc:MGI:2385186]
Creb3l2	3	ENSMUSG00000038648	1	-	-	Curcumin	-	-	cAMP responsive element binding protein 3-like 2 [Source:MGI Symbol;Acc:MGI:2442695]
Cs	3	ENSMUSG00000005683	1	Act_Short_Late	-	-	-	-	citrate synthase [Source:MGI Symbol;Acc:MGI:88529]
Cyfip2	3	ENSMUSG00000020340	1	Act_Short_Late	-	-	-	-	cytoplasmic FMR1 interacting protein 2 [Source:MGI Symbol;Acc:MGI:1924134]
Dip2c	3	ENSMUSG00000048264	1	Act_Short_Late	-	-	-	-	DIP2 disco-interacting protein 2 homolog C (Drosophila) [Source:MGI Symbol;Acc:MGI:1920179]
Eif2ak1	3	ENSMUSG00000029613	1	-	-	Curcumin	-	-	eukaryotic translation initiation factor 2 alpha kinase 1 [Source:MGI Symbol;Acc:MGI:1353448]
Erlin2	3	ENSMUSG00000031483	1	-	-	Curcumin	-	-	ER lipid raft associated 2 [Source:MGI Symbol;Acc:MGI:2387215]
Fads2	3	ENSMUSG00000024665	1	-	-	Curcumin	-	-	fatty acid desaturase 2 [Source:MGI Symbol;Acc:MGI:1930079]
Fbxw8	3	ENSMUSG00000032867	1	-	-	Curcumin	-	-	F-box and WD-40 domain protein 8 [Source:MGI Symbol;Acc:MGI:1923041]
Fto	3	ENSMUSG00000055932	1	-	-	-	-	Rapa_Early	fat mass and obesity associated [Source:MGI Symbol;Acc:MGI:1347093]
Furin	3	ENSMUSG00000030530	1	-	-	Curcumin	-	-	furin (paired basic amino acid cleaving enzyme) [Source:MGI Symbol;Acc:MGI:97513]
Glg1	3	ENSMUSG00000003316	1	-	-	Curcumin	-	-	golgi apparatus protein 1 [Source:MGI Symbol;Acc:MGI:104967]
Gm12818	3	ENSMUSG00000082678	1	-	-	Curcumin	-	-	predicted gene 12818 [Source:MGI Symbol;Acc:MGI:3649634]
Gm12844	3	ENSMUSG00000084260	1	-	-	Curcumin	-	-	predicted gene 12844 [Source:MGI Symbol;Acc:MGI:3651053]
Gm1848	3	ENSMUSG00000083892	1	-	-	Curcumin	-	-	predicted gene 1848 [Source:MGI Symbol;Acc:MGI:3037706]
Gm3470	3	ENSMUSG00000089659	1	-	-	Curcumin	-	-	predicted gene 3470 [Source:MGI Symbol;Acc:MGI:3781646]
Gm5499	3	ENSMUSG00000071035	1	-	-	Curcumin	-	-	predicted pseudogene 5499 [Source:MGI Symbol;Acc:MGI:3643804]
Gm5814	3	ENSMUSG00000096361	1	-	-	-	-	Rapa_Early	predicted pseudogene 5814 [Source:MGI Symbol;Acc:MGI:3648910]
Gm6652	3	ENSMUSG00000099858	1	-	-	Curcumin	-	-	predicted gene 6652 [Source:MGI Symbol;Acc:MGI:3647244]
Gm6733	3	ENSMUSG00000084329	1	-	-	Curcumin	-	-	predicted gene 6733 [Source:MGI Symbol;Acc:MGI:3645402]
Gm9769	3	ENSMUSG00000040078	1	-	-	Curcumin	-	-	predicted pseudogene 9769 [Source:MGI Symbol;Acc:MGI:3704271]
Gm9816	3	ENSMUSG00000085783	1	-	-	Curcumin	-	-	predicted pseudogene 9816 [Source:MGI Symbol;Acc:MGI:3704465]
Insig1	3	ENSMUSG00000045294	1	Act_Short_Late	-	-	-	-	insulin induced gene 1 [Source:MGI Symbol;Acc:MGI:1916289]
Josd1	3	ENSMUSG00000022426	1	-	-	-	-	Rapa_Early	Josephin domain containing 1 [Source:MGI Symbol;Acc:MGI:1921408]
Kpna6	3	ENSMUSG00000003731	1	-	-	Curcumin	-	-	karyopherin (importin) alpha 6 [Source:MGI Symbol;Acc:MGI:1100836]
Kremen1	3	ENSMUSG00000020393	1	-	-	Curcumin	-	-	kringle containing transmembrane protein 1 [Source:MGI Symbol;Acc:MGI:1933988]
Lman1	3	ENSMUSG00000041891	1	-	-	Curcumin	-	-	lectin
Lmtk2	3	ENSMUSG00000038970	1	-	-	Curcumin	-	-	lemur tyrosine kinase 2 [Source:MGI Symbol;Acc:MGI:3036247]
M6pr-ps	3	ENSMUSG00000080832	1	-	-	Curcumin	-	-	mannose-6-phosphate receptor
March8	3	ENSMUSG00000025702	1	-	-	Curcumin	-	-	membrane-associated ring finger (C3HC4) 8 [Source:MGI Symbol;Acc:MGI:1919029]
Mgat3	3	ENSMUSG00000042428	1	-	-	Curcumin	-	-	mannoside acetylglucosaminyltransferase 3 [Source:MGI Symbol;Acc:MGI:104532]
Mgrn1	3	ENSMUSG00000022517	1	-	-	Curcumin	-	-	mahogunin
Mmab	3	ENSMUSG00000029575	1	-	-	Curcumin	-	-	methylmalonic aciduria (cobalamin deficiency) type B homolog (human) [Source:MGI Symbol;Acc:MGI:1924947]
Mmgt1	3	ENSMUSG00000061273	1	Act_Short_Late	-	-	-	-	membrane magnesium transporter 1 [Source:MGI Symbol;Acc:MGI:2384305]
Mpc1	3	ENSMUSG00000023861	1	-	-	Curcumin	-	-	mitochondrial pyruvate carrier 1 [Source:MGI Symbol;Acc:MGI:1915240]
Nacc1	3	ENSMUSG00000001910	1	-	-	Curcumin	-	-	nucleus accumbens associated 1
Ndfip1	3	ENSMUSG00000024425	1	-	-	Curcumin	-	-	Nedd4 family interacting protein 1 [Source:MGI Symbol;Acc:MGI:1929601]
Npr3	3	ENSMUSG00000022206	1	-	Act_Long	-	-	-	natriuretic peptide receptor 3 [Source:MGI Symbol;Acc:MGI:97373]
Ntn1	3	ENSMUSG00000020902	1	-	-	Curcumin	-	-	netrin 1 [Source:MGI Symbol;Acc:MGI:105088]
Pcyox1	3	ENSMUSG00000029998	1	-	-	Curcumin	-	-	prenylcysteine oxidase 1 [Source:MGI Symbol;Acc:MGI:1914131]
Pdxdc1	3	ENSMUSG00000022680	1	-	-	Curcumin	-	-	pyridoxal-dependent decarboxylase domain containing 1 [Source:MGI Symbol;Acc:MGI:1920909]
Pgam1-ps2	3	ENSMUSG00000082016	1	Act_Short_Late	-	-	-	-	phosphoglycerate mutase 1
Pgm3	3	ENSMUSG00000056131	1	-	-	Curcumin	-	-	phosphoglucomutase 3 [Source:MGI Symbol;Acc:MGI:97566]
Prepl	3	ENSMUSG00000024127	1	-	-	Curcumin	-	-	prolyl endopeptidase-like [Source:MGI Symbol;Acc:MGI:2441932]
Rab5b	3	ENSMUSG00000000711	1	-	-	Curcumin	-	-	RAB5B
Rad23a	3	ENSMUSG00000003813	1	-	-	Curcumin	-	-	RAD23a homolog (S. cerevisiae) [Source:MGI Symbol;Acc:MGI:105126]
Rtca	3	ENSMUSG00000000339	1	-	-	Curcumin	-	-	RNA 3'-terminal phosphate cyclase [Source:MGI Symbol;Acc:MGI:1913618]
Rxra	3	ENSMUSG00000015846	1	-	-	Curcumin	-	-	retinoid X receptor alpha [Source:MGI Symbol;Acc:MGI:98214]
Scpep1	3	ENSMUSG00000000278	1	-	-	-	Rapa_Late	-	serine carboxypeptidase 1 [Source:MGI Symbol;Acc:MGI:1921867]
Selo	3	ENSMUSG00000035757	1	-	-	Curcumin	-	-	selenoprotein O [Source:MGI Symbol;Acc:MGI:1919007]
Slc4a4	3	ENSMUSG00000060961	1	-	-	Curcumin	-	-	solute carrier family 4 (anion exchanger)
Slc6a17	3	ENSMUSG00000027894	1	-	-	-	-	Rapa_Early	solute carrier family 6 (neurotransmitter transporter)
Tesk1	3	ENSMUSG00000028458	1	-	-	Curcumin	-	-	testis specific protein kinase 1 [Source:MGI Symbol;Acc:MGI:1201675]
Tm7sf3	3	ENSMUSG00000040234	1	-	-	Curcumin	-	-	transmembrane 7 superfamily member 3 [Source:MGI Symbol;Acc:MGI:1914873]
Tm9sf1	3	ENSMUSG00000002320	1	-	-	Curcumin	-	-	transmembrane 9 superfamily member 1 [Source:MGI Symbol;Acc:MGI:1921390]
Tmem175	3	ENSMUSG00000013495	1	-	-	Curcumin	-	-	transmembrane protein 175 [Source:MGI Symbol;Acc:MGI:1919642]
Tmem8b	3	ENSMUSG00000078716	1	-	-	-	-	Rapa_Early	transmembrane protein 8B [Source:MGI Symbol;Acc:MGI:2441680]
Ube4a	3	ENSMUSG00000059890	1	-	-	Curcumin	-	-	ubiquitination factor E4A [Source:MGI Symbol;Acc:MGI:2154580]
Ugt1a7c	3	ENSMUSG00000090124	1	-	-	Curcumin	-	-	UDP glucuronosyltransferase 1 family
Xpnpep3	3	ENSMUSG00000022401	1	-	-	Curcumin	-	-	X-prolyl aminopeptidase (aminopeptidase P) 3
Ykt6	3	ENSMUSG00000002741	1	-	-	Curcumin	-	-	YKT6 homolog (S. Cerevisiae) [Source:MGI Symbol;Acc:MGI:1927550]
Zdhhc24	3	ENSMUSG00000006463	1	-	-	Curcumin	-	-	zinc finger
Zdhhc9	3	ENSMUSG00000036985	1	-	-	Curcumin	-	-	zinc finger
Twsg1	3	ENSMUSG00000024098	0	-	-	-	-	-	twisted gastrulation homolog 1 (Drosophila) [Source:MGI Symbol;Acc:MGI:2137520]
Enpp6	3	ENSMUSG00000038173	0	-	-	-	-	-	ectonucleotide pyrophosphatase/phosphodiesterase 6 [Source:MGI Symbol;Acc:MGI:2445171]
Ppargc1a	3	ENSMUSG00000029167	0	-	-	-	-	-	peroxisome proliferative activated receptor
Lrba	3	ENSMUSG00000028080	0	-	-	-	-	-	LPS-responsive beige-like anchor [Source:MGI Symbol;Acc:MGI:1933162]
5730455P16Rik	3	ENSMUSG00000057181	0	-	-	-	-	-	RIKEN cDNA 5730455P16 gene [Source:MGI Symbol;Acc:MGI:1917841]
8030462N17Rik	3	ENSMUSG00000047466	0	-	-	-	-	-	RIKEN cDNA 8030462N17 gene [Source:MGI Symbol;Acc:MGI:2444951]
9530068E07Rik	3	ENSMUSG00000036275	0	-	-	-	-	-	RIKEN cDNA 9530068E07 gene [Source:MGI Symbol;Acc:MGI:2654705]
Aaed1	3	ENSMUSG00000021482	0	-	-	-	-	-	AhpC/TSA antioxidant enzyme domain containing 1 [Source:MGI Symbol;Acc:MGI:1913379]
Agl	3	ENSMUSG00000033400	0	-	-	-	-	-	amylo-1
Agtrap	3	ENSMUSG00000029007	0	-	-	-	-	-	angiotensin II
Alg11	3	ENSMUSG00000063362	0	-	-	-	-	-	asparagine-linked glycosylation 11 (alpha-1
Alkbh5	3	ENSMUSG00000042650	0	-	-	-	-	-	alkB
Ankib1	3	ENSMUSG00000040351	0	-	-	-	-	-	ankyrin repeat and IBR domain containing 1 [Source:MGI Symbol;Acc:MGI:1918047]
Ap1g1	3	ENSMUSG00000031731	0	-	-	-	-	-	adaptor protein complex AP-1
Ap3m1-ps	3	ENSMUSG00000094683	0	-	-	-	-	-	adaptor-related protein complex 3
Ar	3	ENSMUSG00000046532	0	-	-	-	-	-	androgen receptor [Source:MGI Symbol;Acc:MGI:88064]
Arcn1	3	ENSMUSG00000032096	0	-	-	-	-	-	archain 1 [Source:MGI Symbol;Acc:MGI:2387591]
Arfgef2	3	ENSMUSG00000074582	0	-	-	-	-	-	ADP-ribosylation factor guanine nucleotide-exchange factor 2 (brefeldin A-inhibited) [Source:MGI Symbol;Acc:MGI:2139354]
Arhgap35	3	ENSMUSG00000058230	0	-	-	-	-	-	Rho GTPase activating protein 35 [Source:MGI Symbol;Acc:MGI:1929494]
Arl5b	3	ENSMUSG00000017418	0	-	-	-	-	-	ADP-ribosylation factor-like 5B [Source:MGI Symbol;Acc:MGI:1923119]
Arpc4	3	ENSMUSG00000079426	0	-	-	-	-	-	actin related protein 2/3 complex
Atf6b	3	ENSMUSG00000015461	0	-	-	-	-	-	activating transcription factor 6 beta [Source:MGI Symbol;Acc:MGI:105121]
Atp6v0a2	3	ENSMUSG00000038023	0	-	-	-	-	-	ATPase
Atrn	3	ENSMUSG00000027312	0	-	-	-	-	-	attractin [Source:MGI Symbol;Acc:MGI:1341628]
Bcl2l13	3	ENSMUSG00000009112	0	-	-	-	-	-	BCL2-like 13 (apoptosis facilitator) [Source:MGI Symbol;Acc:MGI:2136959]
Braf	3	ENSMUSG00000002413	0	-	-	-	-	-	Braf transforming gene [Source:MGI Symbol;Acc:MGI:88190]
Capn6	3	ENSMUSG00000067276	0	-	-	-	-	-	calpain 6 [Source:MGI Symbol;Acc:MGI:1100850]
Ccdc93	3	ENSMUSG00000026339	0	-	-	-	-	-	coiled-coil domain containing 93 [Source:MGI Symbol;Acc:MGI:1918079]
Cd99l2	3	ENSMUSG00000035776	0	-	-	-	-	-	CD99 antigen-like 2 [Source:MGI Symbol;Acc:MGI:2177151]
Cep104	3	ENSMUSG00000039523	0	-	-	-	-	-	centrosomal protein 104 [Source:MGI Symbol;Acc:MGI:2687282]
Ces2g	3	ENSMUSG00000031877	0	-	-	-	-	-	carboxylesterase 2G [Source:MGI Symbol;Acc:MGI:1919611]
Cldn8	3	ENSMUSG00000050520	0	-	-	-	-	-	claudin 8 [Source:MGI Symbol;Acc:MGI:1859286]
Clic5	3	ENSMUSG00000023959	0	-	-	-	-	-	chloride intracellular channel 5 [Source:MGI Symbol;Acc:MGI:1917912]
Cnot11	3	ENSMUSG00000003135	0	-	-	-	-	-	CCR4-NOT transcription complex
Cox11	3	ENSMUSG00000020544	0	-	-	-	-	-	cytochrome c oxidase assembly protein 11 [Source:MGI Symbol;Acc:MGI:1917052]
Cpox	3	ENSMUSG00000022742	0	-	-	-	-	-	coproporphyrinogen oxidase [Source:MGI Symbol;Acc:MGI:104841]
Crebl2	3	ENSMUSG00000032652	0	-	-	-	-	-	cAMP responsive element binding protein-like 2 [Source:MGI Symbol;Acc:MGI:1889385]
Crry-ps	3	ENSMUSG00000047657	0	-	-	-	-	-	complement receptor related protein
Csl	3	ENSMUSG00000046934	0	-	-	-	-	-	citrate synthase like [Source:MGI Symbol;Acc:MGI:1919082]
Cyb5d1	3	ENSMUSG00000044795	0	-	-	-	-	-	cytochrome b5 domain containing 1 [Source:MGI Symbol;Acc:MGI:2685586]
D230017M19Rik	3	ENSMUSG00000097131	0	-	-	-	-	-	RIKEN cDNA D230017M19 gene [Source:MGI Symbol;Acc:MGI:2445071]
Dcaf12	3	ENSMUSG00000028436	0	-	-	-	-	-	DDB1 and CUL4 associated factor 12 [Source:MGI Symbol;Acc:MGI:1916220]
Dcaf7	3	ENSMUSG00000049354	0	-	-	-	-	-	DDB1 and CUL4 associated factor 7 [Source:MGI Symbol;Acc:MGI:1919083]
Dnaja4	3	ENSMUSG00000032285	0	-	-	-	-	-	DnaJ (Hsp40) homolog
Dnajc6	3	ENSMUSG00000028528	0	-	-	-	-	-	DnaJ (Hsp40) homolog
Dock8	3	ENSMUSG00000052085	0	-	-	-	-	-	dedicator of cytokinesis 8 [Source:MGI Symbol;Acc:MGI:1921396]
Efcab14	3	ENSMUSG00000034210	0	-	-	-	-	-	EF-hand calcium binding domain 14 [Source:MGI Symbol;Acc:MGI:2442397]
Emc1	3	ENSMUSG00000078517	0	-	-	-	-	-	ER membrane protein complex subunit 1 [Source:MGI Symbol;Acc:MGI:2443696]
Eno1b	3	ENSMUSG00000059040	0	-	-	-	-	-	enolase 1B
Enox2	3	ENSMUSG00000031109	0	-	-	-	-	-	ecto-NOX disulfide-thiol exchanger 2 [Source:MGI Symbol;Acc:MGI:2384799]
Esrrg	3	ENSMUSG00000026610	0	-	-	-	-	-	estrogen-related receptor gamma [Source:MGI Symbol;Acc:MGI:1347056]
Exoc6b	3	ENSMUSG00000033769	0	-	-	-	-	-	exocyst complex component 6B [Source:MGI Symbol;Acc:MGI:1923164]
Eya3	3	ENSMUSG00000028886	0	-	-	-	-	-	eyes absent 3 homolog (Drosophila) [Source:MGI Symbol;Acc:MGI:109339]
Fam168a	3	ENSMUSG00000029461	0	-	-	-	-	-	family with sequence similarity 168
Fem1b	3	ENSMUSG00000032244	0	-	-	-	-	-	feminization 1 homolog b (C. elegans) [Source:MGI Symbol;Acc:MGI:1335087]
Fig4	3	ENSMUSG00000038417	0	-	-	-	-	-	FIG4 homolog (S. cerevisiae) [Source:MGI Symbol;Acc:MGI:2143585]
Fkbp9	3	ENSMUSG00000029781	0	-	-	-	-	-	FK506 binding protein 9 [Source:MGI Symbol;Acc:MGI:1350921]
Fras1	3	ENSMUSG00000034687	0	-	-	-	-	-	Fraser syndrome 1 homolog (human) [Source:MGI Symbol;Acc:MGI:2385368]
Fyco1	3	ENSMUSG00000025241	0	-	-	-	-	-	FYVE and coiled-coil domain containing 1 [Source:MGI Symbol;Acc:MGI:107277]
Garem	3	ENSMUSG00000042680	0	-	-	-	-	-	GRB2 associated
Gcc2	3	ENSMUSG00000038039	0	-	-	-	-	-	GRIP and coiled-coil domain containing 2 [Source:MGI Symbol;Acc:MGI:1917547]
Gm11868	3	ENSMUSG00000050550	0	-	-	-	-	-	predicted gene 11868 [Source:MGI Symbol;Acc:MGI:3650507]
Gm13712	3	ENSMUSG00000082534	0	-	-	-	-	-	predicted gene 13712 [Source:MGI Symbol;Acc:MGI:3650489]
Gm13855	3	ENSMUSG00000087613	0	-	-	-	-	-	predicted gene 13855 [Source:MGI Symbol;Acc:MGI:3652198]
Gm14026	3	ENSMUSG00000082274	0	-	-	-	-	-	predicted gene 14026 [Source:MGI Symbol;Acc:MGI:3649712]
Gm14117	3	ENSMUSG00000042938	0	-	-	-	-	-	predicted gene 14117 [Source:MGI Symbol;Acc:MGI:3651328]
Gm15429	3	ENSMUSG00000040323	0	-	-	-	-	-	predicted pseudogene 15429 [Source:MGI Symbol;Acc:MGI:3642423]
Gm15790	3	ENSMUSG00000089648	0	-	-	-	-	-	predicted pseudogene 15790 [Source:MGI Symbol;Acc:MGI:3783232]
Gm1826	3	ENSMUSG00000082028	0	-	-	-	-	-	predicted gene 1826 [Source:MGI Symbol;Acc:MGI:3037684]
Gm4895	3	ENSMUSG00000044268	0	-	-	-	-	-	predicted gene 4895 [Source:MGI Symbol;Acc:MGI:3648582]
Gm5113	3	ENSMUSG00000066647	0	-	-	-	-	-	predicted gene 5113 [Source:MGI Symbol;Acc:MGI:3644651]
Gm5884	3	ENSMUSG00000037827	0	-	-	-	-	-	predicted pseudogene 5884 [Source:MGI Symbol;Acc:MGI:3644646]
Gm5900	3	ENSMUSG00000094685	0	-	-	-	-	-	predicted pseudogene 5900 [Source:MGI Symbol;Acc:MGI:3643907]
Gm608	3	ENSMUSG00000068284	0	-	-	-	-	-	predicted gene 608 [Source:MGI Symbol;Acc:MGI:2685454]
Gm6206	3	ENSMUSG00000048949	0	-	-	-	-	-	predicted pseudogene 6206 [Source:MGI Symbol;Acc:MGI:3644890]
Gm7327	3	ENSMUSG00000050900	0	-	-	-	-	-	predicted gene 7327 [Source:MGI Symbol;Acc:MGI:3646274]
Gm7335	3	ENSMUSG00000067189	0	-	-	-	-	-	predicted gene 7335 [Source:MGI Symbol;Acc:MGI:3644473]
Gm7389	3	ENSMUSG00000097657	0	-	-	-	-	-	predicted gene 7389 [Source:MGI Symbol;Acc:MGI:3645153]
Gm8615	3	ENSMUSG00000024437	0	-	-	-	-	-	predicted pseudogene 8615 [Source:MGI Symbol;Acc:MGI:3647532]
Gnpda1	3	ENSMUSG00000052102	0	-	-	-	-	-	glucosamine-6-phosphate deaminase 1 [Source:MGI Symbol;Acc:MGI:1347054]
Gpam	3	ENSMUSG00000024978	0	-	-	-	-	-	glycerol-3-phosphate acyltransferase
H2-T24	3	ENSMUSG00000053835	0	-	-	-	-	-	histocompatibility 2
Hipk1	3	ENSMUSG00000008730	0	-	-	-	-	-	homeodomain interacting protein kinase 1 [Source:MGI Symbol;Acc:MGI:1314873]
Hmbox1	3	ENSMUSG00000021972	0	-	-	-	-	-	homeobox containing 1 [Source:MGI Symbol;Acc:MGI:2445066]
Hmox2	3	ENSMUSG00000004070	0	-	-	-	-	-	heme oxygenase 2 [Source:MGI Symbol;Acc:MGI:109373]
Hnf1a	3	ENSMUSG00000029556	0	-	-	-	-	-	HNF1 homeobox A [Source:MGI Symbol;Acc:MGI:98504]
Hsdl2	3	ENSMUSG00000028383	0	-	-	-	-	-	hydroxysteroid dehydrogenase like 2 [Source:MGI Symbol;Acc:MGI:1919729]
Ildr2	3	ENSMUSG00000040612	0	-	-	-	-	-	immunoglobulin-like domain containing receptor 2 [Source:MGI Symbol;Acc:MGI:1196370]
Intu	3	ENSMUSG00000060798	0	-	-	-	-	-	inturned planar cell polarity effector homolog (Drosophila) [Source:MGI Symbol;Acc:MGI:2443752]
Ipp	3	ENSMUSG00000028696	0	-	-	-	-	-	IAP promoted placental gene [Source:MGI Symbol;Acc:MGI:96581]
Irs1	3	ENSMUSG00000055980	0	-	-	-	-	-	insulin receptor substrate 1 [Source:MGI Symbol;Acc:MGI:99454]
Kat6a	3	ENSMUSG00000031540	0	-	-	-	-	-	K(lysine) acetyltransferase 6A [Source:MGI Symbol;Acc:MGI:2442415]
Klhl24	3	ENSMUSG00000062901	0	-	-	-	-	-	kelch-like 24 [Source:MGI Symbol;Acc:MGI:1923035]
Klhl42	3	ENSMUSG00000040102	0	-	-	-	-	-	kelch-like 42 [Source:MGI Symbol;Acc:MGI:2444786]
Krt80	3	ENSMUSG00000037185	0	-	-	-	-	-	keratin 80 [Source:MGI Symbol;Acc:MGI:1921377]
Lpgat1	3	ENSMUSG00000026623	0	-	-	-	-	-	lysophosphatidylglycerol acyltransferase 1 [Source:MGI Symbol;Acc:MGI:2446186]
Lrp6	3	ENSMUSG00000030201	0	-	-	-	-	-	low density lipoprotein receptor-related protein 6 [Source:MGI Symbol;Acc:MGI:1298218]
Lrrc8d	3	ENSMUSG00000046079	0	-	-	-	-	-	leucine rich repeat containing 8D [Source:MGI Symbol;Acc:MGI:1922368]
Mapkap1	3	ENSMUSG00000038696	0	-	-	-	-	-	mitogen-activated protein kinase associated protein 1 [Source:MGI Symbol;Acc:MGI:2444554]
Mapre2	3	ENSMUSG00000024277	0	-	-	-	-	-	microtubule-associated protein
March6	3	ENSMUSG00000039100	0	-	-	-	-	-	membrane-associated ring finger (C3HC4) 6 [Source:MGI Symbol;Acc:MGI:2442773]
Mfsd4	3	ENSMUSG00000059149	0	-	-	-	-	-	major facilitator superfamily domain containing 4 [Source:MGI Symbol;Acc:MGI:2442786]
Mib1	3	ENSMUSG00000024294	0	-	-	-	-	-	mindbomb homolog 1 (Drosophila) [Source:MGI Symbol;Acc:MGI:2443157]
Mocos	3	ENSMUSG00000039616	0	-	-	-	-	-	molybdenum cofactor sulfurase [Source:MGI Symbol;Acc:MGI:1915841]
Msi2	3	ENSMUSG00000069769	0	-	-	-	-	-	musashi RNA-binding protein 2 [Source:MGI Symbol;Acc:MGI:1923876]
Nf2	3	ENSMUSG00000009073	0	-	-	-	-	-	neurofibromatosis 2 [Source:MGI Symbol;Acc:MGI:97307]
Nfatc3	3	ENSMUSG00000031902	0	-	-	-	-	-	nuclear factor of activated T cells
Nphp1	3	ENSMUSG00000027378	0	-	-	-	-	-	nephronophthisis 1 (juvenile) homolog (human) [Source:MGI Symbol;Acc:MGI:1858233]
Nsf	3	ENSMUSG00000034187	0	-	-	-	-	-	N-ethylmaleimide sensitive fusion protein [Source:MGI Symbol;Acc:MGI:104560]
Nxt2	3	ENSMUSG00000042271	0	-	-	-	-	-	nuclear transport factor 2-like export factor 2 [Source:MGI Symbol;Acc:MGI:2147914]
Ormdl2	3	ENSMUSG00000025353	0	-	-	-	-	-	ORM1-like 2 (S. cerevisiae) [Source:MGI Symbol;Acc:MGI:1914094]
Otud6b	3	ENSMUSG00000040550	0	-	-	-	-	-	OTU domain containing 6B [Source:MGI Symbol;Acc:MGI:1919451]
Oxsm	3	ENSMUSG00000021786	0	-	-	-	-	-	3-oxoacyl-ACP synthase
Pafah1b1	3	ENSMUSG00000020745	0	-	-	-	-	-	platelet-activating factor acetylhydrolase
Paics	3	ENSMUSG00000029247	0	-	-	-	-	-	phosphoribosylaminoimidazole carboxylase
Pard3b	3	ENSMUSG00000052062	0	-	-	-	-	-	par-3 family cell polarity regulator beta [Source:MGI Symbol;Acc:MGI:1919301]
Pdp2	3	ENSMUSG00000048371	0	-	-	-	-	-	pyruvate dehyrogenase phosphatase catalytic subunit 2 [Source:MGI Symbol;Acc:MGI:1918878]
Pigb	3	ENSMUSG00000079469	0	-	-	-	-	-	phosphatidylinositol glycan anchor biosynthesis
Pja2	3	ENSMUSG00000024083	0	-	-	-	-	-	praja 2
Plcl1	3	ENSMUSG00000038349	0	-	-	-	-	-	phospholipase C-like 1 [Source:MGI Symbol;Acc:MGI:3036262]
Ppap2b	3	ENSMUSG00000028517	0	-	-	-	-	-	phosphatidic acid phosphatase type 2B [Source:MGI Symbol;Acc:MGI:1915166]
Ppm1a	3	ENSMUSG00000021096	0	-	-	-	-	-	protein phosphatase 1A
Ppp2r5c	3	ENSMUSG00000017843	0	-	-	-	-	-	protein phosphatase 2
Ppt1	3	ENSMUSG00000028657	0	-	-	-	-	-	palmitoyl-protein thioesterase 1 [Source:MGI Symbol;Acc:MGI:1298204]
Pptc7	3	ENSMUSG00000038582	0	-	-	-	-	-	PTC7 protein phosphatase homolog (S. cerevisiae) [Source:MGI Symbol;Acc:MGI:2444593]
Prkaa2	3	ENSMUSG00000028518	0	-	-	-	-	-	protein kinase
Prpf8	3	ENSMUSG00000020850	0	-	-	-	-	-	pre-mRNA processing factor 8 [Source:MGI Symbol;Acc:MGI:2179381]
Rab11b-ps2	3	ENSMUSG00000095690	0	-	-	-	-	-	RAB11B
Rab27a	3	ENSMUSG00000032202	0	-	-	-	-	-	RAB27A
Ralgapa2	3	ENSMUSG00000037110	0	-	-	-	-	-	Ral GTPase activating protein
Rap1gds1	3	ENSMUSG00000028149	0	-	-	-	-	-	RAP1
Rapsn	3	ENSMUSG00000002104	0	-	-	-	-	-	receptor-associated protein of the synapse [Source:MGI Symbol;Acc:MGI:99422]
Rbm19	3	ENSMUSG00000029594	0	-	-	-	-	-	RNA binding motif protein 19 [Source:MGI Symbol;Acc:MGI:1921361]
Rmnd5a	3	ENSMUSG00000002222	0	-	-	-	-	-	required for meiotic nuclear division 5 homolog A (S. cerevisiae) [Source:MGI Symbol;Acc:MGI:1915727]
Rnf146	3	ENSMUSG00000038876	0	-	-	-	-	-	ring finger protein 146 [Source:MGI Symbol;Acc:MGI:1915281]
Rnf44	3	ENSMUSG00000034928	0	-	-	-	-	-	ring finger protein 44 [Source:MGI Symbol;Acc:MGI:2145310]
Rpusd2	3	ENSMUSG00000027324	0	-	-	-	-	-	RNA pseudouridylate synthase domain containing 2 [Source:MGI Symbol;Acc:MGI:1918066]
Rrm2b	3	ENSMUSG00000022292	0	-	-	-	-	-	ribonucleotide reductase M2 B (TP53 inducible) [Source:MGI Symbol;Acc:MGI:2155865]
Sc5d	3	ENSMUSG00000032018	0	-	-	-	-	-	sterol-C5-desaturase (fungal ERG3
Sec22c	3	ENSMUSG00000061536	0	-	-	-	-	-	SEC22 vesicle trafficking protein homolog C (S. cerevisiae) [Source:MGI Symbol;Acc:MGI:2447871]
Siae	3	ENSMUSG00000001942	0	-	-	-	-	-	sialic acid acetylesterase [Source:MGI Symbol;Acc:MGI:104803]
Slc11a2	3	ENSMUSG00000023030	0	-	-	-	-	-	solute carrier family 11 (proton-coupled divalent metal ion transporters)
Slc18b1	3	ENSMUSG00000037455	0	-	-	-	-	-	solute carrier family 18
Smg8	3	ENSMUSG00000020495	0	-	-	-	-	-	smg-8 homolog
Snap29	3	ENSMUSG00000022765	0	-	-	-	-	-	synaptosomal-associated protein 29 [Source:MGI Symbol;Acc:MGI:1914724]
Snhg14	3	ENSMUSG00000100826	0	-	-	-	-	-	small nucleolar RNA host gene 14 [Source:MGI Symbol;Acc:MGI:1289201]
Spata2	3	ENSMUSG00000047030	0	-	-	-	-	-	spermatogenesis associated 2 [Source:MGI Symbol;Acc:MGI:2146885]
Spats2	3	ENSMUSG00000051934	0	-	-	-	-	-	spermatogenesis associated
Szrd1	3	ENSMUSG00000040842	0	-	-	-	-	-	SUZ RNA binding domain containing 1 [Source:MGI Symbol;Acc:MGI:1098672]
Taco1	3	ENSMUSG00000001983	0	-	-	-	-	-	translational activator of mitochondrially encoded cytochrome c oxidase I [Source:MGI Symbol;Acc:MGI:1917457]
Tbc1d22a	3	ENSMUSG00000051864	0	-	-	-	-	-	TBC1 domain family
Thap2	3	ENSMUSG00000020137	0	-	-	-	-	-	THAP domain containing
Thtpa	3	ENSMUSG00000045691	0	-	-	-	-	-	thiamine triphosphatase [Source:MGI Symbol;Acc:MGI:2446078]
Tmem106b	3	ENSMUSG00000029571	0	-	-	-	-	-	transmembrane protein 106B [Source:MGI Symbol;Acc:MGI:1919150]
Tmem170b	3	ENSMUSG00000087370	0	-	-	-	-	-	transmembrane protein 170B [Source:MGI Symbol;Acc:MGI:3647046]
Tmem260	3	ENSMUSG00000036339	0	-	-	-	-	-	transmembrane protein 260 [Source:MGI Symbol;Acc:MGI:2443219]
Tmppe	3	ENSMUSG00000079260	0	-	-	-	-	-	transmembrane protein with metallophosphoesterase domain [Source:MGI Symbol;Acc:MGI:5317335]
Tmx4	3	ENSMUSG00000034723	0	-	-	-	-	-	thioredoxin-related transmembrane protein 4 [Source:MGI Symbol;Acc:MGI:106558]
Tnrc18	3	ENSMUSG00000039477	0	-	-	-	-	-	trinucleotide repeat containing 18 [Source:MGI Symbol;Acc:MGI:3648294]
Tnrc6b	3	ENSMUSG00000047888	0	-	-	-	-	-	trinucleotide repeat containing 6b [Source:MGI Symbol;Acc:MGI:2443730]
Trim44	3	ENSMUSG00000027189	0	-	-	-	-	-	tripartite motif-containing 44 [Source:MGI Symbol;Acc:MGI:1931835]
Ttyh2	3	ENSMUSG00000034714	0	-	-	-	-	-	tweety homolog 2 (Drosophila) [Source:MGI Symbol;Acc:MGI:2157091]
Tvp23b	3	ENSMUSG00000014177	0	-	-	-	-	-	trans-golgi network vesicle protein 23B [Source:MGI Symbol;Acc:MGI:1914760]
Ube2e1	3	ENSMUSG00000021774	0	-	-	-	-	-	ubiquitin-conjugating enzyme E2E 1 [Source:MGI Symbol;Acc:MGI:107411]
Ubr3	3	ENSMUSG00000044308	0	-	-	-	-	-	ubiquitin protein ligase E3 component n-recognin 3 [Source:MGI Symbol;Acc:MGI:1861100]
Ubr7	3	ENSMUSG00000041712	0	-	-	-	-	-	ubiquitin protein ligase E3 component n-recognin 7 (putative) [Source:MGI Symbol;Acc:MGI:1913872]
Ugt2b37	3	ENSMUSG00000057425	0	-	-	-	-	-	UDP glucuronosyltransferase 2 family
Uhmk1	3	ENSMUSG00000026667	0	-	-	-	-	-	U2AF homology motif (UHM) kinase 1 [Source:MGI Symbol;Acc:MGI:1341908]
Umad1	3	ENSMUSG00000089862	0	-	-	-	-	-	UMAP1-MVP12 associated (UMA) domain containing 1 [Source:MGI Symbol;Acc:MGI:3840148]
Unkl	3	ENSMUSG00000015127	0	-	-	-	-	-	unkempt-like (Drosophila) [Source:MGI Symbol;Acc:MGI:1921404]
Utp6	3	ENSMUSG00000035575	0	-	-	-	-	-	UTP6
Wwox	3	ENSMUSG00000004637	0	-	-	-	-	-	WW domain-containing oxidoreductase [Source:MGI Symbol;Acc:MGI:1931237]
Xxylt1	3	ENSMUSG00000047434	0	-	-	-	-	-	xyloside xylosyltransferase 1 [Source:MGI Symbol;Acc:MGI:2146443]
Zdhhc21	3	ENSMUSG00000028403	0	-	-	-	-	-	zinc finger
Zdhhc5	3	ENSMUSG00000034075	0	-	-	-	-	-	zinc finger
Zfp106	3	ENSMUSG00000027288	0	-	-	-	-	-	zinc finger protein 106 [Source:MGI Symbol;Acc:MGI:1270153]
Zfp84	3	ENSMUSG00000046185	0	-	-	-	-	-	zinc finger protein 84 [Source:MGI Symbol;Acc:MGI:107780]
Zfyve1	3	ENSMUSG00000042628	0	-	-	-	-	-	zinc finger
Zyg11b	3	ENSMUSG00000034636	0	-	-	-	-	-	zyg-ll family member B
Rassf4	4	ENSMUSG00000042129	4	Act_Short_Late	Act_Long	Curcumin	-	Rapa_Early	Ras association (RalGDS/AF-6) domain family member 4 [Source:MGI Symbol;Acc:MGI:2386853]
Cd52	4	ENSMUSG00000000682	3	-	Act_Long	Curcumin	-	Rapa_Early	CD52 antigen [Source:MGI Symbol;Acc:MGI:1346088]
Relb	4	ENSMUSG00000002983	3	-	Act_Long	Curcumin	-	Rapa_Early	avian reticuloendotheliosis viral (v-rel) oncogene related B [Source:MGI Symbol;Acc:MGI:103289]
Tyrobp	4	ENSMUSG00000030579	3	-	Act_Long	Curcumin	-	Rapa_Early	TYRO protein tyrosine kinase binding protein [Source:MGI Symbol;Acc:MGI:1277211]
Apobec3	4	ENSMUSG00000009585	3	Act_Short_Late	Act_Long	-	-	Rapa_Early	apolipoprotein B mRNA editing enzyme
Birc3	4	ENSMUSG00000032000	3	-	Act_Long	Curcumin	-	Rapa_Early	baculoviral IAP repeat-containing 3 [Source:MGI Symbol;Acc:MGI:1197007]
Clec10a	4	ENSMUSG00000000318	3	Act_Short_Late	Act_Long	-	-	Rapa_Early	C-type lectin domain family 10
Fam105a	4	ENSMUSG00000056069	3	Act_Short_Late	Act_Long	Curcumin	-	-	family with sequence similarity 105
Ikbke	4	ENSMUSG00000042349	3	-	Act_Long	Curcumin	-	Rapa_Early	inhibitor of kappaB kinase epsilon [Source:MGI Symbol;Acc:MGI:1929612]
Itgax	4	ENSMUSG00000030789	3	-	Act_Long	Curcumin	-	Rapa_Early	integrin alpha X [Source:MGI Symbol;Acc:MGI:96609]
Lair1	4	ENSMUSG00000055541	3	-	Act_Long	Curcumin	-	Rapa_Early	leukocyte-associated Ig-like receptor 1 [Source:MGI Symbol;Acc:MGI:105492]
Pik3cd	4	ENSMUSG00000039936	3	-	Act_Long	Curcumin	-	Rapa_Early	phosphatidylinositol 3-kinase catalytic delta polypeptide [Source:MGI Symbol;Acc:MGI:1098211]
Pld4	4	ENSMUSG00000052160	3	-	Act_Long	Curcumin	-	Rapa_Early	phospholipase D family
Slc11a1	4	ENSMUSG00000026177	3	-	Act_Long	Curcumin	-	Rapa_Early	solute carrier family 11 (proton-coupled divalent metal ion transporters)
Tgfbi	4	ENSMUSG00000035493	2	-	-	Curcumin	-	Rapa_Early	transforming growth factor
Sepn1	4	ENSMUSG00000050989	2	-	Act_Long	Curcumin	-	-	selenoprotein N
Bmp1	4	ENSMUSG00000022098	2	-	Act_Long	Curcumin	-	-	bone morphogenetic protein 1 [Source:MGI Symbol;Acc:MGI:88176]
Cd86	4	ENSMUSG00000022901	2	-	Act_Long	Curcumin	-	-	CD86 antigen [Source:MGI Symbol;Acc:MGI:101773]
Coro1a	4	ENSMUSG00000030707	2	-	Act_Long	-	-	Rapa_Early	coronin
Fcer1g	4	ENSMUSG00000058715	2	-	-	Curcumin	-	Rapa_Early	Fc receptor
Laptm5	4	ENSMUSG00000028581	2	-	Act_Long	-	-	Rapa_Early	lysosomal-associated protein transmembrane 5 [Source:MGI Symbol;Acc:MGI:108046]
Mgl2	4	ENSMUSG00000040950	2	-	Act_Long	-	Rapa_Late	-	macrophage galactose N-acetyl-galactosamine specific lectin 2 [Source:MGI Symbol;Acc:MGI:2385729]
5430435G22Rik	4	ENSMUSG00000052688	2	-	Act_Long	Curcumin	-	-	RIKEN cDNA 5430435G22 gene [Source:MGI Symbol;Acc:MGI:2442295]
Adcy7	4	ENSMUSG00000031659	2	-	Act_Long	Curcumin	-	-	adenylate cyclase 7 [Source:MGI Symbol;Acc:MGI:102891]
AI607873	4	ENSMUSG00000073490	2	-	-	Curcumin	-	Rapa_Early	expressed sequence AI607873 [Source:MGI Symbol;Acc:MGI:2138302]
Aif1	4	ENSMUSG00000024397	2	-	-	Curcumin	-	Rapa_Early	allograft inflammatory factor 1 [Source:MGI Symbol;Acc:MGI:1343098]
Apobec1	4	ENSMUSG00000040613	2	-	-	Curcumin	-	Rapa_Early	apolipoprotein B mRNA editing enzyme
Arhgap25	4	ENSMUSG00000030047	2	-	-	Curcumin	-	Rapa_Early	Rho GTPase activating protein 25 [Source:MGI Symbol;Acc:MGI:2443687]
Arhgap30	4	ENSMUSG00000048865	2	-	Act_Long	-	-	Rapa_Early	Rho GTPase activating protein 30 [Source:MGI Symbol;Acc:MGI:2684948]
Bex1	4	ENSMUSG00000050071	2	-	-	-	Rapa_Late	Rapa_Early	brain expressed gene 1 [Source:MGI Symbol;Acc:MGI:1328321]
Bex4	4	ENSMUSG00000047844	2	-	-	-	Rapa_Late	Rapa_Early	brain expressed gene 4 [Source:MGI Symbol;Acc:MGI:3606746]
Bin2	4	ENSMUSG00000098112	2	-	Act_Long	-	-	Rapa_Early	bridging integrator 2 [Source:MGI Symbol;Acc:MGI:3611448]
Casp12	4	ENSMUSG00000025887	2	-	Act_Long	-	-	Rapa_Early	caspase 12 [Source:MGI Symbol;Acc:MGI:1312922]
Clca3a1	4	ENSMUSG00000056025	2	-	-	Curcumin	-	Rapa_Early	chloride channel calcium activated 3A1 [Source:MGI Symbol;Acc:MGI:1316732]
Clec12a	4	ENSMUSG00000053063	2	-	-	Curcumin	-	Rapa_Early	C-type lectin domain family 12
Cntln	4	ENSMUSG00000038070	2	-	-	Curcumin	Rapa_Late	-	centlein
Csf2rb	4	ENSMUSG00000071713	2	-	-	Curcumin	-	Rapa_Early	colony stimulating factor 2 receptor
Ctsz	4	ENSMUSG00000016256	2	-	-	-	Rapa_Late	Rapa_Early	cathepsin Z [Source:MGI Symbol;Acc:MGI:1891190]
Cyth4	4	ENSMUSG00000018008	2	-	Act_Long	Curcumin	-	-	cytohesin 4 [Source:MGI Symbol;Acc:MGI:2441702]
Dock2	4	ENSMUSG00000020143	2	-	Act_Long	-	-	Rapa_Early	dedicator of cyto-kinesis 2 [Source:MGI Symbol;Acc:MGI:2149010]
Fes	4	ENSMUSG00000053158	2	-	-	Curcumin	-	Rapa_Early	feline sarcoma oncogene [Source:MGI Symbol;Acc:MGI:95514]
Fyb	4	ENSMUSG00000022148	2	-	Act_Long	-	-	Rapa_Early	FYN binding protein [Source:MGI Symbol;Acc:MGI:1346327]
Gbp3	4	ENSMUSG00000028268	2	-	-	Curcumin	-	Rapa_Early	guanylate binding protein 3 [Source:MGI Symbol;Acc:MGI:1926263]
Gp49a	4	ENSMUSG00000089672	2	-	Act_Long	-	-	Rapa_Early	glycoprotein 49 A [Source:MGI Symbol;Acc:MGI:102702]
Haus8	4	ENSMUSG00000035439	2	-	-	Curcumin	-	Rapa_Early	4HAUS augmin-like complex
Hcls1	4	ENSMUSG00000022831	2	-	Act_Long	-	-	Rapa_Early	hematopoietic cell specific Lyn substrate 1 [Source:MGI Symbol;Acc:MGI:104568]
Hpgds	4	ENSMUSG00000029919	2	-	-	Curcumin	-	Rapa_Early	hematopoietic prostaglandin D synthase [Source:MGI Symbol;Acc:MGI:1859384]
Il10ra	4	ENSMUSG00000032089	2	-	Act_Long	Curcumin	-	-	interleukin 10 receptor
Il1rl2	4	ENSMUSG00000070942	2	-	-	Curcumin	-	Rapa_Early	interleukin 1 receptor-like 2 [Source:MGI Symbol;Acc:MGI:1913107]
Il21r	4	ENSMUSG00000030745	2	-	Act_Long	-	-	Rapa_Early	interleukin 21 receptor [Source:MGI Symbol;Acc:MGI:1890475]
Itgb2	4	ENSMUSG00000000290	2	-	Act_Long	-	-	Rapa_Early	integrin beta 2 [Source:MGI Symbol;Acc:MGI:96611]
Kif23	4	ENSMUSG00000032254	2	-	-	Curcumin	-	Rapa_Early	kinesin family member 23 [Source:MGI Symbol;Acc:MGI:1919069]
Lrmp	4	ENSMUSG00000030263	2	-	Act_Long	-	-	Rapa_Early	lymphoid-restricted membrane protein [Source:MGI Symbol;Acc:MGI:108424]
Mx1	4	ENSMUSG00000000386	2	-	-	Curcumin	-	Rapa_Early	MX dynamin-like GTPase 1 [Source:MGI Symbol;Acc:MGI:97243]
Nckap1l	4	ENSMUSG00000022488	2	-	Act_Long	Curcumin	-	-	NCK associated protein 1 like [Source:MGI Symbol;Acc:MGI:1926063]
Orai2	4	ENSMUSG00000039747	2	-	Act_Long	Curcumin	-	-	ORAI calcium release-activated calcium modulator 2 [Source:MGI Symbol;Acc:MGI:2443195]
P2rx7	4	ENSMUSG00000029468	2	-	Act_Long	Curcumin	-	-	purinergic receptor P2X
Parvg	4	ENSMUSG00000022439	2	-	Act_Long	-	-	Rapa_Early	parvin
Pirb	4	ENSMUSG00000058818	2	-	Act_Long	-	-	Rapa_Early	paired Ig-like receptor B [Source:MGI Symbol;Acc:MGI:894311]
Plbd1	4	ENSMUSG00000030214	2	-	Act_Long	-	-	Rapa_Early	phospholipase B domain containing 1 [Source:MGI Symbol;Acc:MGI:1914107]
Ppfia4	4	ENSMUSG00000026458	2	-	-	Curcumin	-	Rapa_Early	protein tyrosine phosphatase
Pstpip1	4	ENSMUSG00000032322	2	-	Act_Long	Curcumin	-	-	proline-serine-threonine phosphatase-interacting protein 1 [Source:MGI Symbol;Acc:MGI:1321396]
Rac2	4	ENSMUSG00000033220	2	-	Act_Long	-	-	Rapa_Early	RAS-related C3 botulinum substrate 2 [Source:MGI Symbol;Acc:MGI:97846]
S100a4	4	ENSMUSG00000001020	2	-	-	Curcumin	-	Rapa_Early	S100 calcium binding protein A4 [Source:MGI Symbol;Acc:MGI:1330282]
Sbno2	4	ENSMUSG00000035673	2	-	Act_Long	Curcumin	-	-	strawberry notch homolog 2 (Drosophila) [Source:MGI Symbol;Acc:MGI:2448490]
Serpina3g	4	ENSMUSG00000041481	2	-	-	Curcumin	-	Rapa_Early	serine (or cysteine) peptidase inhibitor
Smc4	4	ENSMUSG00000034349	2	-	-	Curcumin	-	Rapa_Early	structural maintenance of chromosomes 4 [Source:MGI Symbol;Acc:MGI:1917349]
Stab1	4	ENSMUSG00000042286	2	-	Act_Long	Curcumin	-	-	stabilin 1 [Source:MGI Symbol;Acc:MGI:2178742]
Tap1	4	ENSMUSG00000037321	2	-	-	Curcumin	-	Rapa_Early	transporter 1
Tlr1	4	ENSMUSG00000044827	2	-	-	Curcumin	-	Rapa_Early	toll-like receptor 1 [Source:MGI Symbol;Acc:MGI:1341295]
Tmem173	4	ENSMUSG00000024349	2	-	-	Curcumin	-	Rapa_Early	transmembrane protein 173 [Source:MGI Symbol;Acc:MGI:1919762]
Tnfaip8l2	4	ENSMUSG00000013707	2	-	Act_Long	Curcumin	-	-	tumor necrosis factor
Vav1	4	ENSMUSG00000034116	2	-	Act_Long	-	-	Rapa_Early	vav 1 oncogene [Source:MGI Symbol;Acc:MGI:98923]
Wdfy4	4	ENSMUSG00000051506	2	-	Act_Long	-	-	Rapa_Early	WD repeat and FYVE domain containing 4 [Source:MGI Symbol;Acc:MGI:3584510]
Wdhd1	4	ENSMUSG00000037572	2	-	-	Curcumin	-	Rapa_Early	WD repeat and HMG-box DNA binding protein 1 [Source:MGI Symbol;Acc:MGI:2443514]
Cenpa	4	ENSMUSG00000029177	1	-	-	-	-	Rapa_Early	centromere protein A [Source:MGI Symbol;Acc:MGI:88375]
Anln	4	ENSMUSG00000036777	1	-	-	-	-	Rapa_Early	anillin
Cdt1	4	ENSMUSG00000006585	1	-	-	-	-	Rapa_Early	chromatin licensing and DNA replication factor 1 [Source:MGI Symbol;Acc:MGI:1914427]
Mcm5	4	ENSMUSG00000005410	1	-	-	-	-	Rapa_Early	minichromosome maintenance deficient 5
Pbk	4	ENSMUSG00000022033	1	-	-	-	-	Rapa_Early	PDZ binding kinase [Source:MGI Symbol;Acc:MGI:1289156]
Axl	4	ENSMUSG00000002602	1	-	-	-	-	Rapa_Early	AXL receptor tyrosine kinase [Source:MGI Symbol;Acc:MGI:1347244]
Efemp2	4	ENSMUSG00000024909	1	-	-	Curcumin	-	-	epidermal growth factor-containing fibulin-like extracellular matrix protein 2 [Source:MGI Symbol;Acc:MGI:1891209]
Osmr	4	ENSMUSG00000022146	1	-	-	Curcumin	-	-	oncostatin M receptor [Source:MGI Symbol;Acc:MGI:1330819]
Pip4k2a	4	ENSMUSG00000026737	1	-	-	Curcumin	-	-	phosphatidylinositol-5-phosphate 4-kinase
Tmsb4x	4	ENSMUSG00000049775	1	-	-	Curcumin	-	-	thymosin
Tpm1	4	ENSMUSG00000032366	1	-	-	Curcumin	-	-	tropomyosin 1
Casp4	4	ENSMUSG00000033538	1	-	-	-	-	Rapa_Early	caspase 4
Cpne8	4	ENSMUSG00000052560	1	-	-	Curcumin	-	-	copine VIII [Source:MGI Symbol;Acc:MGI:1914121]
Cxcl16	4	ENSMUSG00000018920	1	-	-	-	-	Rapa_Early	chemokine (C-X-C motif) ligand 16 [Source:MGI Symbol;Acc:MGI:1932682]
Epsti1	4	ENSMUSG00000022014	1	-	-	-	-	Rapa_Early	epithelial stromal interaction 1 (breast) [Source:MGI Symbol;Acc:MGI:1915168]
Flna	4	ENSMUSG00000031328	1	-	-	Curcumin	-	-	filamin
Nnmt	4	ENSMUSG00000032271	1	-	-	-	-	Rapa_Early	nicotinamide N-methyltransferase [Source:MGI Symbol;Acc:MGI:1099443]
S100a13	4	ENSMUSG00000042312	1	-	-	Curcumin	-	-	S100 calcium binding protein A13 [Source:MGI Symbol;Acc:MGI:109581]
Timp1	4	ENSMUSG00000001131	1	-	-	-	-	Rapa_Early	tissue inhibitor of metalloproteinase 1 [Source:MGI Symbol;Acc:MGI:98752]
Wipf1	4	ENSMUSG00000075284	1	-	-	Curcumin	-	-	WAS/WASL interacting protein family
Aurka	4	ENSMUSG00000027496	1	-	-	-	-	Rapa_Early	aurora kinase A [Source:MGI Symbol;Acc:MGI:894678]
Birc5	4	ENSMUSG00000017716	1	-	-	-	-	Rapa_Early	baculoviral IAP repeat-containing 5 [Source:MGI Symbol;Acc:MGI:1203517]
Cdc7	4	ENSMUSG00000029283	1	-	-	-	-	Rapa_Early	cell division cycle 7 (S. cerevisiae) [Source:MGI Symbol;Acc:MGI:1309511]
Cdca3	4	ENSMUSG00000023505	1	-	-	-	-	Rapa_Early	cell division cycle associated 3 [Source:MGI Symbol;Acc:MGI:1315198]
Plk1	4	ENSMUSG00000030867	1	-	-	-	-	Rapa_Early	polo-like kinase 1 [Source:MGI Symbol;Acc:MGI:97621]
1190002F15Rik	4	ENSMUSG00000098318	1	-	-	-	-	Rapa_Early	RIKEN cDNA 1190002F15 gene [Source:MGI Symbol;Acc:MGI:1915081]
4632428N05Rik	4	ENSMUSG00000020101	1	-	Act_Long	-	-	-	RIKEN cDNA 4632428N05 gene [Source:MGI Symbol;Acc:MGI:1921298]
Adamts5	4	ENSMUSG00000022894	1	-	-	-	Rapa_Late	-	a disintegrin-like and metallopeptidase (reprolysin type) with thrombospondin type 1 motif
Arhgap11a	4	ENSMUSG00000041219	1	-	-	-	-	Rapa_Early	Rho GTPase activating protein 11A [Source:MGI Symbol;Acc:MGI:2444300]
Arid5a	4	ENSMUSG00000037447	1	-	-	-	-	Rapa_Early	AT rich interactive domain 5A (MRF1-like) [Source:MGI Symbol;Acc:MGI:2443039]
Atad2	4	ENSMUSG00000022360	1	-	-	-	-	Rapa_Early	ATPase family
Atad5	4	ENSMUSG00000017550	1	-	-	-	-	Rapa_Early	ATPase family
Birc2	4	ENSMUSG00000057367	1	-	-	Curcumin	-	-	baculoviral IAP repeat-containing 2 [Source:MGI Symbol;Acc:MGI:1197009]
Brca2	4	ENSMUSG00000041147	1	-	-	-	-	Rapa_Early	breast cancer 2 [Source:MGI Symbol;Acc:MGI:109337]
Bub1b	4	ENSMUSG00000040084	1	-	-	-	-	Rapa_Early	budding uninhibited by benzimidazoles 1 homolog
C1s1	4	ENSMUSG00000038521	1	-	-	Curcumin	-	-	complement component 1
C330027C09Rik	4	ENSMUSG00000033031	1	-	-	-	-	Rapa_Early	RIKEN cDNA C330027C09 gene [Source:MGI Symbol;Acc:MGI:2146335]
Camk1d	4	ENSMUSG00000039145	1	-	-	-	-	Rapa_Early	calcium/calmodulin-dependent protein kinase ID [Source:MGI Symbol;Acc:MGI:2442190]
Ccdc88b	4	ENSMUSG00000047810	1	-	-	-	Rapa_Late	-	coiled-coil domain containing 88B [Source:MGI Symbol;Acc:MGI:1925567]
Ccl5	4	ENSMUSG00000035042	1	-	-	-	Rapa_Late	-	chemokine (C-C motif) ligand 5 [Source:MGI Symbol;Acc:MGI:98262]
Ccna2	4	ENSMUSG00000027715	1	-	-	-	-	Rapa_Early	cyclin A2 [Source:MGI Symbol;Acc:MGI:108069]
Ccr2	4	ENSMUSG00000049103	1	-	-	-	-	Rapa_Early	chemokine (C-C motif) receptor 2 [Source:MGI Symbol;Acc:MGI:106185]
Cd37	4	ENSMUSG00000030798	1	-	Act_Long	-	-	-	CD37 antigen [Source:MGI Symbol;Acc:MGI:88330]
Cd40	4	ENSMUSG00000017652	1	-	-	-	-	Rapa_Early	CD40 antigen [Source:MGI Symbol;Acc:MGI:88336]
Cd72	4	ENSMUSG00000028459	1	-	-	-	-	Rapa_Early	CD72 antigen [Source:MGI Symbol;Acc:MGI:88345]
Cdca8	4	ENSMUSG00000028873	1	-	-	-	-	Rapa_Early	cell division cycle associated 8 [Source:MGI Symbol;Acc:MGI:1196274]
Cenpe	4	ENSMUSG00000045328	1	-	-	-	-	Rapa_Early	centromere protein E [Source:MGI Symbol;Acc:MGI:1098230]
Cenpf	4	ENSMUSG00000026605	1	-	-	-	-	Rapa_Early	centromere protein F [Source:MGI Symbol;Acc:MGI:1313302]
Cep170	4	ENSMUSG00000057335	1	-	-	Curcumin	-	-	centrosomal protein 170 [Source:MGI Symbol;Acc:MGI:1918348]
Cep192	4	ENSMUSG00000024542	1	-	-	Curcumin	-	-	centrosomal protein 192 [Source:MGI Symbol;Acc:MGI:1918049]
Cep57l1	4	ENSMUSG00000019813	1	-	-	-	-	Rapa_Early	centrosomal protein 57-like 1 [Source:MGI Symbol;Acc:MGI:1915511]
Ciita	4	ENSMUSG00000022504	1	-	-	-	-	Rapa_Early	class II transactivator [Source:MGI Symbol;Acc:MGI:108445]
Cpt1c	4	ENSMUSG00000007783	1	-	-	Curcumin	-	-	carnitine palmitoyltransferase 1c [Source:MGI Symbol;Acc:MGI:2446526]
Crip1	4	ENSMUSG00000006360	1	-	-	Curcumin	-	-	cysteine-rich protein 1 (intestinal) [Source:MGI Symbol;Acc:MGI:88501]
Cxcl10	4	ENSMUSG00000034855	1	-	-	-	-	Rapa_Early	chemokine (C-X-C motif) ligand 10 [Source:MGI Symbol;Acc:MGI:1352450]
D630003M21Rik	4	ENSMUSG00000037813	1	-	Act_Long	-	-	-	RIKEN cDNA D630003M21 gene [Source:MGI Symbol;Acc:MGI:3606579]
Dapp1	4	ENSMUSG00000028159	1	-	Act_Long	-	-	-	dual adaptor for phosphotyrosine and 3-phosphoinositides 1 [Source:MGI Symbol;Acc:MGI:1347063]
Dnmt1	4	ENSMUSG00000004099	1	Act_Short_Late	-	-	-	-	DNA methyltransferase (cytosine-5) 1 [Source:MGI Symbol;Acc:MGI:94912]
Dock10	4	ENSMUSG00000038608	1	-	-	Curcumin	-	-	dedicator of cytokinesis 10 [Source:MGI Symbol;Acc:MGI:2146320]
Dse	4	ENSMUSG00000039497	1	-	Act_Long	-	-	-	dermatan sulfate epimerase [Source:MGI Symbol;Acc:MGI:2443455]
Dsn1	4	ENSMUSG00000027635	1	-	-	-	-	Rapa_Early	DSN1
Elf4	4	ENSMUSG00000031103	1	-	-	Curcumin	-	-	E74-like factor 4 (ets domain transcription factor) [Source:MGI Symbol;Acc:MGI:1928377]
Espl1	4	ENSMUSG00000058290	1	-	-	-	-	Rapa_Early	extra spindle pole bodies 1 (S. cerevisiae) [Source:MGI Symbol;Acc:MGI:2146156]
Esyt1	4	ENSMUSG00000025366	1	-	Act_Long	-	-	-	extended synaptotagmin-like protein 1 [Source:MGI Symbol;Acc:MGI:1344426]
F13a1	4	ENSMUSG00000039109	1	-	Act_Long	-	-	-	coagulation factor XIII
Fam111a	4	ENSMUSG00000024691	1	-	-	-	-	Rapa_Early	family with sequence similarity 111
Fam114a1	4	ENSMUSG00000029185	1	-	-	Curcumin	-	-	family with sequence similarity 114
Fbxo5	4	ENSMUSG00000019773	1	-	-	-	-	Rapa_Early	F-box protein 5 [Source:MGI Symbol;Acc:MGI:1914391]
Fermt3	4	ENSMUSG00000024965	1	-	-	-	-	Rapa_Early	fermitin family homolog 3 (Drosophila) [Source:MGI Symbol;Acc:MGI:2147790]
Foxm1	4	ENSMUSG00000001517	1	-	-	-	-	Rapa_Early	forkhead box M1 [Source:MGI Symbol;Acc:MGI:1347487]
Galnt12	4	ENSMUSG00000039774	1	-	-	-	-	Rapa_Early	UDP-N-acetyl-alpha-D-galactosamine:polypeptide N-acetylgalactosaminyltransferase 12 [Source:MGI Symbol;Acc:MGI:2444664]
Gbp2b	4	ENSMUSG00000040264	1	-	-	-	-	Rapa_Early	guanylate binding protein 2b [Source:MGI Symbol;Acc:MGI:95666]
Hck	4	ENSMUSG00000003283	1	-	-	-	-	Rapa_Early	hemopoietic cell kinase [Source:MGI Symbol;Acc:MGI:96052]
Helq	4	ENSMUSG00000035266	1	-	-	-	Rapa_Late	-	helicase
Ifi204	4	ENSMUSG00000073489	1	-	-	-	-	Rapa_Early	interferon activated gene 204 [Source:MGI Symbol;Acc:MGI:96429]
Ifnlr1	4	ENSMUSG00000062157	1	-	Act_Long	-	-	-	interferon lambda receptor 1 [Source:MGI Symbol;Acc:MGI:2429859]
Igsf6	4	ENSMUSG00000035004	1	-	-	Curcumin	-	-	immunoglobulin superfamily
Il16	4	ENSMUSG00000001741	1	-	Act_Long	-	-	-	interleukin 16 [Source:MGI Symbol;Acc:MGI:1270855]
Il3ra	4	ENSMUSG00000068758	1	-	-	Curcumin	-	-	interleukin 3 receptor
Incenp	4	ENSMUSG00000024660	1	-	-	-	-	Rapa_Early	inner centromere protein [Source:MGI Symbol;Acc:MGI:1313288]
Inpp5d	4	ENSMUSG00000026288	1	-	-	Curcumin	-	-	inositol polyphosphate-5-phosphatase D [Source:MGI Symbol;Acc:MGI:107357]
Irf1	4	ENSMUSG00000018899	1	-	-	-	-	Rapa_Early	interferon regulatory factor 1 [Source:MGI Symbol;Acc:MGI:96590]
Itga5	4	ENSMUSG00000000555	1	-	-	Curcumin	-	-	integrin alpha 5 (fibronectin receptor alpha) [Source:MGI Symbol;Acc:MGI:96604]
Kif21b	4	ENSMUSG00000041642	1	-	-	-	-	Rapa_Early	kinesin family member 21B [Source:MGI Symbol;Acc:MGI:109234]
Kif22	4	ENSMUSG00000030677	1	-	-	-	-	Rapa_Early	kinesin family member 22 [Source:MGI Symbol;Acc:MGI:109233]
Knstrn	4	ENSMUSG00000027331	1	-	-	-	-	Rapa_Early	kinetochore-localized astrin/SPAG5 binding [Source:MGI Symbol;Acc:MGI:1289298]
Lat2	4	ENSMUSG00000040751	1	-	-	Curcumin	-	-	linker for activation of T cells family
Lcp2	4	ENSMUSG00000002699	1	-	-	-	-	Rapa_Early	lymphocyte cytosolic protein 2 [Source:MGI Symbol;Acc:MGI:1321402]
Lilrb4	4	ENSMUSG00000062593	1	-	-	-	-	Rapa_Early	leukocyte immunoglobulin-like receptor
Lpxn	4	ENSMUSG00000024696	1	-	-	Curcumin	-	-	leupaxin [Source:MGI Symbol;Acc:MGI:2147677]
Lsp1	4	ENSMUSG00000018819	1	-	-	-	-	Rapa_Early	lymphocyte specific 1 [Source:MGI Symbol;Acc:MGI:96832]
Lyl1	4	ENSMUSG00000034041	1	Act_Short_Late	-	-	-	-	lymphoblastomic leukemia 1 [Source:MGI Symbol;Acc:MGI:96891]
Mki67	4	ENSMUSG00000031004	1	-	-	-	-	Rapa_Early	antigen identified by monoclonal antibody Ki 67 [Source:MGI Symbol;Acc:MGI:106035]
Mxd3	4	ENSMUSG00000021485	1	-	-	-	-	Rapa_Early	Max dimerization protein 3 [Source:MGI Symbol;Acc:MGI:104987]
Mybl1	4	ENSMUSG00000025912	1	-	-	-	-	Rapa_Early	myeloblastosis oncogene-like 1 [Source:MGI Symbol;Acc:MGI:99925]
Myo1f	4	ENSMUSG00000024300	1	-	-	-	-	Rapa_Early	myosin IF [Source:MGI Symbol;Acc:MGI:107711]
Myo9a	4	ENSMUSG00000039585	1	-	-	-	Rapa_Late	-	myosin IXa [Source:MGI Symbol;Acc:MGI:107735]
Ncapd2	4	ENSMUSG00000038252	1	-	-	-	-	Rapa_Early	non-SMC condensin I complex
Ncf2	4	ENSMUSG00000026480	1	-	-	Curcumin	-	-	neutrophil cytosolic factor 2 [Source:MGI Symbol;Acc:MGI:97284]
Nrros	4	ENSMUSG00000052384	1	-	-	Curcumin	-	-	negative regulator of reactive oxygen species [Source:MGI Symbol;Acc:MGI:2445095]
Oasl2	4	ENSMUSG00000029561	1	-	-	-	-	Rapa_Early	2'-5' oligoadenylate synthetase-like 2 [Source:MGI Symbol;Acc:MGI:1344390]
Pdgfrb	4	ENSMUSG00000024620	1	-	-	Curcumin	-	-	platelet derived growth factor receptor
Pik3r5	4	ENSMUSG00000020901	1	-	-	Curcumin	-	-	phosphoinositide-3-kinase
Plekho1	4	ENSMUSG00000015745	1	-	-	Curcumin	-	-	pleckstrin homology domain containing
Pola2	4	ENSMUSG00000024833	1	-	-	-	-	Rapa_Early	polymerase (DNA directed)
Pole	4	ENSMUSG00000007080	1	-	-	-	-	Rapa_Early	polymerase (DNA directed)
Prkcb	4	ENSMUSG00000052889	1	-	-	Curcumin	-	-	protein kinase C
Psd4	4	ENSMUSG00000026979	1	-	-	-	-	Rapa_Early	pleckstrin and Sec7 domain containing 4 [Source:MGI Symbol;Acc:MGI:2674093]
Psmb10	4	ENSMUSG00000031897	1	-	-	-	-	Rapa_Early	proteasome (prosome
Psmb8	4	ENSMUSG00000024338	1	-	-	-	-	Rapa_Early	proteasome (prosome
Psmb9	4	ENSMUSG00000096727	1	-	-	-	-	Rapa_Early	proteasome (prosome
Racgap1	4	ENSMUSG00000023015	1	-	-	-	-	Rapa_Early	Rac GTPase-activating protein 1 [Source:MGI Symbol;Acc:MGI:1349423]
Rasa3	4	ENSMUSG00000031453	1	-	-	-	-	Rapa_Early	RAS p21 protein activator 3 [Source:MGI Symbol;Acc:MGI:1197013]
Rbl1	4	ENSMUSG00000027641	1	-	-	-	-	Rapa_Early	retinoblastoma-like 1 (p107) [Source:MGI Symbol;Acc:MGI:103300]
Samd4	4	ENSMUSG00000021838	1	-	Act_Long	-	-	-	sterile alpha motif domain containing 4 [Source:MGI Symbol;Acc:MGI:1921730]
Sash3	4	ENSMUSG00000031101	1	-	-	Curcumin	-	-	SAM and SH3 domain containing 3 [Source:MGI Symbol;Acc:MGI:1921381]
Slc7a6	4	ENSMUSG00000031904	1	-	-	Curcumin	-	-	solute carrier family 7 (cationic amino acid transporter
Slc9a9	4	ENSMUSG00000031129	1	-	-	Curcumin	-	-	solute carrier family 9 (sodium/hydrogen exchanger)
Slfn2	4	ENSMUSG00000072620	1	-	-	-	-	Rapa_Early	schlafen 2 [Source:MGI Symbol;Acc:MGI:1313258]
Smoc2	4	ENSMUSG00000023886	1	-	-	-	Rapa_Late	-	SPARC related modular calcium binding 2 [Source:MGI Symbol;Acc:MGI:1929881]
Sprr1a	4	ENSMUSG00000050359	1	-	-	-	-	Rapa_Early	small proline-rich protein 1A [Source:MGI Symbol;Acc:MGI:106660]
St6galnac4	4	ENSMUSG00000079442	1	-	Act_Long	-	-	-	ST6 (alpha-N-acetyl-neuraminyl-2
Stx11	4	ENSMUSG00000039232	1	-	-	-	-	Rapa_Early	syntaxin 11 [Source:MGI Symbol;Acc:MGI:1921982]
Syk	4	ENSMUSG00000021457	1	-	-	Curcumin	-	-	spleen tyrosine kinase [Source:MGI Symbol;Acc:MGI:99515]
Themis2	4	ENSMUSG00000037731	1	-	-	Curcumin	-	-	thymocyte selection associated family member 2 [Source:MGI Symbol;Acc:MGI:2446213]
Tifab	4	ENSMUSG00000049625	1	-	Act_Long	-	-	-	TRAF-interacting protein with forkhead-associated domain
Timeless	4	ENSMUSG00000039994	1	-	-	-	-	Rapa_Early	timeless circadian clock 1 [Source:MGI Symbol;Acc:MGI:1321393]
Tpx2	4	ENSMUSG00000027469	1	-	-	-	-	Rapa_Early	TPX2
Trim59	4	ENSMUSG00000034317	1	-	-	-	-	Rapa_Early	tripartite motif-containing 59 [Source:MGI Symbol;Acc:MGI:1914199]
Trim68	4	ENSMUSG00000073968	1	-	-	Curcumin	-	-	tripartite motif-containing 68 [Source:MGI Symbol;Acc:MGI:2142077]
Trpv2	4	ENSMUSG00000018507	1	-	-	-	-	Rapa_Early	transient receptor potential cation channel
Ubd	4	ENSMUSG00000035186	1	-	-	-	-	Rapa_Early	ubiquitin D [Source:MGI Symbol;Acc:MGI:1344410]
Unc93b1	4	ENSMUSG00000036908	1	-	Act_Long	-	-	-	unc-93 homolog B1 (C. elegans) [Source:MGI Symbol;Acc:MGI:1859307]
Zbp1	4	ENSMUSG00000027514	1	-	-	-	-	Rapa_Early	Z-DNA binding protein 1 [Source:MGI Symbol;Acc:MGI:1927449]
Zranb3	4	ENSMUSG00000036086	1	-	-	Curcumin	-	-	zinc finger
Zwilch	4	ENSMUSG00000032400	1	-	-	-	-	Rapa_Early	zwilch kinetochore protein [Source:MGI Symbol;Acc:MGI:1915264]
Acta2	4	ENSMUSG00000035783	0	-	-	-	-	-	actin
Mgp	4	ENSMUSG00000030218	0	-	-	-	-	-	matrix Gla protein [Source:MGI Symbol;Acc:MGI:96976]
Tuba1a	4	ENSMUSG00000072235	0	-	-	-	-	-	tubulin
Tubb6	4	ENSMUSG00000001473	0	-	-	-	-	-	tubulin
Nrm	4	ENSMUSG00000059791	0	-	-	-	-	-	nurim (nuclear envelope membrane protein) [Source:MGI Symbol;Acc:MGI:2146855]
Cnn2	4	ENSMUSG00000004665	0	-	-	-	-	-	calponin 2 [Source:MGI Symbol;Acc:MGI:105093]
Fbn1	4	ENSMUSG00000027204	0	-	-	-	-	-	fibrillin 1 [Source:MGI Symbol;Acc:MGI:95489]
Rps4x	4	ENSMUSG00000031320	0	-	-	-	-	-	ribosomal protein S4
Siva1	4	ENSMUSG00000064326	0	-	-	-	-	-	SIVA1
Apaf1	4	ENSMUSG00000019979	0	-	-	-	-	-	apoptotic peptidase activating factor 1 [Source:MGI Symbol;Acc:MGI:1306796]
Col15a1	4	ENSMUSG00000028339	0	-	-	-	-	-	collagen
Col3a1	4	ENSMUSG00000026043	0	-	-	-	-	-	collagen
Dpysl2	4	ENSMUSG00000022048	0	-	-	-	-	-	dihydropyrimidinase-like 2 [Source:MGI Symbol;Acc:MGI:1349763]
Lck	4	ENSMUSG00000000409	0	-	-	-	-	-	lymphocyte protein tyrosine kinase [Source:MGI Symbol;Acc:MGI:96756]
Lgals1	4	ENSMUSG00000068220	0	-	-	-	-	-	lectin
Mapk13	4	ENSMUSG00000004864	0	-	-	-	-	-	mitogen-activated protein kinase 13 [Source:MGI Symbol;Acc:MGI:1346864]
Nudt18	4	ENSMUSG00000045211	0	-	-	-	-	-	nudix (nucleoside diphosphate linked moiety X)-type motif 18 [Source:MGI Symbol;Acc:MGI:2385853]
Rps8	4	ENSMUSG00000047675	0	-	-	-	-	-	ribosomal protein S8 [Source:MGI Symbol;Acc:MGI:98166]
Rps9	4	ENSMUSG00000006333	0	-	-	-	-	-	ribosomal protein S9 [Source:MGI Symbol;Acc:MGI:1924096]
Tead2	4	ENSMUSG00000030796	0	-	-	-	-	-	TEA domain family member 2 [Source:MGI Symbol;Acc:MGI:104904]
Thy1	4	ENSMUSG00000032011	0	-	-	-	-	-	thymus cell antigen 1
L3mbtl3	4	ENSMUSG00000039089	0	-	-	-	-	-	l(3)mbt-like 3 (Drosophila) [Source:MGI Symbol;Acc:MGI:2143628]
2410004N09Rik	4	ENSMUSG00000087590	0	-	-	-	-	-	RIKEN cDNA 2410004N09 gene [Source:MGI Symbol;Acc:MGI:1916999]
2700094K13Rik	4	ENSMUSG00000076437	0	-	-	-	-	-	RIKEN cDNA 2700094K13 gene [Source:MGI Symbol;Acc:MGI:1919907]
3000002C10Rik	4	ENSMUSG00000070282	0	-	-	-	-	-	RIKEN cDNA 3000002C10 gene [Source:MGI Symbol;Acc:MGI:3036226]
Adam19	4	ENSMUSG00000011256	0	-	-	-	-	-	a disintegrin and metallopeptidase domain 19 (meltrin beta) [Source:MGI Symbol;Acc:MGI:105377]
AF251705	4	ENSMUSG00000044811	0	-	-	-	-	-	cDNA sequence AF251705 [Source:MGI Symbol;Acc:MGI:2153249]
Afap1l2	4	ENSMUSG00000025083	0	-	-	-	-	-	actin filament associated protein 1-like 2 [Source:MGI Symbol;Acc:MGI:2147658]
Agap2	4	ENSMUSG00000025422	0	-	-	-	-	-	ArfGAP with GTPase domain
AI662270	4	ENSMUSG00000087107	0	-	-	-	-	-	expressed sequence AI662270 [Source:MGI Symbol;Acc:MGI:2144254]
Akna	4	ENSMUSG00000039158	0	-	-	-	-	-	AT-hook transcription factor [Source:MGI Symbol;Acc:MGI:2140340]
Alpk1	4	ENSMUSG00000028028	0	-	-	-	-	-	alpha-kinase 1 [Source:MGI Symbol;Acc:MGI:1918731]
Apobr	4	ENSMUSG00000042759	0	-	-	-	-	-	apolipoprotein B receptor [Source:MGI Symbol;Acc:MGI:2176230]
Arhgap9	4	ENSMUSG00000040345	0	-	-	-	-	-	Rho GTPase activating protein 9 [Source:MGI Symbol;Acc:MGI:2143764]
Armcx4	4	ENSMUSG00000049804	0	-	-	-	-	-	armadillo repeat containing
Arrb2	4	ENSMUSG00000060216	0	-	-	-	-	-	arrestin
B4galt2	4	ENSMUSG00000028541	0	-	-	-	-	-	UDP-Gal:betaGlcNAc beta 1
Bcl9	4	ENSMUSG00000038256	0	-	-	-	-	-	B cell CLL/lymphoma 9 [Source:MGI Symbol;Acc:MGI:1924828]
C3ar1	4	ENSMUSG00000040552	0	-	-	-	-	-	complement component 3a receptor 1 [Source:MGI Symbol;Acc:MGI:1097680]
Ccdc14	4	ENSMUSG00000022833	0	-	-	-	-	-	coiled-coil domain containing 14 [Source:MGI Symbol;Acc:MGI:2443448]
Cchcr1	4	ENSMUSG00000040312	0	-	-	-	-	-	coiled-coil alpha-helical rod protein 1 [Source:MGI Symbol;Acc:MGI:2385321]
Cd1d1	4	ENSMUSG00000028076	0	-	-	-	-	-	CD1d1 antigen [Source:MGI Symbol;Acc:MGI:107674]
Cdc25b	4	ENSMUSG00000027330	0	-	-	-	-	-	cell division cycle 25B [Source:MGI Symbol;Acc:MGI:99701]
Cdc42ep2	4	ENSMUSG00000045664	0	-	-	-	-	-	CDC42 effector protein (Rho GTPase binding) 2 [Source:MGI Symbol;Acc:MGI:1929744]
Cep57	4	ENSMUSG00000031922	0	-	-	-	-	-	centrosomal protein 57 [Source:MGI Symbol;Acc:MGI:1915551]
Cfp	4	ENSMUSG00000001128	0	-	-	-	-	-	complement factor properdin [Source:MGI Symbol;Acc:MGI:97545]
Clec7a	4	ENSMUSG00000079293	0	-	-	-	-	-	C-type lectin domain family 7
Col5a1	4	ENSMUSG00000026837	0	-	-	-	-	-	collagen
Csf2ra	4	ENSMUSG00000059326	0	-	-	-	-	-	colony stimulating factor 2 receptor
Cxcl9	4	ENSMUSG00000029417	0	-	-	-	-	-	chemokine (C-X-C motif) ligand 9 [Source:MGI Symbol;Acc:MGI:1352449]
Ddx11	4	ENSMUSG00000035842	0	-	-	-	-	-	DEAD/H (Asp-Glu-Ala-Asp/His) box helicase 11 [Source:MGI Symbol;Acc:MGI:2443590]
Ddx58	4	ENSMUSG00000040296	0	-	-	-	-	-	DEAD (Asp-Glu-Ala-Asp) box polypeptide 58 [Source:MGI Symbol;Acc:MGI:2442858]
Elmo1	4	ENSMUSG00000041112	0	-	-	-	-	-	engulfment and cell motility 1 [Source:MGI Symbol;Acc:MGI:2153044]
Fbxw17	4	ENSMUSG00000037816	0	-	-	-	-	-	F-box and WD-40 domain protein 17 [Source:MGI Symbol;Acc:MGI:1923584]
Fn1	4	ENSMUSG00000026193	0	-	-	-	-	-	fibronectin 1 [Source:MGI Symbol;Acc:MGI:95566]
Gas5	4	ENSMUSG00000053332	0	-	-	-	-	-	growth arrest specific 5 [Source:MGI Symbol;Acc:MGI:95659]
Ggta1	4	ENSMUSG00000035778	0	-	-	-	-	-	glycoprotein galactosyltransferase alpha 1
Gm13157	4	ENSMUSG00000078495	0	-	-	-	-	-	predicted gene 13157 [Source:MGI Symbol;Acc:MGI:3651978]
Gm15500	4	ENSMUSG00000086583	0	-	-	-	-	-	predicted pseudogene 15500 [Source:MGI Symbol;Acc:MGI:3782947]
Gm8126	4	ENSMUSG00000090634	0	-	-	-	-	-	predicted gene 8126 [Source:MGI Symbol;Acc:MGI:3646861]
Gm9835	4	ENSMUSG00000083041	0	-	-	-	-	-	predicted pseudogene 9835 [Source:MGI Symbol;Acc:MGI:3704264]
Gng2	4	ENSMUSG00000043004	0	-	-	-	-	-	guanine nucleotide binding protein (G protein)
Gorab	4	ENSMUSG00000040124	0	-	-	-	-	-	golgin
Gpr65	4	ENSMUSG00000021886	0	-	-	-	-	-	G-protein coupled receptor 65 [Source:MGI Symbol;Acc:MGI:108031]
H2afz	4	ENSMUSG00000037894	0	-	-	-	-	-	H2A histone family
H2-M3	4	ENSMUSG00000016206	0	-	-	-	-	-	histocompatibility 2
H2-T23	4	ENSMUSG00000067212	0	-	-	-	-	-	histocompatibility 2
Haus6	4	ENSMUSG00000038047	0	-	-	-	-	-	HAUS augmin-like complex
Hmgb2	4	ENSMUSG00000054717	0	-	-	-	-	-	high mobility group box 2 [Source:MGI Symbol;Acc:MGI:96157]
Hp	4	ENSMUSG00000031722	0	-	-	-	-	-	haptoglobin [Source:MGI Symbol;Acc:MGI:96211]
Htra3	4	ENSMUSG00000029096	0	-	-	-	-	-	HtrA serine peptidase 3 [Source:MGI Symbol;Acc:MGI:1925808]
Irak3	4	ENSMUSG00000020227	0	-	-	-	-	-	interleukin-1 receptor-associated kinase 3 [Source:MGI Symbol;Acc:MGI:1921164]
Klhl6	4	ENSMUSG00000043008	0	-	-	-	-	-	kelch-like 6 [Source:MGI Symbol;Acc:MGI:2686922]
Loxl3	4	ENSMUSG00000000693	0	-	-	-	-	-	lysyl oxidase-like 3 [Source:MGI Symbol;Acc:MGI:1337004]
Lpcat1	4	ENSMUSG00000021608	0	-	-	-	-	-	lysophosphatidylcholine acyltransferase 1 [Source:MGI Symbol;Acc:MGI:2384812]
Mfap4	4	ENSMUSG00000042436	0	-	-	-	-	-	microfibrillar-associated protein 4 [Source:MGI Symbol;Acc:MGI:1342276]
Mical1	4	ENSMUSG00000019823	0	-	-	-	-	-	microtubule associated monooxygenase
Mrc2	4	ENSMUSG00000020695	0	-	-	-	-	-	mannose receptor
Nkd2	4	ENSMUSG00000021567	0	-	-	-	-	-	naked cuticle 2 homolog (Drosophila) [Source:MGI Symbol;Acc:MGI:1919543]
Nup107	4	ENSMUSG00000052798	0	-	-	-	-	-	nucleoporin 107 [Source:MGI Symbol;Acc:MGI:2143854]
Obfc1	4	ENSMUSG00000042694	0	-	-	-	-	-	oligonucleotide/oligosaccharide-binding fold containing 1 [Source:MGI Symbol;Acc:MGI:1915581]
Pald1	4	ENSMUSG00000020092	0	-	-	-	-	-	phosphatase domain containing
Phldb1	4	ENSMUSG00000048537	0	-	-	-	-	-	pleckstrin homology-like domain
Pibf1	4	ENSMUSG00000022064	0	-	-	-	-	-	progesterone immunomodulatory binding factor 1 [Source:MGI Symbol;Acc:MGI:1261910]
Pik3cg	4	ENSMUSG00000020573	0	-	-	-	-	-	phosphoinositide-3-kinase
Pold3	4	ENSMUSG00000030726	0	-	-	-	-	-	polymerase (DNA-directed)
Ppm1j	4	ENSMUSG00000002228	0	-	-	-	-	-	protein phosphatase 1J [Source:MGI Symbol;Acc:MGI:1919137]
Ptprc	4	ENSMUSG00000026395	0	-	-	-	-	-	protein tyrosine phosphatase
Rab13	4	ENSMUSG00000027935	0	-	-	-	-	-	RAB13
Rasal3	4	ENSMUSG00000052142	0	-	-	-	-	-	RAS protein activator like 3 [Source:MGI Symbol;Acc:MGI:2444128]
Rbm43	4	ENSMUSG00000036249	0	-	-	-	-	-	RNA binding motif protein 43 [Source:MGI Symbol;Acc:MGI:1918934]
Rftn1	4	ENSMUSG00000039316	0	-	-	-	-	-	raftlin lipid raft linker 1 [Source:MGI Symbol;Acc:MGI:1923688]
Rhbdf1	4	ENSMUSG00000020282	0	-	-	-	-	-	rhomboid family 1 (Drosophila) [Source:MGI Symbol;Acc:MGI:104328]
Rpl10a-ps1	4	ENSMUSG00000084416	0	-	-	-	-	-	ribosomal protein L10A
Rpl22	4	ENSMUSG00000028936	0	-	-	-	-	-	ribosomal protein L22 [Source:MGI Symbol;Acc:MGI:99262]
Rpl22-ps1	4	ENSMUSG00000080877	0	-	-	-	-	-	ribosomal protein L22
Rps15a	4	ENSMUSG00000008683	0	-	-	-	-	-	ribosomal protein S15A [Source:MGI Symbol;Acc:MGI:2389091]
Snhg18	4	ENSMUSG00000096956	0	-	-	-	-	-	small nucleolar RNA host gene 18 [Source:MGI Symbol;Acc:MGI:1914085]
Soga1	4	ENSMUSG00000055485	0	-	-	-	-	-	suppressor of glucose
Spi1	4	ENSMUSG00000002111	0	-	-	-	-	-	spleen focus forming virus (SFFV) proviral integration oncogene [Source:MGI Symbol;Acc:MGI:98282]
Synj2	4	ENSMUSG00000023805	0	-	-	-	-	-	synaptojanin 2 [Source:MGI Symbol;Acc:MGI:1201671]
Tep1	4	ENSMUSG00000006281	0	-	-	-	-	-	telomerase associated protein 1 [Source:MGI Symbol;Acc:MGI:109573]
Tgfb1i1	4	ENSMUSG00000030782	0	-	-	-	-	-	transforming growth factor beta 1 induced transcript 1 [Source:MGI Symbol;Acc:MGI:102784]
Tmem229b	4	ENSMUSG00000046157	0	-	-	-	-	-	transmembrane protein 229B [Source:MGI Symbol;Acc:MGI:2444389]
Wfdc17	4	ENSMUSG00000069792	0	-	-	-	-	-	WAP four-disulfide core domain 17 [Source:MGI Symbol;Acc:MGI:3649773]
Cd83	5	ENSMUSG00000015396	2	-	Act_Long	Curcumin	-	-	CD83 antigen [Source:MGI Symbol;Acc:MGI:1328316]
Nfkbiz	5	ENSMUSG00000035356	2	-	-	Curcumin	-	Rapa_Early	nuclear factor of kappa light polypeptide gene enhancer in B cells inhibitor
Ngfrap1	5	ENSMUSG00000046432	2	-	-	-	Rapa_Late	Rapa_Early	nerve growth factor receptor (TNFRSF16) associated protein 1 [Source:MGI Symbol;Acc:MGI:1338016]
Rgs10	5	ENSMUSG00000030844	2	-	-	Curcumin	-	Rapa_Early	regulator of G-protein signalling 10 [Source:MGI Symbol;Acc:MGI:1915115]
Clcf1	5	ENSMUSG00000040663	2	-	Act_Long	Curcumin	-	-	cardiotrophin-like cytokine factor 1 [Source:MGI Symbol;Acc:MGI:1930088]
Hebp2	5	ENSMUSG00000019853	2	Act_Short_Late	Act_Long	-	-	-	heme binding protein 2 [Source:MGI Symbol;Acc:MGI:1860084]
Chrnb1	5	ENSMUSG00000041189	1	-	-	Curcumin	-	-	cholinergic receptor
Fblim1	5	ENSMUSG00000006219	1	-	-	Curcumin	-	-	filamin binding LIM protein 1 [Source:MGI Symbol;Acc:MGI:1921452]
Pdgfb	5	ENSMUSG00000000489	1	-	Act_Long	-	-	-	platelet derived growth factor
Prdx4	5	ENSMUSG00000025289	1	-	-	-	Rapa_Late	-	peroxiredoxin 4 [Source:MGI Symbol;Acc:MGI:1859815]
S100a6	5	ENSMUSG00000001025	1	-	-	Curcumin	-	-	S100 calcium binding protein A6 (calcyclin) [Source:MGI Symbol;Acc:MGI:1339467]
Wfdc2	5	ENSMUSG00000017723	1	-	-	Curcumin	-	-	WAP four-disulfide core domain 2 [Source:MGI Symbol;Acc:MGI:1914951]
1500012F01Rik	5	ENSMUSG00000074578	1	Act_Short_Late	-	-	-	-	RIKEN cDNA 1500012F01 gene [Source:MGI Symbol;Acc:MGI:1916199]
2200002D01Rik	5	ENSMUSG00000030587	1	-	-	Curcumin	-	-	RIKEN cDNA 2200002D01 gene [Source:MGI Symbol;Acc:MGI:1919525]
2410002F23Rik	5	ENSMUSG00000045411	1	-	-	-	-	Rapa_Early	RIKEN cDNA 2410002F23 gene [Source:MGI Symbol;Acc:MGI:1914226]
Aldh1l2	5	ENSMUSG00000020256	1	-	-	-	Rapa_Late	-	aldehyde dehydrogenase 1 family
Ccdc68	5	ENSMUSG00000038903	1	-	-	-	Rapa_Late	-	coiled-coil domain containing 68 [Source:MGI Symbol;Acc:MGI:3612676]
Cd209a	5	ENSMUSG00000031494	1	-	-	-	Rapa_Late	-	CD209a antigen [Source:MGI Symbol;Acc:MGI:2157942]
Chst12	5	ENSMUSG00000036599	1	-	Act_Long	-	-	-	carbohydrate sulfotransferase 12 [Source:MGI Symbol;Acc:MGI:1929064]
Cks1b	5	ENSMUSG00000028044	1	-	-	-	-	Rapa_Early	CDC28 protein kinase 1b [Source:MGI Symbol;Acc:MGI:1889208]
Cuedc2	5	ENSMUSG00000036748	1	-	-	-	Rapa_Late	-	CUE domain containing 2 [Source:MGI Symbol;Acc:MGI:1914366]
D330045A20Rik	5	ENSMUSG00000042498	1	-	-	-	Rapa_Late	-	RIKEN cDNA D330045A20 gene [Source:MGI Symbol;Acc:MGI:2147848]
Fabp5	5	ENSMUSG00000027533	1	Act_Short_Late	-	-	-	-	fatty acid binding protein 5
Gm1976	5	ENSMUSG00000066057	1	Act_Short_Late	-	-	-	-	predicted gene 1976 [Source:MGI Symbol;Acc:MGI:3780145]
Gstt1	5	ENSMUSG00000001663	1	Act_Short_Late	-	-	-	-	glutathione S-transferase
Igfbp2	5	ENSMUSG00000039323	1	-	Act_Long	-	-	-	insulin-like growth factor binding protein 2 [Source:MGI Symbol;Acc:MGI:96437]
Lcp1	5	ENSMUSG00000021998	1	-	-	-	-	Rapa_Early	lymphocyte cytosolic protein 1 [Source:MGI Symbol;Acc:MGI:104808]
Ltbp2	5	ENSMUSG00000002020	1	-	Act_Long	-	-	-	latent transforming growth factor beta binding protein 2 [Source:MGI Symbol;Acc:MGI:99502]
Ncam1	5	ENSMUSG00000039542	1	-	Act_Long	-	-	-	neural cell adhesion molecule 1 [Source:MGI Symbol;Acc:MGI:97281]
Nfkbid	5	ENSMUSG00000036931	1	-	-	Curcumin	-	-	nuclear factor of kappa light polypeptide gene enhancer in B cells inhibitor
Pld2	5	ENSMUSG00000020828	1	-	Act_Long	-	-	-	phospholipase D2 [Source:MGI Symbol;Acc:MGI:892877]
Rgs19	5	ENSMUSG00000002458	1	-	Act_Long	-	-	-	regulator of G-protein signaling 19 [Source:MGI Symbol;Acc:MGI:1915153]
Rnf144b	5	ENSMUSG00000038068	1	-	-	-	-	Rapa_Early	ring finger protein 144B [Source:MGI Symbol;Acc:MGI:2384986]
Rsph9	5	ENSMUSG00000023966	1	-	-	-	Rapa_Late	-	radial spoke head 9 homolog (Chlamydomonas) [Source:MGI Symbol;Acc:MGI:1922814]
Serpina1a	5	ENSMUSG00000066366	1	Act_Short_Late	-	-	-	-	serine (or cysteine) peptidase inhibitor
Slc22a15	5	ENSMUSG00000033147	1	-	-	-	-	Rapa_Early	solute carrier family 22 (organic anion/cation transporter)
Snhg6	5	ENSMUSG00000098234	1	-	-	-	Rapa_Late	-	small nucleolar RNA host gene 6 [Source:MGI Symbol;Acc:MGI:1921074]
Spns2	5	ENSMUSG00000040447	1	-	Act_Long	-	-	-	spinster homolog 2 [Source:MGI Symbol;Acc:MGI:2384936]
Spred3	5	ENSMUSG00000037239	1	-	-	Curcumin	-	-	sprouty-related
Txn1	5	ENSMUSG00000028367	1	-	Act_Long	-	-	-	thioredoxin 1 [Source:MGI Symbol;Acc:MGI:98874]
Ydjc	5	ENSMUSG00000041774	1	-	-	-	-	Rapa_Early	YdjC homolog (bacterial) [Source:MGI Symbol;Acc:MGI:1916351]
Zdhhc2	5	ENSMUSG00000039470	1	-	-	-	Rapa_Late	-	zinc finger
Agrn	5	ENSMUSG00000041936	0	-	-	-	-	-	agrin [Source:MGI Symbol;Acc:MGI:87961]
Arhgdib	5	ENSMUSG00000030220	0	-	-	-	-	-	Rho
Ccdc23	5	ENSMUSG00000028643	0	-	-	-	-	-	coiled-coil domain containing 23 [Source:MGI Symbol;Acc:MGI:1916466]
Cd248	5	ENSMUSG00000056481	0	-	-	-	-	-	CD248 antigen
Eif6	5	ENSMUSG00000027613	0	-	-	-	-	-	eukaryotic translation initiation factor 6 [Source:MGI Symbol;Acc:MGI:1196288]
Fbxo6	5	ENSMUSG00000055401	0	-	-	-	-	-	F-box protein 6 [Source:MGI Symbol;Acc:MGI:1354743]
Fxyd5	5	ENSMUSG00000009687	0	-	-	-	-	-	FXYD domain-containing ion transport regulator 5 [Source:MGI Symbol;Acc:MGI:1201785]
Ntn4	5	ENSMUSG00000020019	0	-	-	-	-	-	netrin 4 [Source:MGI Symbol;Acc:MGI:1888978]
Pold1	5	ENSMUSG00000038644	0	-	-	-	-	-	polymerase (DNA directed)
Tipin	5	ENSMUSG00000032397	0	-	-	-	-	-	timeless interacting protein [Source:MGI Symbol;Acc:MGI:1921571]
Tmsb10	5	ENSMUSG00000079523	0	-	-	-	-	-	thymosin
Wisp1	5	ENSMUSG00000005124	0	-	-	-	-	-	WNT1 inducible signaling pathway protein 1 [Source:MGI Symbol;Acc:MGI:1197008]
1700011H14Rik	5	ENSMUSG00000021850	0	-	-	-	-	-	RIKEN cDNA 1700011H14 gene [Source:MGI Symbol;Acc:MGI:1914332]
2410006H16Rik	5	ENSMUSG00000086841	0	-	-	-	-	-	RIKEN cDNA 2410006H16 gene [Source:MGI Symbol;Acc:MGI:1916471]
9930014A18Rik	5	ENSMUSG00000097493	0	-	-	-	-	-	RIKEN cDNA 9930014A18 gene [Source:MGI Symbol;Acc:MGI:2444091]
A4galt	5	ENSMUSG00000047878	0	-	-	-	-	-	alpha 1
Adamtsl4	5	ENSMUSG00000015850	0	-	-	-	-	-	ADAMTS-like 4 [Source:MGI Symbol;Acc:MGI:2389008]
Adamtsl5	5	ENSMUSG00000043822	0	-	-	-	-	-	ADAMTS-like 5 [Source:MGI Symbol;Acc:MGI:1913798]
Aida	5	ENSMUSG00000042901	0	-	-	-	-	-	axin interactor
Amer1	5	ENSMUSG00000050332	0	-	-	-	-	-	APC membrane recruitment 1 [Source:MGI Symbol;Acc:MGI:1919595]
Ano9	5	ENSMUSG00000054662	0	-	-	-	-	-	anoctamin 9 [Source:MGI Symbol;Acc:MGI:1918595]
Art4	5	ENSMUSG00000030217	0	-	-	-	-	-	ADP-ribosyltransferase 4 [Source:MGI Symbol;Acc:MGI:1202710]
Atf4	5	ENSMUSG00000042406	0	-	-	-	-	-	activating transcription factor 4 [Source:MGI Symbol;Acc:MGI:88096]
Bbs12	5	ENSMUSG00000051444	0	-	-	-	-	-	Bardet-Biedl syndrome 12 (human) [Source:MGI Symbol;Acc:MGI:2686651]
Bcl2l14	5	ENSMUSG00000030200	0	-	-	-	-	-	BCL2-like 14 (apoptosis facilitator) [Source:MGI Symbol;Acc:MGI:1914063]
Bmp4	5	ENSMUSG00000021835	0	-	-	-	-	-	bone morphogenetic protein 4 [Source:MGI Symbol;Acc:MGI:88180]
Bmyc	5	ENSMUSG00000049086	0	-	-	-	-	-	brain expressed myelocytomatosis oncogene [Source:MGI Symbol;Acc:MGI:88184]
Cdkn2d	5	ENSMUSG00000096472	0	-	-	-	-	-	cyclin-dependent kinase inhibitor 2D (p19
Cenpl	5	ENSMUSG00000026708	0	-	-	-	-	-	centromere protein L [Source:MGI Symbol;Acc:MGI:1917704]
Cenpt	5	ENSMUSG00000036672	0	-	-	-	-	-	centromere protein T [Source:MGI Symbol;Acc:MGI:2443939]
Ch25h	5	ENSMUSG00000050370	0	-	-	-	-	-	cholesterol 25-hydroxylase [Source:MGI Symbol;Acc:MGI:1333869]
Cirbp	5	ENSMUSG00000045193	0	-	-	-	-	-	cold inducible RNA binding protein [Source:MGI Symbol;Acc:MGI:893588]
Crlf1	5	ENSMUSG00000007888	0	-	-	-	-	-	cytokine receptor-like factor 1 [Source:MGI Symbol;Acc:MGI:1340030]
Cyp2s1	5	ENSMUSG00000040703	0	-	-	-	-	-	cytochrome P450
Cyp4f16	5	ENSMUSG00000048440	0	-	-	-	-	-	cytochrome P450
Dact1	5	ENSMUSG00000044548	0	-	-	-	-	-	dapper homolog 1
Ddah2	5	ENSMUSG00000007039	0	-	-	-	-	-	dimethylarginine dimethylaminohydrolase 2 [Source:MGI Symbol;Acc:MGI:1859016]
Dok3	5	ENSMUSG00000035711	0	-	-	-	-	-	docking protein 3 [Source:MGI Symbol;Acc:MGI:1351490]
Dph7	5	ENSMUSG00000026975	0	-	-	-	-	-	diphthamine biosynethesis 7 [Source:MGI Symbol;Acc:MGI:1914478]
Dtymk	5	ENSMUSG00000026281	0	-	-	-	-	-	deoxythymidylate kinase [Source:MGI Symbol;Acc:MGI:108396]
Eef1b2	5	ENSMUSG00000025967	0	-	-	-	-	-	eukaryotic translation elongation factor 1 beta 2 [Source:MGI Symbol;Acc:MGI:1929520]
Eef2k	5	ENSMUSG00000035064	0	-	-	-	-	-	eukaryotic elongation factor-2 kinase [Source:MGI Symbol;Acc:MGI:1195261]
Efna4	5	ENSMUSG00000028040	0	-	-	-	-	-	ephrin A4 [Source:MGI Symbol;Acc:MGI:106643]
Eif4a1	5	ENSMUSG00000059796	0	-	-	-	-	-	eukaryotic translation initiation factor 4A1 [Source:MGI Symbol;Acc:MGI:95303]
Fhl2	5	ENSMUSG00000008136	0	-	-	-	-	-	four and a half LIM domains 2 [Source:MGI Symbol;Acc:MGI:1338762]
Fkbp11	5	ENSMUSG00000003355	0	-	-	-	-	-	FK506 binding protein 11 [Source:MGI Symbol;Acc:MGI:1913370]
Fuom	5	ENSMUSG00000025466	0	-	-	-	-	-	fucose mutarotase [Source:MGI Symbol;Acc:MGI:1916314]
Gadd45a	5	ENSMUSG00000036390	0	-	-	-	-	-	growth arrest and DNA-damage-inducible 45 alpha [Source:MGI Symbol;Acc:MGI:107799]
Gm10275	5	ENSMUSG00000069682	0	-	-	-	-	-	predicted pseudogene 10275 [Source:MGI Symbol;Acc:MGI:3704354]
Gm12174	5	ENSMUSG00000080776	0	-	-	-	-	-	predicted gene 12174 [Source:MGI Symbol;Acc:MGI:3651722]
Gm15895	5	ENSMUSG00000085068	0	-	-	-	-	-	predicted gene 15895 [Source:MGI Symbol;Acc:MGI:3802071]
Gm37090	5	ENSMUSG00000103183	0	-	-	-	-	-	predicted gene
Gm6863	5	ENSMUSG00000043483	0	-	-	-	-	-	predicted gene 6863 [Source:MGI Symbol;Acc:MGI:3647386]
Gm7332	5	ENSMUSG00000080875	0	-	-	-	-	-	predicted gene 7332 [Source:MGI Symbol;Acc:MGI:3643344]
Gpx7	5	ENSMUSG00000028597	0	-	-	-	-	-	glutathione peroxidase 7 [Source:MGI Symbol;Acc:MGI:1914555]
Gsg2	5	ENSMUSG00000050107	0	-	-	-	-	-	germ cell-specific gene 2 [Source:MGI Symbol;Acc:MGI:1194498]
Gucy1a3	5	ENSMUSG00000033910	0	-	-	-	-	-	guanylate cyclase 1
H3f3b	5	ENSMUSG00000016559	0	-	-	-	-	-	H3 histone
Hacd1	5	ENSMUSG00000063275	0	-	-	-	-	-	3-hydroxyacyl-CoA dehydratase 1 [Source:MGI Symbol;Acc:MGI:1353592]
Hddc2	5	ENSMUSG00000000295	0	-	-	-	-	-	HD domain containing 2 [Source:MGI Symbol;Acc:MGI:1916942]
Hes1	5	ENSMUSG00000022528	0	-	-	-	-	-	hairy and enhancer of split 1 (Drosophila) [Source:MGI Symbol;Acc:MGI:104853]
Hmces	5	ENSMUSG00000030060	0	-	-	-	-	-	5-hydroxymethylcytosine (hmC) binding
Hmgn2	5	ENSMUSG00000003038	0	-	-	-	-	-	high mobility group nucleosomal binding domain 2 [Source:MGI Symbol;Acc:MGI:96136]
Hoxb7	5	ENSMUSG00000038721	0	-	-	-	-	-	homeobox B7 [Source:MGI Symbol;Acc:MGI:96188]
Hpgd	5	ENSMUSG00000031613	0	-	-	-	-	-	hydroxyprostaglandin dehydrogenase 15 (NAD) [Source:MGI Symbol;Acc:MGI:108085]
Ier5l	5	ENSMUSG00000089762	0	-	-	-	-	-	immediate early response 5-like [Source:MGI Symbol;Acc:MGI:1919750]
Il17rb	5	ENSMUSG00000015966	0	-	-	-	-	-	interleukin 17 receptor B [Source:MGI Symbol;Acc:MGI:1355292]
Inf2	5	ENSMUSG00000037679	0	-	-	-	-	-	inverted formin
Jrk	5	ENSMUSG00000046380	0	-	-	-	-	-	jerky [Source:MGI Symbol;Acc:MGI:106214]
Lonrf3	5	ENSMUSG00000016239	0	-	-	-	-	-	LON peptidase N-terminal domain and ring finger 3 [Source:MGI Symbol;Acc:MGI:1921615]
Lrrc75a	5	ENSMUSG00000046417	0	-	-	-	-	-	leucine rich repeat containing 75A [Source:MGI Symbol;Acc:MGI:2682293]
Lsm2	5	ENSMUSG00000007050	0	-	-	-	-	-	LSM2 homolog
Magoh	5	ENSMUSG00000028609	0	-	-	-	-	-	mago-nashi homolog
Mcm8	5	ENSMUSG00000027353	0	-	-	-	-	-	minichromosome maintenance deficient 8 (S. cerevisiae) [Source:MGI Symbol;Acc:MGI:1913884]
Mkl1	5	ENSMUSG00000042292	0	-	-	-	-	-	MKL (megakaryoblastic leukemia)/myocardin-like 1 [Source:MGI Symbol;Acc:MGI:2384495]
Mmgt2	5	ENSMUSG00000048497	0	-	-	-	-	-	membrane magnesium transporter 2 [Source:MGI Symbol;Acc:MGI:2448491]
Mmp12	5	ENSMUSG00000049723	0	-	-	-	-	-	matrix metallopeptidase 12 [Source:MGI Symbol;Acc:MGI:97005]
Mphosph6	5	ENSMUSG00000031843	0	-	-	-	-	-	M phase phosphoprotein 6 [Source:MGI Symbol;Acc:MGI:1915783]
Naca	5	ENSMUSG00000061315	0	-	-	-	-	-	nascent polypeptide-associated complex alpha polypeptide [Source:MGI Symbol;Acc:MGI:106095]
Npm1	5	ENSMUSG00000057113	0	-	-	-	-	-	nucleophosmin 1 [Source:MGI Symbol;Acc:MGI:106184]
Nuak2	5	ENSMUSG00000009772	0	-	-	-	-	-	NUAK family
Olfm1	5	ENSMUSG00000026833	0	-	-	-	-	-	olfactomedin 1 [Source:MGI Symbol;Acc:MGI:1860437]
Paox	5	ENSMUSG00000025464	0	-	-	-	-	-	polyamine oxidase (exo-N4-amino) [Source:MGI Symbol;Acc:MGI:1916983]
Paqr4	5	ENSMUSG00000023909	0	-	-	-	-	-	progestin and adipoQ receptor family member IV [Source:MGI Symbol;Acc:MGI:1923748]
Plekhg6	5	ENSMUSG00000038167	0	-	-	-	-	-	pleckstrin homology domain containing
Plin4	5	ENSMUSG00000002831	0	-	-	-	-	-	perilipin 4 [Source:MGI Symbol;Acc:MGI:1929709]
Pmf1	5	ENSMUSG00000028066	0	-	-	-	-	-	polyamine-modulated factor 1 [Source:MGI Symbol;Acc:MGI:1914287]
Pold4	5	ENSMUSG00000024854	0	-	-	-	-	-	polymerase (DNA-directed)
Ppip5k2	5	ENSMUSG00000040648	0	-	-	-	-	-	diphosphoinositol pentakisphosphate kinase 2 [Source:MGI Symbol;Acc:MGI:2142810]
Ppp1r14b	5	ENSMUSG00000056612	0	-	-	-	-	-	protein phosphatase 1
Psme2b	5	ENSMUSG00000078153	0	-	-	-	-	-	protease (prosome
Ptma	5	ENSMUSG00000026238	0	-	-	-	-	-	prothymosin alpha [Source:MGI Symbol;Acc:MGI:97803]
Rhoc	5	ENSMUSG00000002233	0	-	-	-	-	-	ras homolog gene family
Rpl22l1	5	ENSMUSG00000039221	0	-	-	-	-	-	ribosomal protein L22 like 1 [Source:MGI Symbol;Acc:MGI:1915278]
Rpl4	5	ENSMUSG00000032399	0	-	-	-	-	-	ribosomal protein L4 [Source:MGI Symbol;Acc:MGI:1915141]
Rps3a1	5	ENSMUSG00000028081	0	-	-	-	-	-	ribosomal protein S3A1 [Source:MGI Symbol;Acc:MGI:1202063]
Rps6-ps4	5	ENSMUSG00000081406	0	-	-	-	-	-	ribosomal protein S6
Sat1	5	ENSMUSG00000025283	0	-	-	-	-	-	spermidine/spermine N1-acetyl transferase 1 [Source:MGI Symbol;Acc:MGI:98233]
Sbsn	5	ENSMUSG00000046056	0	-	-	-	-	-	suprabasin [Source:MGI Symbol;Acc:MGI:2446326]
Sept4	5	ENSMUSG00000020486	0	-	-	-	-	-	septin 4 [Source:MGI Symbol;Acc:MGI:1270156]
Serpina1b	5	ENSMUSG00000071178	0	-	-	-	-	-	serine (or cysteine) preptidase inhibitor
Setd4	5	ENSMUSG00000022948	0	-	-	-	-	-	SET domain containing 4 [Source:MGI Symbol;Acc:MGI:2136890]
Smtnl2	5	ENSMUSG00000045667	0	-	-	-	-	-	smoothelin-like 2 [Source:MGI Symbol;Acc:MGI:2442764]
Snhg12	5	ENSMUSG00000086290	0	-	-	-	-	-	small nucleolar RNA host gene 12 [Source:MGI Symbol;Acc:MGI:1916721]
Snhg5	5	ENSMUSG00000097195	0	-	-	-	-	-	small nucleolar RNA host gene 5 [Source:MGI Symbol;Acc:MGI:1919905]
Spint1	5	ENSMUSG00000027315	0	-	-	-	-	-	serine protease inhibitor
Spns3	5	ENSMUSG00000020798	0	-	-	-	-	-	spinster homolog 3 [Source:MGI Symbol;Acc:MGI:1924827]
Styk1	5	ENSMUSG00000032899	0	-	-	-	-	-	serine/threonine/tyrosine kinase 1 [Source:MGI Symbol;Acc:MGI:2141396]
Syngap1	5	ENSMUSG00000067629	0	-	-	-	-	-	synaptic Ras GTPase activating protein 1 homolog (rat) [Source:MGI Symbol;Acc:MGI:3039785]
Traf2	5	ENSMUSG00000026942	0	-	-	-	-	-	TNF receptor-associated factor 2 [Source:MGI Symbol;Acc:MGI:101835]
Trpm2	5	ENSMUSG00000009292	0	-	-	-	-	-	transient receptor potential cation channel
Tspan4	5	ENSMUSG00000025511	0	-	-	-	-	-	tetraspanin 4 [Source:MGI Symbol;Acc:MGI:1928097]
Unc119	5	ENSMUSG00000002058	0	-	-	-	-	-	unc-119 homolog (C. elegans) [Source:MGI Symbol;Acc:MGI:1328357]
Usp49	5	ENSMUSG00000090115	0	-	-	-	-	-	ubiquitin specific peptidase 49 [Source:MGI Symbol;Acc:MGI:2685391]
Vangl2	5	ENSMUSG00000026556	0	-	-	-	-	-	vang-like 2 (van gogh
Vsig10l	5	ENSMUSG00000070604	0	-	-	-	-	-	ZV-set and immunoglobulin domain containing 10 like [Source:MGI Symbol;Acc:MGI:1922940]
Zfp52	5	ENSMUSG00000051341	0	-	-	-	-	-	zinc finger protein 52 [Source:MGI Symbol;Acc:MGI:99199]
Zfp580	5	ENSMUSG00000055633	0	-	-	-	-	-	zinc finger protein 580 [Source:MGI Symbol;Acc:MGI:1916242]
Zkscan17	5	ENSMUSG00000020472	0	-	-	-	-	-	zinc finger with KRAB and SCAN domains 17 [Source:MGI Symbol;Acc:MGI:2679270]
Agxt2	6	ENSMUSG00000089678	3	-	Act_Long	-	Rapa_Late	Rapa_Early	alanine-glyoxylate aminotransferase 2 [Source:MGI Symbol;Acc:MGI:2146052]
Cyp2d12	6	ENSMUSG00000096852	3	Act_Short_Late	-	-	Rapa_Late	Rapa_Early	cytochrome P450
Ahcy	6	ENSMUSG00000027597	3	Act_Short_Late	Act_Long	-	-	Rapa_Early	S-adenosylhomocysteine hydrolase [Source:MGI Symbol;Acc:MGI:87968]
Gm15879	6	ENSMUSG00000084790	3	Act_Short_Late	Act_Long	-	-	Rapa_Early	predicted gene 15879 [Source:MGI Symbol;Acc:MGI:3802012]
Slc25a39	6	ENSMUSG00000018677	3	Act_Short_Late	Act_Long	-	-	Rapa_Early	solute carrier family 25
Stk16	6	ENSMUSG00000026201	3	Act_Short_Late	-	-	Rapa_Late	Rapa_Early	serine/threonine kinase 16 [Source:MGI Symbol;Acc:MGI:1313271]
Prdx3	6	ENSMUSG00000024997	2	Act_Short_Late	Act_Long	-	-	-	peroxiredoxin 3 [Source:MGI Symbol;Acc:MGI:88034]
Dnaja1	6	ENSMUSG00000028410	2	-	-	-	Rapa_Late	Rapa_Early	DnaJ (Hsp40) homolog
Gpx3	6	ENSMUSG00000018339	2	Act_Short_Late	Act_Long	-	-	-	glutathione peroxidase 3 [Source:MGI Symbol;Acc:MGI:105102]
Hist1h2bc	6	ENSMUSG00000018102	2	Act_Short_Late	Act_Long	-	-	-	histone cluster 1
Mapt	6	ENSMUSG00000018411	2	-	-	-	Rapa_Late	Rapa_Early	microtubule-associated protein tau [Source:MGI Symbol;Acc:MGI:97180]
Pfn3	6	ENSMUSG00000044444	2	-	-	-	Rapa_Late	Rapa_Early	profilin 3 [Source:MGI Symbol;Acc:MGI:2178800]
Slc16a5	6	ENSMUSG00000045775	2	Act_Short_Late	Act_Long	-	-	-	solute carrier family 16 (monocarboxylic acid transporters)
Trak2	6	ENSMUSG00000026028	2	Act_Short_Late	Act_Long	-	-	-	trafficking protein
Hoxd8	6	ENSMUSG00000027102	1	-	-	-	-	Rapa_Early	homeobox D8 [Source:MGI Symbol;Acc:MGI:96209]
C8g	6	ENSMUSG00000015083	1	-	-	-	Rapa_Late	-	complement component 8
Scrn2	6	ENSMUSG00000020877	1	Act_Short_Late	-	-	-	-	secernin 2 [Source:MGI Symbol;Acc:MGI:1343092]
A430018G15Rik	6	ENSMUSG00000085315	1	-	-	-	-	Rapa_Early	RIKEN cDNA A430018G15 gene [Source:MGI Symbol;Acc:MGI:3040796]
Agpat1	6	ENSMUSG00000034254	1	Act_Short_Late	-	-	-	-	1-acylglycerol-3-phosphate O-acyltransferase 1 (lysophosphatidic acid acyltransferase
Arpp19	6	ENSMUSG00000007656	1	-	-	-	-	Rapa_Early	cAMP-regulated phosphoprotein 19 [Source:MGI Symbol;Acc:MGI:1891691]
Atp2b4	6	ENSMUSG00000026463	1	-	-	-	Rapa_Late	-	ATPase
AW822252	6	ENSMUSG00000085998	1	-	Act_Long	-	-	-	expressed sequence AW822252 [Source:MGI Symbol;Acc:MGI:2148030]
BC021785	6	ENSMUSG00000038528	1	Act_Short_Late	-	-	-	-	cDNA sequence BC021785 [Source:MGI Symbol;Acc:MGI:2446139]
Ccdc151	6	ENSMUSG00000039632	1	Act_Short_Late	-	-	-	-	coiled-coil domain containing 151 [Source:MGI Symbol;Acc:MGI:1924859]
Colgalt2	6	ENSMUSG00000032649	1	-	-	-	-	Rapa_Early	collagen beta(1-O)galactosyltransferase 2 [Source:MGI Symbol;Acc:MGI:2138232]
Coq9	6	ENSMUSG00000031782	1	Act_Short_Late	-	-	-	-	coenzyme Q9 homolog (yeast) [Source:MGI Symbol;Acc:MGI:1915164]
Cul9	6	ENSMUSG00000040327	1	-	-	-	-	Rapa_Early	cullin 9 [Source:MGI Symbol;Acc:MGI:1925559]
Cyp2j7	6	ENSMUSG00000081362	1	-	-	-	Rapa_Late	-	cytochrome P450
D630023O14Rik	6	ENSMUSG00000102389	1	-	-	-	Rapa_Late	-	RIKEN cDNA D630023O14 gene [Source:MGI Symbol;Acc:MGI:2444249]
Dock6	6	ENSMUSG00000032198	1	-	-	Curcumin	-	-	dedicator of cytokinesis 6 [Source:MGI Symbol;Acc:MGI:1914789]
Esrra	6	ENSMUSG00000024955	1	-	Act_Long	-	-	-	estrogen related receptor
Fxn	6	ENSMUSG00000059363	1	-	-	-	-	Rapa_Early	frataxin [Source:MGI Symbol;Acc:MGI:1096879]
Gcsh	6	ENSMUSG00000034424	1	Act_Short_Late	-	-	-	-	glycine cleavage system protein H (aminomethyl carrier) [Source:MGI Symbol;Acc:MGI:1915383]
Gm4131	6	ENSMUSG00000100486	1	-	-	-	Rapa_Late	-	predicted gene 4131 [Source:MGI Symbol;Acc:MGI:3782307]
Gm4208	6	ENSMUSG00000100426	1	-	-	-	Rapa_Late	-	predicted gene 4208 [Source:MGI Symbol;Acc:MGI:3782384]
Gpr162	6	ENSMUSG00000038390	1	-	-	-	Rapa_Late	-	G protein-coupled receptor 162 [Source:MGI Symbol;Acc:MGI:1315214]
Gpx1	6	ENSMUSG00000063856	1	-	-	-	Rapa_Late	-	glutathione peroxidase 1 [Source:MGI Symbol;Acc:MGI:104887]
Hdgfrp2	6	ENSMUSG00000002833	1	-	-	-	Rapa_Late	-	hepatoma-derived growth factor
Irak1	6	ENSMUSG00000031392	1	-	-	-	Rapa_Late	-	interleukin-1 receptor-associated kinase 1 [Source:MGI Symbol;Acc:MGI:107420]
Jmjd8	6	ENSMUSG00000025736	1	-	-	-	-	Rapa_Early	jumonji domain containing 8 [Source:MGI Symbol;Acc:MGI:1919356]
Kdr	6	ENSMUSG00000062960	1	Act_Short_Late	-	-	-	-	kinase insert domain protein receptor [Source:MGI Symbol;Acc:MGI:96683]
Lamc3	6	ENSMUSG00000026840	1	-	-	-	Rapa_Late	-	laminin gamma 3 [Source:MGI Symbol;Acc:MGI:1344394]
Larp4b	6	ENSMUSG00000033499	1	-	-	-	Rapa_Late	-	La ribonucleoprotein domain family
Macf1	6	ENSMUSG00000028649	1	-	-	Curcumin	-	-	microtubule-actin crosslinking factor 1 [Source:MGI Symbol;Acc:MGI:108559]
Mbd3	6	ENSMUSG00000035478	1	-	-	-	-	Rapa_Early	methyl-CpG binding domain protein 3 [Source:MGI Symbol;Acc:MGI:1333812]
Mgll	6	ENSMUSG00000033174	1	-	-	-	Rapa_Late	-	monoglyceride lipase [Source:MGI Symbol;Acc:MGI:1346042]
Mrps27	6	ENSMUSG00000041632	1	-	-	-	Rapa_Late	-	mitochondrial ribosomal protein S27 [Source:MGI Symbol;Acc:MGI:1919064]
Msrb1	6	ENSMUSG00000075705	1	-	Act_Long	-	-	-	methionine sulfoxide reductase B1 [Source:MGI Symbol;Acc:MGI:1351642]
mt-Nd1	6	ENSMUSG00000064341	1	Act_Short_Late	-	-	-	-	mitochondrially encoded NADH dehydrogenase 1 [Source:MGI Symbol;Acc:MGI:101787]
mt-Rnr2	6	ENSMUSG00000064339	1	-	Act_Long	-	-	-	mitochondrially encoded 16S rRNA [Source:MGI Symbol;Acc:MGI:102492]
mt-Te	6	ENSMUSG00000064369	1	-	-	-	Rapa_Late	-	mitochondrially encoded tRNA glutamic acid [Source:MGI Symbol;Acc:MGI:102488]
N6amt2	6	ENSMUSG00000021951	1	-	-	-	-	Rapa_Early	N-6 adenine-specific DNA methyltransferase 2 (putative) [Source:MGI Symbol;Acc:MGI:1915293]
Nr1h2	6	ENSMUSG00000060601	1	-	-	-	-	Rapa_Early	nuclear receptor subfamily 1
Perm1	6	ENSMUSG00000078486	1	Act_Short_Late	-	-	-	-	PPARGC1 and ESRR induced regulator
Pth1r	6	ENSMUSG00000032492	1	-	-	-	Rapa_Late	-	parathyroid hormone 1 receptor [Source:MGI Symbol;Acc:MGI:97801]
Rhof	6	ENSMUSG00000029449	1	-	-	-	Rapa_Late	-	ras homolog gene family
Rxrb	6	ENSMUSG00000039656	1	-	-	-	-	Rapa_Early	retinoid X receptor beta [Source:MGI Symbol;Acc:MGI:98215]
Senp2	6	ENSMUSG00000022855	1	-	-	-	Rapa_Late	-	SUMO/sentrin specific peptidase 2 [Source:MGI Symbol;Acc:MGI:1923076]
Shank3	6	ENSMUSG00000022623	1	-	-	Curcumin	-	-	SH3/ankyrin domain gene 3 [Source:MGI Symbol;Acc:MGI:1930016]
Slco2b1	6	ENSMUSG00000030737	1	Act_Short_Late	-	-	-	-	solute carrier organic anion transporter family
Smpd1	6	ENSMUSG00000037049	1	Act_Short_Late	-	-	-	-	sphingomyelin phosphodiesterase 1
Snrnp35	6	ENSMUSG00000029402	1	-	-	-	Rapa_Late	-	small nuclear ribonucleoprotein 35 (U11/U12) [Source:MGI Symbol;Acc:MGI:1923417]
Stard10	6	ENSMUSG00000030688	1	-	Act_Long	-	-	-	START domain containing 10 [Source:MGI Symbol;Acc:MGI:1860093]
Suds3	6	ENSMUSG00000066900	1	-	-	-	-	Rapa_Early	suppressor of defective silencing 3 homolog (S. cerevisiae) [Source:MGI Symbol;Acc:MGI:1919204]
Syne1	6	ENSMUSG00000096054	1	-	-	Curcumin	-	-	spectrin repeat containing
Tarm1	6	ENSMUSG00000053338	1	Act_Short_Late	-	-	-	-	T cell-interacting
Tmem178	6	ENSMUSG00000024245	1	-	-	-	Rapa_Late	-	transmembrane protein 178 [Source:MGI Symbol;Acc:MGI:1915277]
Top1mt	6	ENSMUSG00000000934	1	-	-	-	-	Rapa_Early	DNA topoisomerase 1
Tpgs2	6	ENSMUSG00000024269	1	-	-	-	-	Rapa_Early	tubulin polyglutamylase complex subunit 2 [Source:MGI Symbol;Acc:MGI:1913898]
Upp2	6	ENSMUSG00000026839	1	-	-	-	Rapa_Late	-	uridine phosphorylase 2 [Source:MGI Symbol;Acc:MGI:1923904]
Wipi2	6	ENSMUSG00000029578	1	-	-	-	-	Rapa_Early	WD repeat domain
Zkscan5	6	ENSMUSG00000055991	1	-	-	-	Rapa_Late	-	zinc finger with KRAB and SCAN domains 5 [Source:MGI Symbol;Acc:MGI:107533]
Zmym1	6	ENSMUSG00000043872	1	-	-	-	-	Rapa_Early	zinc finger
Aasdh	6	ENSMUSG00000055923	0	-	-	-	-	-	aminoadipate-semialdehyde dehydrogenase [Source:MGI Symbol;Acc:MGI:2442517]
Cbs	6	ENSMUSG00000024039	0	-	-	-	-	-	cystathionine beta-synthase [Source:MGI Symbol;Acc:MGI:88285]
Clcnkb	6	ENSMUSG00000006216	0	-	-	-	-	-	chloride channel Kb [Source:MGI Symbol;Acc:MGI:1930643]
Fbxo7	6	ENSMUSG00000001786	0	-	-	-	-	-	F-box protein 7 [Source:MGI Symbol;Acc:MGI:1917004]
Flad1	6	ENSMUSG00000042642	0	-	-	-	-	-	RFad1
Hemk1	6	ENSMUSG00000032579	0	-	-	-	-	-	HemK methyltransferase family member 1 [Source:MGI Symbol;Acc:MGI:1916786]
Htatip2	6	ENSMUSG00000039745	0	-	-	-	-	-	HIV-1 tat interactive protein 2
Mecr	6	ENSMUSG00000028910	0	-	-	-	-	-	mitochondrial trans-2-enoyl-CoA reductase [Source:MGI Symbol;Acc:MGI:1349441]
Mfn1	6	ENSMUSG00000027668	0	-	-	-	-	-	mitofusin 1 [Source:MGI Symbol;Acc:MGI:1914664]
Pcsk7	6	ENSMUSG00000035382	0	-	-	-	-	-	proprotein convertase subtilisin/kexin type 7 [Source:MGI Symbol;Acc:MGI:107421]
Pfkm	6	ENSMUSG00000033065	0	-	-	-	-	-	phosphofructokinase
Sema4g	6	ENSMUSG00000025207	0	-	-	-	-	-	sema domain
Tmem139	6	ENSMUSG00000071506	0	-	-	-	-	-	transmembrane protein 139 [Source:MGI Symbol;Acc:MGI:1924444]
0610009O20Rik	6	ENSMUSG00000024442	0	-	-	-	-	-	RIKEN cDNA 0610009O20 gene [Source:MGI Symbol;Acc:MGI:1914089]
2310067B10Rik	6	ENSMUSG00000020747	0	-	-	-	-	-	RIKEN cDNA 2310067B10 gene [Source:MGI Symbol;Acc:MGI:1919197]
4930481A15Rik	6	ENSMUSG00000086938	0	-	-	-	-	-	RIKEN cDNA 4930481A15 gene [Source:MGI Symbol;Acc:MGI:1922181]
Aars2	6	ENSMUSG00000023938	0	-	-	-	-	-	alanyl-tRNA synthetase 2
Abca2	6	ENSMUSG00000026944	0	-	-	-	-	-	ATP-binding cassette
Abca8a	6	ENSMUSG00000041828	0	-	-	-	-	-	ATP-binding cassette
Adam1a	6	ENSMUSG00000072647	0	-	-	-	-	-	a disintegrin and metallopeptidase domain 1a [Source:MGI Symbol;Acc:MGI:2429504]
Adck1	6	ENSMUSG00000021044	0	-	-	-	-	-	aarF domain containing kinase 1 [Source:MGI Symbol;Acc:MGI:1919363]
Aifm3	6	ENSMUSG00000022763	0	-	-	-	-	-	apoptosis-inducing factor
Akr7a5	6	ENSMUSG00000028743	0	-	-	-	-	-	aldo-keto reductase family 7
Akt1s1	6	ENSMUSG00000011096	0	-	-	-	-	-	AKT1 substrate 1 (proline-rich) [Source:MGI Symbol;Acc:MGI:1914855]
Ank2	6	ENSMUSG00000032826	0	-	-	-	-	-	ankyrin 2
Ankmy2	6	ENSMUSG00000036188	0	-	-	-	-	-	ankyrin repeat and MYND domain containing 2 [Source:MGI Symbol;Acc:MGI:2144755]
Ap3d1	6	ENSMUSG00000020198	0	-	-	-	-	-	adaptor-related protein complex 3
Apeh	6	ENSMUSG00000032590	0	-	-	-	-	-	acylpeptide hydrolase [Source:MGI Symbol;Acc:MGI:88041]
Arhgef18	6	ENSMUSG00000004568	0	-	-	-	-	-	rho/rac guanine nucleotide exchange factor (GEF) 18 [Source:MGI Symbol;Acc:MGI:2142567]
Atg2a	6	ENSMUSG00000024773	0	-	-	-	-	-	autophagy related 2A [Source:MGI Symbol;Acc:MGI:1916291]
Athl1	6	ENSMUSG00000062031	0	-	-	-	-	-	ATH1
AU021092	6	ENSMUSG00000051669	0	-	-	-	-	-	expressed sequence AU021092 [Source:MGI Symbol;Acc:MGI:2146559]
Babam1	6	ENSMUSG00000031820	0	-	-	-	-	-	BRISC and BRCA1 A complex member 1 [Source:MGI Symbol;Acc:MGI:1915501]
Baiap3	6	ENSMUSG00000047507	0	-	-	-	-	-	BAI1-associated protein 3 [Source:MGI Symbol;Acc:MGI:2685783]
Ccl25	6	ENSMUSG00000023235	0	-	-	-	-	-	chemokine (C-C motif) ligand 25 [Source:MGI Symbol;Acc:MGI:1099448]
Cecr5	6	ENSMUSG00000058979	0	-	-	-	-	-	cat eye syndrome chromosome region
Chadl	6	ENSMUSG00000063765	0	-	-	-	-	-	chondroadherin-like [Source:MGI Symbol;Acc:MGI:3036284]
Cluh	6	ENSMUSG00000020741	0	-	-	-	-	-	clustered mitochondria (cluA/CLU1) homolog [Source:MGI Symbol;Acc:MGI:1921398]
Cntnap1	6	ENSMUSG00000017167	0	-	-	-	-	-	contactin associated protein-like 1 [Source:MGI Symbol;Acc:MGI:1858201]
Cog4	6	ENSMUSG00000031753	0	-	-	-	-	-	component of oligomeric golgi complex 4 [Source:MGI Symbol;Acc:MGI:2142808]
Cox10	6	ENSMUSG00000042148	0	-	-	-	-	-	cytochrome c oxidase assembly protein 10 [Source:MGI Symbol;Acc:MGI:1917633]
Crat	6	ENSMUSG00000026853	0	-	-	-	-	-	carnitine acetyltransferase [Source:MGI Symbol;Acc:MGI:109501]
Crocc	6	ENSMUSG00000040860	0	-	-	-	-	-	ciliary rootlet coiled-coil
Cyp27a1	6	ENSMUSG00000026170	0	-	-	-	-	-	cytochrome P450
D930016D06Rik	6	ENSMUSG00000097392	0	-	-	-	-	-	RIKEN cDNA D930016D06 gene [Source:MGI Symbol;Acc:MGI:2442700]
Ddx41	6	ENSMUSG00000021494	0	-	-	-	-	-	DEAD (Asp-Glu-Ala-Asp) box polypeptide 41 [Source:MGI Symbol;Acc:MGI:1920185]
Dedd2	6	ENSMUSG00000054499	0	-	-	-	-	-	death effector domain-containing DNA binding protein 2 [Source:MGI Symbol;Acc:MGI:1914629]
Dgkz	6	ENSMUSG00000040479	0	-	-	-	-	-	diacylglycerol kinase zeta [Source:MGI Symbol;Acc:MGI:1278339]
Dis3l	6	ENSMUSG00000032396	0	-	-	-	-	-	DIS3 mitotic control homolog (S. cerevisiae)-like [Source:MGI Symbol;Acc:MGI:2143272]
Dkk2	6	ENSMUSG00000028031	0	-	-	-	-	-	dickkopf homolog 2 (Xenopus laevis) [Source:MGI Symbol;Acc:MGI:1890663]
Dus1l	6	ENSMUSG00000025155	0	-	-	-	-	-	dihydrouridine synthase 1-like (S. cerevisiae) [Source:MGI Symbol;Acc:MGI:1915980]
Dym	6	ENSMUSG00000035765	0	-	-	-	-	-	dymeclin [Source:MGI Symbol;Acc:MGI:1918480]
Ecm1	6	ENSMUSG00000028108	0	-	-	-	-	-	extracellular matrix protein 1 [Source:MGI Symbol;Acc:MGI:103060]
Egln2	6	ENSMUSG00000058709	0	-	-	-	-	-	egl-9 family hypoxia-inducible factor 2 [Source:MGI Symbol;Acc:MGI:1932287]
Eif4g3	6	ENSMUSG00000028760	0	-	-	-	-	-	eukaryotic translation initiation factor 4 gamma
Fam188b	6	ENSMUSG00000038022	0	-	-	-	-	-	family with sequence similarity 188
Fbf1	6	ENSMUSG00000020776	0	-	-	-	-	-	Fas (TNFRSF6) binding factor 1 [Source:MGI Symbol;Acc:MGI:1922033]
Fbxo40	6	ENSMUSG00000047746	0	-	-	-	-	-	F-box protein 40 [Source:MGI Symbol;Acc:MGI:2443753]
Fbxo9	6	ENSMUSG00000001366	0	-	-	-	-	-	f-box protein 9 [Source:MGI Symbol;Acc:MGI:1918788]
Fbxw5	6	ENSMUSG00000015095	0	-	-	-	-	-	F-box and WD-40 domain protein 5 [Source:MGI Symbol;Acc:MGI:1354731]
Flywch1	6	ENSMUSG00000040097	0	-	-	-	-	-	FLYWCH-type zinc finger 1 [Source:MGI Symbol;Acc:MGI:2442638]
Fuk	6	ENSMUSG00000033703	0	-	-	-	-	-	fucokinase [Source:MGI Symbol;Acc:MGI:1916071]
Gatad1	6	ENSMUSG00000007415	0	-	-	-	-	-	GATA zinc finger domain containing 1 [Source:MGI Symbol;Acc:MGI:1914460]
Gga1	6	ENSMUSG00000033128	0	-	-	-	-	-	golgi associated
Gle1	6	ENSMUSG00000019715	0	-	-	-	-	-	GLE1 RNA export mediator (yeast) [Source:MGI Symbol;Acc:MGI:1921662]
Gm5069	6	ENSMUSG00000055676	0	-	-	-	-	-	predicted pseudogene 5069 [Source:MGI Symbol;Acc:MGI:3644516]
Golga2	6	ENSMUSG00000002546	0	-	-	-	-	-	golgi autoantigen
Golgb1	6	ENSMUSG00000034243	0	-	-	-	-	-	golgi autoantigen
Gon4l	6	ENSMUSG00000054199	0	-	-	-	-	-	gon-4-like (C.elegans) [Source:MGI Symbol;Acc:MGI:1917579]
Grtp1	6	ENSMUSG00000038515	0	-	-	-	-	-	GH regulated TBC protein 1 [Source:MGI Symbol;Acc:MGI:1914040]
H2afj	6	ENSMUSG00000060032	0	-	-	-	-	-	H2A histone family
Hdac5	6	ENSMUSG00000008855	0	-	-	-	-	-	histone deacetylase 5 [Source:MGI Symbol;Acc:MGI:1333784]
Hecw2	6	ENSMUSG00000042807	0	-	-	-	-	-	HECT
Hmgcl	6	ENSMUSG00000028672	0	-	-	-	-	-	3-hydroxy-3-methylglutaryl-Coenzyme A lyase [Source:MGI Symbol;Acc:MGI:96158]
Hoxb4	6	ENSMUSG00000038692	0	-	-	-	-	-	homeobox B4 [Source:MGI Symbol;Acc:MGI:96185]
Hoxc6	6	ENSMUSG00000001661	0	-	-	-	-	-	homeobox C6 [Source:MGI Symbol;Acc:MGI:96197]
Hpn	6	ENSMUSG00000001249	0	-	-	-	-	-	hepsin [Source:MGI Symbol;Acc:MGI:1196620]
Ip6k1	6	ENSMUSG00000032594	0	-	-	-	-	-	inositol hexaphosphate kinase 1 [Source:MGI Symbol;Acc:MGI:1351633]
Ipcef1	6	ENSMUSG00000064065	0	-	-	-	-	-	interaction protein for cytohesin exchange factors 1 [Source:MGI Symbol;Acc:MGI:2444159]
Itga10	6	ENSMUSG00000090210	0	-	-	-	-	-	integrin
Kcnn1	6	ENSMUSG00000002908	0	-	-	-	-	-	potassium intermediate/small conductance calcium-activated channel
Kcp	6	ENSMUSG00000059022	0	-	-	-	-	-	kielin/chordin-like protein [Source:MGI Symbol;Acc:MGI:2141640]
Klc4	6	ENSMUSG00000003546	0	-	-	-	-	-	kinesin light chain 4 [Source:MGI Symbol;Acc:MGI:1922014]
Klhdc1	6	ENSMUSG00000051890	0	-	-	-	-	-	kelch domain containing 1 [Source:MGI Symbol;Acc:MGI:2672853]
Kmt2a	6	ENSMUSG00000002028	0	-	-	-	-	-	lysine (K)-specific methyltransferase 2A [Source:MGI Symbol;Acc:MGI:96995]
Lztr1	6	ENSMUSG00000022761	0	-	-	-	-	-	leucine-zipper-like transcriptional regulator
Maf1	6	ENSMUSG00000022553	0	-	-	-	-	-	MAF1 homolog (S. cerevisiae) [Source:MGI Symbol;Acc:MGI:1916127]
Map2k2	6	ENSMUSG00000035027	0	-	-	-	-	-	mitogen-activated protein kinase kinase 2 [Source:MGI Symbol;Acc:MGI:1346867]
Mcm3ap	6	ENSMUSG00000001150	0	-	-	-	-	-	minichromosome maintenance deficient 3 (S. cerevisiae) associated protein [Source:MGI Symbol;Acc:MGI:1930089]
Mdn1	6	ENSMUSG00000058006	0	-	-	-	-	-	midasin homolog (yeast) [Source:MGI Symbol;Acc:MGI:1926159]
Mettl8	6	ENSMUSG00000041975	0	-	-	-	-	-	methyltransferase like 8 [Source:MGI Symbol;Acc:MGI:2385142]
Mfsd7a	6	ENSMUSG00000029490	0	-	-	-	-	-	major facilitator superfamily domain containing 7A [Source:MGI Symbol;Acc:MGI:2442629]
Mrvi1	6	ENSMUSG00000005611	0	-	-	-	-	-	MRV integration site 1 [Source:MGI Symbol;Acc:MGI:1338023]
Msl1	6	ENSMUSG00000052915	0	-	-	-	-	-	male-specific lethal 1 homolog (Drosophila) [Source:MGI Symbol;Acc:MGI:1921276]
Mycbpap	6	ENSMUSG00000039110	0	-	-	-	-	-	MYCBP associated protein [Source:MGI Symbol;Acc:MGI:2388726]
Ncoa3	6	ENSMUSG00000027678	0	-	-	-	-	-	nuclear receptor coactivator 3 [Source:MGI Symbol;Acc:MGI:1276535]
Ncoa7	6	ENSMUSG00000039697	0	-	-	-	-	-	nuclear receptor coactivator 7 [Source:MGI Symbol;Acc:MGI:2444847]
Ninj1	6	ENSMUSG00000037966	0	-	-	-	-	-	ninjurin 1 [Source:MGI Symbol;Acc:MGI:1196617]
Nisch	6	ENSMUSG00000021910	0	-	-	-	-	-	nischarin [Source:MGI Symbol;Acc:MGI:1928323]
Nlk	6	ENSMUSG00000017376	0	-	-	-	-	-	nemo like kinase [Source:MGI Symbol;Acc:MGI:1201387]
Nr1h3	6	ENSMUSG00000002108	0	-	-	-	-	-	nuclear receptor subfamily 1
Nxpe3	6	ENSMUSG00000075033	0	-	-	-	-	-	neurexophilin and PC-esterase domain family
Osbpl6	6	ENSMUSG00000042359	0	-	-	-	-	-	oxysterol binding protein-like 6 [Source:MGI Symbol;Acc:MGI:2139014]
Pde4c	6	ENSMUSG00000031842	0	-	-	-	-	-	phosphodiesterase 4C
Pex16	6	ENSMUSG00000027222	0	-	-	-	-	-	peroxisomal biogenesis factor 16 [Source:MGI Symbol;Acc:MGI:1338829]
Pfas	6	ENSMUSG00000020899	0	-	-	-	-	-	phosphoribosylformylglycinamidine synthase (FGAR amidotransferase) [Source:MGI Symbol;Acc:MGI:2684864]
Pgp	6	ENSMUSG00000043445	0	-	-	-	-	-	phosphoglycolate phosphatase [Source:MGI Symbol;Acc:MGI:1914328]
Pkd1	6	ENSMUSG00000032855	0	-	-	-	-	-	polycystic kidney disease 1 homolog [Source:MGI Symbol;Acc:MGI:97603]
Pla2g6	6	ENSMUSG00000042632	0	-	-	-	-	-	phospholipase A2
Ppp1r16a	6	ENSMUSG00000033819	0	-	-	-	-	-	protein phosphatase 1
Pycrl	6	ENSMUSG00000022571	0	-	-	-	-	-	pyrroline-5-carboxylate reductase-like [Source:MGI Symbol;Acc:MGI:1913444]
Rab1b	6	ENSMUSG00000024870	0	-	-	-	-	-	RAB1B
Rabl6	6	ENSMUSG00000015087	0	-	-	-	-	-	RAB
Rcl1	6	ENSMUSG00000024785	0	-	-	-	-	-	RNA terminal phosphate cyclase-like 1 [Source:MGI Symbol;Acc:MGI:1913275]
Rhbg	6	ENSMUSG00000104445	0	-	-	-	-	-	Rhesus blood group-associated B glycoprotein [Source:MGI Symbol;Acc:MGI:1927379]
Rnf43	6	ENSMUSG00000034177	0	-	-	-	-	-	ring finger protein 43 [Source:MGI Symbol;Acc:MGI:2442609]
Rnpepl1	6	ENSMUSG00000026269	0	-	-	-	-	-	arginyl aminopeptidase (aminopeptidase B)-like 1 [Source:MGI Symbol;Acc:MGI:1914170]
Robo3	6	ENSMUSG00000032128	0	-	-	-	-	-	roundabout homolog 3 (Drosophila) [Source:MGI Symbol;Acc:MGI:1343102]
Rpp40	6	ENSMUSG00000021418	0	-	-	-	-	-	ribonuclease P 40 subunit [Source:MGI Symbol;Acc:MGI:1346084]
Rpusd3	6	ENSMUSG00000051169	0	-	-	-	-	-	RNA pseudouridylate synthase domain containing 3 [Source:MGI Symbol;Acc:MGI:2141440]
Scamp5	6	ENSMUSG00000040722	0	-	-	-	-	-	secretory carrier membrane protein 5 [Source:MGI Symbol;Acc:MGI:1928948]
Sgsm1	6	ENSMUSG00000042216	0	-	-	-	-	-	small G protein signaling modulator 1 [Source:MGI Symbol;Acc:MGI:107320]
Sil1	6	ENSMUSG00000024357	0	-	-	-	-	-	endoplasmic reticulum chaperone SIL1 homolog (S. cerevisiae) [Source:MGI Symbol;Acc:MGI:1932040]
Slc25a12	6	ENSMUSG00000027010	0	-	-	-	-	-	solute carrier family 25 (mitochondrial carrier
Slc29a1	6	ENSMUSG00000023942	0	-	-	-	-	-	solute carrier family 29 (nucleoside transporters)
Slc51a	6	ENSMUSG00000035699	0	-	-	-	-	-	solute carrier family 51
Snx14	6	ENSMUSG00000032422	0	-	-	-	-	-	sorting nexin 14 [Source:MGI Symbol;Acc:MGI:2155664]
Spag1	6	ENSMUSG00000037617	0	-	-	-	-	-	sperm associated antigen 1 [Source:MGI Symbol;Acc:MGI:1349387]
Spata2l	6	ENSMUSG00000033594	0	-	-	-	-	-	spermatogenesis associated 2-like [Source:MGI Symbol;Acc:MGI:1926029]
Spice1	6	ENSMUSG00000043065	0	-	-	-	-	-	spindle and centriole associated protein 1 [Source:MGI Symbol;Acc:MGI:1196252]
Sqstm1	6	ENSMUSG00000015837	0	-	-	-	-	-	sequestosome 1 [Source:MGI Symbol;Acc:MGI:107931]
Stk11	6	ENSMUSG00000003068	0	-	-	-	-	-	serine/threonine kinase 11 [Source:MGI Symbol;Acc:MGI:1341870]
Swt1	6	ENSMUSG00000052748	0	-	-	-	-	-	SWT1 RNA endoribonuclease homolog (S. cerevisiae) [Source:MGI Symbol;Acc:MGI:1914125]
Tars2	6	ENSMUSG00000028107	0	-	-	-	-	-	threonyl-tRNA synthetase 2
Tbrg4	6	ENSMUSG00000000384	0	-	-	-	-	-	transforming growth factor beta regulated gene 4 [Source:MGI Symbol;Acc:MGI:1100868]
Tecpr1	6	ENSMUSG00000066621	0	-	-	-	-	-	tectonin beta-propeller repeat containing 1 [Source:MGI Symbol;Acc:MGI:1917631]
Timmdc1	6	ENSMUSG00000002846	0	-	-	-	-	-	translocase of inner mitochondrial membrane domain containing 1 [Source:MGI Symbol;Acc:MGI:1922139]
Tln2	6	ENSMUSG00000052698	0	-	-	-	-	-	talin 2 [Source:MGI Symbol;Acc:MGI:1917799]
Tm2d2	6	ENSMUSG00000031556	0	-	-	-	-	-	TM2 domain containing 2 [Source:MGI Symbol;Acc:MGI:1916992]
Tmc6	6	ENSMUSG00000025572	0	-	-	-	-	-	transmembrane channel-like gene family 6 [Source:MGI Symbol;Acc:MGI:1098686]
Tmem259	6	ENSMUSG00000013858	0	-	-	-	-	-	transmembrane protein 259 [Source:MGI Symbol;Acc:MGI:2177957]
Trappc5	6	ENSMUSG00000040236	0	-	-	-	-	-	trafficking protein particle complex 5 [Source:MGI Symbol;Acc:MGI:1913932]
Trpm7	6	ENSMUSG00000027365	0	-	-	-	-	-	transient receptor potential cation channel
Tsc2	6	ENSMUSG00000002496	0	-	-	-	-	-	tuberous sclerosis 2 [Source:MGI Symbol;Acc:MGI:102548]
Tstd3	6	ENSMUSG00000028251	0	-	-	-	-	-	thiosulfate sulfurtransferase (rhodanese)-like domain containing 3 [Source:MGI Symbol;Acc:MGI:1924282]
Ttn	6	ENSMUSG00000051747	0	-	-	-	-	-	titin [Source:MGI Symbol;Acc:MGI:98864]
Tysnd1	6	ENSMUSG00000020087	0	-	-	-	-	-	trypsin domain containing 1 [Source:MGI Symbol;Acc:MGI:1919017]
Upf2	6	ENSMUSG00000043241	0	-	-	-	-	-	UPF2 regulator of nonsense transcripts homolog (yeast) [Source:MGI Symbol;Acc:MGI:2449307]
Usp4	6	ENSMUSG00000032612	0	-	-	-	-	-	ubiquitin specific peptidase 4 (proto-oncogene) [Source:MGI Symbol;Acc:MGI:98905]
Uspl1	6	ENSMUSG00000041264	0	-	-	-	-	-	ubiquitin specific peptidase like 1 [Source:MGI Symbol;Acc:MGI:2442342]
Vill	6	ENSMUSG00000038775	0	-	-	-	-	-	villin-like [Source:MGI Symbol;Acc:MGI:1201781]
Vps52	6	ENSMUSG00000024319	0	-	-	-	-	-	vacuolar protein sorting 52 (yeast) [Source:MGI Symbol;Acc:MGI:1330304]
Vps9d1	6	ENSMUSG00000001062	0	-	-	-	-	-	VPS9 domain containing 1 [Source:MGI Symbol;Acc:MGI:1914143]
Wdr18	6	ENSMUSG00000035754	0	-	-	-	-	-	WD repeat domain 18 [Source:MGI Symbol;Acc:MGI:2158400]
Zbtb11	6	ENSMUSG00000022601	0	-	-	-	-	-	zinc finger and BTB domain containing 11 [Source:MGI Symbol;Acc:MGI:2443876]
Zfhx2	6	ENSMUSG00000040721	0	-	-	-	-	-	zinc finger homeobox 2 [Source:MGI Symbol;Acc:MGI:2686934]
Zfp236	6	ENSMUSG00000041258	0	-	-	-	-	-	zinc finger protein 236 [Source:MGI Symbol;Acc:MGI:1926950]
Zfp426	6	ENSMUSG00000059475	0	-	-	-	-	-	zinc finger protein 426 [Source:MGI Symbol;Acc:MGI:1920248]
Zfp827	6	ENSMUSG00000071064	0	-	-	-	-	-	zinc finger protein 827 [Source:MGI Symbol;Acc:MGI:2444807]
Zmiz2	6	ENSMUSG00000041164	0	-	-	-	-	-	zinc finger
Ddah1	7	ENSMUSG00000028194	4	-	Act_Long	Curcumin	Rapa_Late	Rapa_Early	dimethylarginine dimethylaminohydrolase 1 [Source:MGI Symbol;Acc:MGI:1916469]
Aco2	7	ENSMUSG00000022477	3	Act_Short_Late	Act_Long	Curcumin	-	-	aconitase 2
Cyp2j11	7	ENSMUSG00000066097	3	Act_Short_Late	Act_Long	Curcumin	-	-	cytochrome P450
Abca13	7	ENSMUSG00000004668	3	Act_Short_Late	Act_Long	-	Rapa_Late	-	ATP-binding cassette
Nudt4	7	ENSMUSG00000020029	3	Act_Short_Late	Act_Long	-	-	Rapa_Early	nudix (nucleoside diphosphate linked moiety X)-type motif 4 [Source:MGI Symbol;Acc:MGI:1918457]
Slc5a8	7	ENSMUSG00000020062	3	-	Act_Long	Curcumin	Rapa_Late	-	solute carrier family 5 (iodide transporter)
Tuba4a	7	ENSMUSG00000026202	3	Act_Short_Late	Act_Long	-	-	Rapa_Early	tubulin
Atp4a	7	ENSMUSG00000005553	2	Act_Short_Late	Act_Long	-	-	-	ATPase
Idh1	7	ENSMUSG00000025950	2	Act_Short_Late	-	-	Rapa_Late	-	isocitrate dehydrogenase 1 (NADP+)
Acox3	7	ENSMUSG00000029098	2	-	-	-	Rapa_Late	Rapa_Early	acyl-Coenzyme A oxidase 3
Klk1	7	ENSMUSG00000063903	2	Act_Short_Late	Act_Long	-	-	-	kallikrein 1 [Source:MGI Symbol;Acc:MGI:102850]
Pgam2	7	ENSMUSG00000020475	2	Act_Short_Late	Act_Long	-	-	-	phosphoglycerate mutase 2 [Source:MGI Symbol;Acc:MGI:1933118]
Scn4b	7	ENSMUSG00000046480	2	-	Act_Long	Curcumin	-	-	sodium channel
Cml1	7	ENSMUSG00000057103	2	Act_Short_Late	Act_Long	-	-	-	camello-like 1 [Source:MGI Symbol;Acc:MGI:1913366]
Dnajb2	7	ENSMUSG00000026203	2	-	-	-	Rapa_Late	Rapa_Early	DnaJ (Hsp40) homolog
Dnajc12	7	ENSMUSG00000036764	2	-	-	Curcumin	Rapa_Late	-	DnaJ (Hsp40) homolog
Hsd17b2	7	ENSMUSG00000031844	2	-	-	-	Rapa_Late	Rapa_Early	hydroxysteroid (17-beta) dehydrogenase 2 [Source:MGI Symbol;Acc:MGI:1096386]
Nfs1	7	ENSMUSG00000027618	2	-	Act_Long	Curcumin	-	-	nitrogen fixation gene 1 (S. cerevisiae) [Source:MGI Symbol;Acc:MGI:1316706]
Acox2	7	ENSMUSG00000021751	2	Act_Short_Late	Act_Long	-	-	-	acyl-Coenzyme A oxidase 2
Aifm1	7	ENSMUSG00000036932	2	Act_Short_Late	-	Curcumin	-	-	apoptosis-inducing factor
Amt	7	ENSMUSG00000032607	2	Act_Short_Late	-	-	-	Rapa_Early	aminomethyltransferase [Source:MGI Symbol;Acc:MGI:3646700]
Apoo-ps	7	ENSMUSG00000049233	2	Act_Short_Late	Act_Long	-	-	-	apolipoprotein O
Atp5a1	7	ENSMUSG00000025428	2	Act_Short_Late	Act_Long	-	-	-	ATP synthase
C2cd2l	7	ENSMUSG00000032120	2	Act_Short_Late	Act_Long	-	-	-	C2 calcium-dependent domain containing 2-like [Source:MGI Symbol;Acc:MGI:1919014]
Cwh43	7	ENSMUSG00000029154	2	Act_Short_Late	Act_Long	-	-	-	cell wall biogenesis 43 C-terminal homolog (S. cerevisiae) [Source:MGI Symbol;Acc:MGI:2444131]
D10Jhu81e	7	ENSMUSG00000053329	2	-	Act_Long	Curcumin	-	-	DNA segment
Defb1	7	ENSMUSG00000044748	2	Act_Short_Late	-	-	Rapa_Late	-	defensin beta 1 [Source:MGI Symbol;Acc:MGI:1096878]
Fads3	7	ENSMUSG00000024664	2	Act_Short_Late	-	Curcumin	-	-	fatty acid desaturase 3 [Source:MGI Symbol;Acc:MGI:1928740]
Gm13341	7	ENSMUSG00000083863	2	Act_Short_Late	Act_Long	-	-	-	predicted gene 13341 [Source:MGI Symbol;Acc:MGI:3650228]
Gm9755	7	ENSMUSG00000030735	2	Act_Short_Late	-	Curcumin	-	-	predicted pseudogene 9755 [Source:MGI Symbol;Acc:MGI:3642279]
Hagh	7	ENSMUSG00000024158	2	Act_Short_Late	Act_Long	-	-	-	hydroxyacyl glutathione hydrolase [Source:MGI Symbol;Acc:MGI:95745]
Hdhd2	7	ENSMUSG00000025421	2	Act_Short_Late	Act_Long	-	-	-	haloacid dehalogenase-like hydrolase domain containing 2 [Source:MGI Symbol;Acc:MGI:1924237]
Higd1a	7	ENSMUSG00000038412	2	Act_Short_Late	-	-	-	Rapa_Early	HIG1 domain family
Hmx2	7	ENSMUSG00000050100	2	-	Act_Long	-	-	Rapa_Early	H6 homeobox 2 [Source:MGI Symbol;Acc:MGI:107159]
Ido2	7	ENSMUSG00000031549	2	-	-	Curcumin	Rapa_Late	-	indoleamine 2
Kcnj1	7	ENSMUSG00000041248	2	Act_Short_Late	-	-	-	Rapa_Early	potassium inwardly-rectifying channel
Kl	7	ENSMUSG00000058488	2	Act_Short_Late	-	Curcumin	-	-	klotho [Source:MGI Symbol;Acc:MGI:1101771]
Mettl7a2	7	ENSMUSG00000056487	2	Act_Short_Late	-	Curcumin	-	-	methyltransferase like 7A2 [Source:MGI Symbol;Acc:MGI:3026615]
Mrfap1	7	ENSMUSG00000055302	2	-	-	-	Rapa_Late	Rapa_Early	Morf4 family associated protein 1 [Source:MGI Symbol;Acc:MGI:1914818]
Phyhip	7	ENSMUSG00000003469	2	Act_Short_Late	Act_Long	-	-	-	phytanoyl-CoA hydroxylase interacting protein [Source:MGI Symbol;Acc:MGI:1860417]
Sdhc	7	ENSMUSG00000058076	2	Act_Short_Late	Act_Long	-	-	-	succinate dehydrogenase complex
Sec13	7	ENSMUSG00000030298	2	Act_Short_Late	-	-	-	Rapa_Early	SEC13 homolog (S. cerevisiae) [Source:MGI Symbol;Acc:MGI:99832]
Sfxn1	7	ENSMUSG00000021474	2	Act_Short_Late	Act_Long	-	-	-	sideroflexin 1 [Source:MGI Symbol;Acc:MGI:2137677]
Slc16a7	7	ENSMUSG00000020102	2	Act_Short_Late	-	-	-	Rapa_Early	solute carrier family 16 (monocarboxylic acid transporters)
Slc22a26	7	ENSMUSG00000053303	2	-	-	-	Rapa_Late	Rapa_Early	solute carrier family 22 (organic cation transporter)
Spg7	7	ENSMUSG00000000738	2	Act_Short_Late	-	Curcumin	-	-	spastic paraplegia 7 homolog (human) [Source:MGI Symbol;Acc:MGI:2385906]
Tcta	7	ENSMUSG00000039461	2	Act_Short_Late	-	-	-	Rapa_Early	T cell leukemia translocation altered gene [Source:MGI Symbol;Acc:MGI:1918829]
Tmbim6	7	ENSMUSG00000023010	2	-	-	Curcumin	-	Rapa_Early	transmembrane BAX inhibitor motif containing 6 [Source:MGI Symbol;Acc:MGI:99682]
Tom1l2	7	ENSMUSG00000000538	2	Act_Short_Late	Act_Long	-	-	-	target of myb1-like 2 (chicken) [Source:MGI Symbol;Acc:MGI:2443306]
Zc2hc1c	7	ENSMUSG00000045064	2	Act_Short_Late	-	-	-	Rapa_Early	zinc finger
Gna14	7	ENSMUSG00000024697	1	-	-	-	Rapa_Late	-	guanine nucleotide binding protein
Prom2	7	ENSMUSG00000027376	1	-	-	-	Rapa_Late	-	prominin 2 [Source:MGI Symbol;Acc:MGI:2138997]
Sardh	7	ENSMUSG00000009614	1	-	-	Curcumin	-	-	sarcosine dehydrogenase [Source:MGI Symbol;Acc:MGI:2183102]
Akr1c21	7	ENSMUSG00000021207	1	-	-	-	-	Rapa_Early	aldo-keto reductase family 1
Cpne4	7	ENSMUSG00000032564	1	Act_Short_Late	-	-	-	-	copine IV [Source:MGI Symbol;Acc:MGI:1921270]
Cyp51	7	ENSMUSG00000001467	1	Act_Short_Late	-	-	-	-	cytochrome P450
Dhrs4	7	ENSMUSG00000022210	1	-	-	Curcumin	-	-	dehydrogenase/reductase (SDR family) member 4 [Source:MGI Symbol;Acc:MGI:90169]
Idh3b	7	ENSMUSG00000027406	1	-	-	Curcumin	-	-	isocitrate dehydrogenase 3 (NAD+) beta [Source:MGI Symbol;Acc:MGI:2158650]
Pecr	7	ENSMUSG00000026189	1	-	-	Curcumin	-	-	peroxisomal trans-2-enoyl-CoA reductase [Source:MGI Symbol;Acc:MGI:2148199]
Pi4ka	7	ENSMUSG00000041720	1	-	-	-	-	Rapa_Early	phosphatidylinositol 4-kinase
Ptgr2	7	ENSMUSG00000072946	1	Act_Short_Late	-	-	-	-	prostaglandin reductase 2 [Source:MGI Symbol;Acc:MGI:1916372]
Slc46a1	7	ENSMUSG00000020829	1	-	-	Curcumin	-	-	solute carrier family 46
Wnk1	7	ENSMUSG00000045962	1	Act_Short_Late	-	-	-	-	WNK lysine deficient protein kinase 1 [Source:MGI Symbol;Acc:MGI:2442092]
9030617O03Rik	7	ENSMUSG00000021185	1	-	-	-	-	Rapa_Early	RIKEN cDNA 9030617O03 gene [Source:MGI Symbol;Acc:MGI:2444813]
Aacs	7	ENSMUSG00000029482	1	-	-	-	Rapa_Late	-	acetoacetyl-CoA synthetase [Source:MGI Symbol;Acc:MGI:1926144]
Aagab	7	ENSMUSG00000037257	1	-	-	-	-	Rapa_Early	alpha- and gamma-adaptin binding protein [Source:MGI Symbol;Acc:MGI:1914189]
Afg3l1	7	ENSMUSG00000031967	1	-	-	-	-	Rapa_Early	AFG3-like AAA ATPase 1 [Source:MGI Symbol;Acc:MGI:1928277]
Agpat3	7	ENSMUSG00000001211	1	-	-	Curcumin	-	-	1-acylglycerol-3-phosphate O-acyltransferase 3 [Source:MGI Symbol;Acc:MGI:1336186]
Apoa4	7	ENSMUSG00000032080	1	-	-	-	Rapa_Late	-	apolipoprotein A-IV [Source:MGI Symbol;Acc:MGI:88051]
Atg4d	7	ENSMUSG00000002820	1	-	Act_Long	-	-	-	autophagy related 4D
Btbd2	7	ENSMUSG00000003344	1	-	-	-	-	Rapa_Early	BTB (POZ) domain containing 2 [Source:MGI Symbol;Acc:MGI:1933831]
Cab39l	7	ENSMUSG00000021981	1	-	-	-	-	Rapa_Early	calcium binding protein 39-like [Source:MGI Symbol;Acc:MGI:1914081]
Calb1	7	ENSMUSG00000028222	1	Act_Short_Late	-	-	-	-	calbindin 1 [Source:MGI Symbol;Acc:MGI:88248]
Calm3	7	ENSMUSG00000019370	1	-	-	-	-	Rapa_Early	calmodulin 3 [Source:MGI Symbol;Acc:MGI:103249]
Cdkn1c	7	ENSMUSG00000037664	1	Act_Short_Late	-	-	-	-	cyclin-dependent kinase inhibitor 1C (P57) [Source:MGI Symbol;Acc:MGI:104564]
Clpb	7	ENSMUSG00000001829	1	-	-	-	-	Rapa_Early	ClpB caseinolytic peptidase B [Source:MGI Symbol;Acc:MGI:1100517]
Cog7	7	ENSMUSG00000034951	1	-	-	-	Rapa_Late	-	component of oligomeric golgi complex 7 [Source:MGI Symbol;Acc:MGI:2685013]
Coq5	7	ENSMUSG00000041733	1	-	-	-	-	Rapa_Early	coenzyme Q5 homolog
Cyp2j5	7	ENSMUSG00000052520	1	-	-	Curcumin	-	-	cytochrome P450
Dusp15	7	ENSMUSG00000042662	1	Act_Short_Late	-	-	-	-	dual specificity phosphatase-like 15 [Source:MGI Symbol;Acc:MGI:1934928]
Ears2	7	ENSMUSG00000030871	1	-	-	-	-	Rapa_Early	glutamyl-tRNA synthetase 2 (mitochondrial)(putative) [Source:MGI Symbol;Acc:MGI:1914667]
Espn	7	ENSMUSG00000028943	1	Act_Short_Late	-	-	-	-	espin [Source:MGI Symbol;Acc:MGI:1861630]
Ggact	7	ENSMUSG00000041625	1	-	-	-	-	Rapa_Early	gamma-glutamylamine cyclotransferase [Source:MGI Symbol;Acc:MGI:2385008]
Glyctk	7	ENSMUSG00000020258	1	-	-	Curcumin	-	-	glycerate kinase [Source:MGI Symbol;Acc:MGI:2444085]
Gm13340	7	ENSMUSG00000083563	1	-	-	-	Rapa_Late	-	predicted gene 13340 [Source:MGI Symbol;Acc:MGI:3650227]
Gm14388	7	ENSMUSG00000084230	1	-	-	-	Rapa_Late	-	predicted gene 14388 [Source:MGI Symbol;Acc:MGI:3650926]
Gm14680	7	ENSMUSG00000081752	1	Act_Short_Late	-	-	-	-	predicted gene 14680 [Source:MGI Symbol;Acc:MGI:3705601]
Gm4737	7	ENSMUSG00000048087	1	-	-	Curcumin	-	-	predicted gene 4737 [Source:MGI Symbol;Acc:MGI:3643647]
Gm5424	7	ENSMUSG00000046687	1	-	-	Curcumin	-	-	predicted gene 5424 [Source:MGI Symbol;Acc:MGI:3643173]
Hacd2	7	ENSMUSG00000035376	1	-	-	Curcumin	-	-	3-hydroxyacyl-CoA dehydratase 2 [Source:MGI Symbol;Acc:MGI:1918007]
Hsf1	7	ENSMUSG00000022556	1	-	-	-	-	Rapa_Early	heat shock factor 1 [Source:MGI Symbol;Acc:MGI:96238]
Keg1	7	ENSMUSG00000024694	1	-	-	-	Rapa_Late	-	kidney expressed gene 1 [Source:MGI Symbol;Acc:MGI:1928492]
Lrrc24	7	ENSMUSG00000033707	1	-	-	-	-	Rapa_Early	leucine rich repeat containing 24 [Source:MGI Symbol;Acc:MGI:3605040]
Lsm14b	7	ENSMUSG00000039108	1	-	-	-	-	Rapa_Early	LSM14 homolog B (SCD6
Map3k15	7	ENSMUSG00000031303	1	-	Act_Long	-	-	-	mitogen-activated protein kinase kinase kinase 15 [Source:MGI Symbol;Acc:MGI:2448588]
Med21	7	ENSMUSG00000030291	1	-	-	-	Rapa_Late	-	mediator complex subunit 21 [Source:MGI Symbol;Acc:MGI:1347064]
Mrpl21	7	ENSMUSG00000024829	1	-	-	-	-	Rapa_Early	mitochondrial ribosomal protein L21 [Source:MGI Symbol;Acc:MGI:2660674]
Mrpl38	7	ENSMUSG00000020775	1	-	-	-	-	Rapa_Early	mitochondrial ribosomal protein L38 [Source:MGI Symbol;Acc:MGI:1926269]
mt-Nd2	7	ENSMUSG00000064345	1	-	-	-	Rapa_Late	-	mitochondrially encoded NADH dehydrogenase 2 [Source:MGI Symbol;Acc:MGI:102500]
mt-Nd6	7	ENSMUSG00000064368	1	-	-	-	Rapa_Late	-	mitochondrially encoded NADH dehydrogenase 6 [Source:MGI Symbol;Acc:MGI:102495]
Myh14	7	ENSMUSG00000030739	1	-	-	-	Rapa_Late	-	myosin
Napepld	7	ENSMUSG00000044968	1	-	-	-	Rapa_Late	-	N-acyl phosphatidylethanolamine phospholipase D [Source:MGI Symbol;Acc:MGI:2140885]
Ndufa10	7	ENSMUSG00000026260	1	Act_Short_Late	-	-	-	-	NADH dehydrogenase (ubiquinone) 1 alpha subcomplex 10 [Source:MGI Symbol;Acc:MGI:1914523]
Nol3	7	ENSMUSG00000014776	1	Act_Short_Late	-	-	-	-	nucleolar protein 3 (apoptosis repressor with CARD domain) [Source:MGI Symbol;Acc:MGI:1925938]
Peli2	7	ENSMUSG00000021846	1	-	-	-	-	Rapa_Early	pellino 2 [Source:MGI Symbol;Acc:MGI:1891445]
Phospho2	7	ENSMUSG00000027088	1	-	-	-	-	Rapa_Early	phosphatase
Pigq	7	ENSMUSG00000025728	1	Act_Short_Late	-	-	-	-	phosphatidylinositol glycan anchor biosynthesis
Pnkd	7	ENSMUSG00000026179	1	-	-	Curcumin	-	-	paroxysmal nonkinesiogenic dyskinesia [Source:MGI Symbol;Acc:MGI:1930773]
Pnpo	7	ENSMUSG00000018659	1	-	Act_Long	-	-	-	pyridoxine 5'-phosphate oxidase [Source:MGI Symbol;Acc:MGI:2144151]
Psmd3	7	ENSMUSG00000017221	1	-	-	-	-	Rapa_Early	proteasome (prosome
Ptges	7	ENSMUSG00000050737	1	-	-	-	Rapa_Late	-	prostaglandin E synthase [Source:MGI Symbol;Acc:MGI:1927593]
S1pr3	7	ENSMUSG00000067586	1	-	-	-	Rapa_Late	-	sphingosine-1-phosphate receptor 3 [Source:MGI Symbol;Acc:MGI:1339365]
Sall3	7	ENSMUSG00000024565	1	-	-	-	-	Rapa_Early	sal-like 3 (Drosophila) [Source:MGI Symbol;Acc:MGI:109295]
Sfxn5	7	ENSMUSG00000033720	1	-	-	-	-	Rapa_Early	sideroflexin 5 [Source:MGI Symbol;Acc:MGI:2137681]
Slc16a2	7	ENSMUSG00000033965	1	-	-	Curcumin	-	-	solute carrier family 16 (monocarboxylic acid transporters)
Slc1a1	7	ENSMUSG00000024935	1	-	-	Curcumin	-	-	solute carrier family 1 (neuronal/epithelial high affinity glutamate transporter
Slc31a1	7	ENSMUSG00000066150	1	-	-	Curcumin	-	-	solute carrier family 31
Slc43a2	7	ENSMUSG00000038178	1	Act_Short_Late	-	-	-	-	solute carrier family 43
Snx19	7	ENSMUSG00000031993	1	-	-	-	-	Rapa_Early	sorting nexin 19 [Source:MGI Symbol;Acc:MGI:1921581]
Surf4	7	ENSMUSG00000014867	1	-	-	-	-	Rapa_Early	surfeit gene 4 [Source:MGI Symbol;Acc:MGI:98445]
Tfrc	7	ENSMUSG00000022797	1	Act_Short_Late	-	-	-	-	transferrin receptor [Source:MGI Symbol;Acc:MGI:98822]
Tldc2	7	ENSMUSG00000074628	1	-	-	-	Rapa_Late	-	TBC/LysM associated domain containing 2 [Source:MGI Symbol;Acc:MGI:2686178]
Trap1	7	ENSMUSG00000005981	1	-	-	Curcumin	-	-	TNF receptor-associated protein 1 [Source:MGI Symbol;Acc:MGI:1915265]
Tspan1	7	ENSMUSG00000028699	1	-	-	-	-	Rapa_Early	tetraspanin 1 [Source:MGI Symbol;Acc:MGI:1914055]
Umod	7	ENSMUSG00000030963	1	-	-	-	Rapa_Late	-	uromodulin [Source:MGI Symbol;Acc:MGI:102674]
Zbtb7b	7	ENSMUSG00000028042	1	-	-	-	-	Rapa_Early	zinc finger and BTB domain containing 7B [Source:MGI Symbol;Acc:MGI:102755]
Vstm2a	7	ENSMUSG00000048834	0	-	-	-	-	-	V-set and transmembrane domain containing 2A [Source:MGI Symbol;Acc:MGI:2384826]
Dpep1	7	ENSMUSG00000019278	0	-	-	-	-	-	dipeptidase 1 (renal) [Source:MGI Symbol;Acc:MGI:94917]
Oxgr1	7	ENSMUSG00000044819	0	-	-	-	-	-	oxoglutarate (alpha-ketoglutarate) receptor 1 [Source:MGI Symbol;Acc:MGI:2685145]
Slc4a1	7	ENSMUSG00000006574	0	-	-	-	-	-	solute carrier family 4 (anion exchanger)
Stxbp4	7	ENSMUSG00000020546	0	-	-	-	-	-	syntaxin binding protein 4 [Source:MGI Symbol;Acc:MGI:1342296]
Syp	7	ENSMUSG00000031144	0	-	-	-	-	-	synaptophysin [Source:MGI Symbol;Acc:MGI:98467]
Acss1	7	ENSMUSG00000027452	0	-	-	-	-	-	acyl-CoA synthetase short-chain family member 1 [Source:MGI Symbol;Acc:MGI:1915988]
Hhatl	7	ENSMUSG00000032523	0	-	-	-	-	-	hedgehog acyltransferase-like [Source:MGI Symbol;Acc:MGI:1922020]
Pdha1	7	ENSMUSG00000031299	0	-	-	-	-	-	pyruvate dehydrogenase E1 alpha 1 [Source:MGI Symbol;Acc:MGI:97532]
Pdss1	7	ENSMUSG00000026784	0	-	-	-	-	-	prenyl (solanesyl) diphosphate synthase
Rnf167	7	ENSMUSG00000040746	0	-	-	-	-	-	ring finger protein 167 [Source:MGI Symbol;Acc:MGI:1917760]
Tmem184a	7	ENSMUSG00000036687	0	-	-	-	-	-	transmembrane protein 184a [Source:MGI Symbol;Acc:MGI:2385897]
Ush1c	7	ENSMUSG00000030838	0	-	-	-	-	-	Usher syndrome 1C [Source:MGI Symbol;Acc:MGI:1919338]
Vegfa	7	ENSMUSG00000023951	0	-	-	-	-	-	vascular endothelial growth factor A [Source:MGI Symbol;Acc:MGI:103178]
1700049G17Rik	7	ENSMUSG00000070709	0	-	-	-	-	-	RIKEN cDNA 1700049G17 gene [Source:MGI Symbol;Acc:MGI:1920680]
3110057O12Rik	7	ENSMUSG00000037818	0	-	-	-	-	-	RIKEN cDNA 3110057O12 gene [Source:MGI Symbol;Acc:MGI:1915468]
3110099E03Rik	7	ENSMUSG00000085582	0	-	-	-	-	-	RIKEN cDNA 3110099E03 gene [Source:MGI Symbol;Acc:MGI:1925761]
9330133O14Rik	7	ENSMUSG00000103515	0	-	-	-	-	-	RIKEN cDNA 9330133O14 gene [Source:MGI Symbol;Acc:MGI:2442309]
Abcb10	7	ENSMUSG00000031974	0	-	-	-	-	-	ATP-binding cassette
Abcb8	7	ENSMUSG00000028973	0	-	-	-	-	-	ATP-binding cassette
Abcc9	7	ENSMUSG00000030249	0	-	-	-	-	-	ATP-binding cassette
Acad10	7	ENSMUSG00000029456	0	-	-	-	-	-	acyl-Coenzyme A dehydrogenase family
Acad11	7	ENSMUSG00000090150	0	-	-	-	-	-	acyl-Coenzyme A dehydrogenase family
Acad9	7	ENSMUSG00000027710	0	-	-	-	-	-	acyl-Coenzyme A dehydrogenase family
Acadsb	7	ENSMUSG00000030861	0	-	-	-	-	-	acyl-Coenzyme A dehydrogenase
Afg3l2	7	ENSMUSG00000024527	0	-	-	-	-	-	AFG3-like AAA ATPase 2 [Source:MGI Symbol;Acc:MGI:1916847]
Aldh7a1	7	ENSMUSG00000053644	0	-	-	-	-	-	aldehyde dehydrogenase family 7
Aldh9a1	7	ENSMUSG00000026687	0	-	-	-	-	-	aldehyde dehydrogenase 9
Apba3	7	ENSMUSG00000004931	0	-	-	-	-	-	amyloid beta (A4) precursor protein-binding
Asah2	7	ENSMUSG00000024887	0	-	-	-	-	-	N-acylsphingosine amidohydrolase 2 [Source:MGI Symbol;Acc:MGI:1859310]
Asb15	7	ENSMUSG00000029685	0	-	-	-	-	-	ankyrin repeat and SOCS box-containing 15 [Source:MGI Symbol;Acc:MGI:1926160]
Atp6v1b1	7	ENSMUSG00000006269	0	-	-	-	-	-	ATPase
Bap1	7	ENSMUSG00000021901	0	-	-	-	-	-	Brca1 associated protein 1 [Source:MGI Symbol;Acc:MGI:1206586]
Becn1	7	ENSMUSG00000035086	0	-	-	-	-	-	beclin 1
Cacfd1	7	ENSMUSG00000015488	0	-	-	-	-	-	calcium channel flower domain containing 1 [Source:MGI Symbol;Acc:MGI:1924317]
Cbwd1	7	ENSMUSG00000024878	0	-	-	-	-	-	COBW domain containing 1 [Source:MGI Symbol;Acc:MGI:2385089]
Ccdc6	7	ENSMUSG00000048701	0	-	-	-	-	-	coiled-coil domain containing 6 [Source:MGI Symbol;Acc:MGI:1923801]
Clic3	7	ENSMUSG00000015093	0	-	-	-	-	-	chloride intracellular channel 3 [Source:MGI Symbol;Acc:MGI:1916704]
Copg2	7	ENSMUSG00000025607	0	-	-	-	-	-	coatomer protein complex
Ctnnbip1	7	ENSMUSG00000028988	0	-	-	-	-	-	catenin beta interacting protein 1 [Source:MGI Symbol;Acc:MGI:1915756]
Cyb5d2	7	ENSMUSG00000057778	0	-	-	-	-	-	cytochrome b5 domain containing 2 [Source:MGI Symbol;Acc:MGI:2684848]
Dalrd3	7	ENSMUSG00000019039	0	-	-	-	-	-	DALR anticodon binding domain containing 3 [Source:MGI Symbol;Acc:MGI:1915039]
Dcaf8	7	ENSMUSG00000026554	0	-	-	-	-	-	DDB1 and CUL4 associated factor 8 [Source:MGI Symbol;Acc:MGI:91860]
Dgkq	7	ENSMUSG00000004815	0	-	-	-	-	-	diacylglycerol kinase
Dhdds	7	ENSMUSG00000012117	0	-	-	-	-	-	dehydrodolichyl diphosphate synthase [Source:MGI Symbol;Acc:MGI:1914672]
Dhx29	7	ENSMUSG00000042426	0	-	-	-	-	-	DEAH (Asp-Glu-Ala-His) box polypeptide 29 [Source:MGI Symbol;Acc:MGI:2145374]
Dlec1	7	ENSMUSG00000038060	0	-	-	-	-	-	deleted in lung and esophageal cancer 1 [Source:MGI Symbol;Acc:MGI:2443671]
Dmtn	7	ENSMUSG00000022099	0	-	-	-	-	-	dematin actin binding protein [Source:MGI Symbol;Acc:MGI:99670]
Dnajc11	7	ENSMUSG00000039768	0	-	-	-	-	-	DnaJ (Hsp40) homolog
Eefsec	7	ENSMUSG00000033216	0	-	-	-	-	-	eukaryotic elongation factor
Evc	7	ENSMUSG00000029122	0	-	-	-	-	-	Ellis van Creveld gene syndrome [Source:MGI Symbol;Acc:MGI:1890596]
Fam131c	7	ENSMUSG00000006218	0	-	-	-	-	-	family with sequence similarity 131
Fam189a2	7	ENSMUSG00000071604	0	-	-	-	-	-	family with sequence similarity 189
Fam73b	7	ENSMUSG00000026858	0	-	-	-	-	-	family with sequence similarity 73
Fars2	7	ENSMUSG00000021420	0	-	-	-	-	-	phenylalanine-tRNA synthetase 2 (mitochondrial) [Source:MGI Symbol;Acc:MGI:1917205]
Fbxo18	7	ENSMUSG00000058594	0	-	-	-	-	-	F-box protein 18 [Source:MGI Symbol;Acc:MGI:1354699]
Fitm2	7	ENSMUSG00000048486	0	-	-	-	-	-	fat storage-inducing transmembrane protein 2 [Source:MGI Symbol;Acc:MGI:2444508]
Fn3krp	7	ENSMUSG00000039253	0	-	-	-	-	-	fructosamine 3 kinase related protein [Source:MGI Symbol;Acc:MGI:2679256]
Glrx2	7	ENSMUSG00000018196	0	-	-	-	-	-	glutaredoxin 2 (thioltransferase) [Source:MGI Symbol;Acc:MGI:1916617]
Gm13328	7	ENSMUSG00000081128	0	-	-	-	-	-	predicted gene 13328 [Source:MGI Symbol;Acc:MGI:3651185]
Gm15190	7	ENSMUSG00000082693	0	-	-	-	-	-	predicted gene 15190 [Source:MGI Symbol;Acc:MGI:3705630]
Gm15962	7	ENSMUSG00000084981	0	-	-	-	-	-	predicted gene 15962 [Source:MGI Symbol;Acc:MGI:3802141]
Hspe1	7	ENSMUSG00000073676	0	-	-	-	-	-	heat shock protein 1 (chaperonin 10) [Source:MGI Symbol;Acc:MGI:104680]
Iba57	7	ENSMUSG00000049287	0	-	-	-	-	-	IBA57
Inpp5j	7	ENSMUSG00000034570	0	-	-	-	-	-	inositol polyphosphate 5-phosphatase J [Source:MGI Symbol;Acc:MGI:2158663]
Iqsec2	7	ENSMUSG00000041115	0	-	-	-	-	-	IQ motif and Sec7 domain 2 [Source:MGI Symbol;Acc:MGI:3528396]
Itih2	7	ENSMUSG00000037254	0	-	-	-	-	-	inter-alpha trypsin inhibitor
Klhl3	7	ENSMUSG00000014164	0	-	-	-	-	-	kelch-like 3 [Source:MGI Symbol;Acc:MGI:2445185]
Lifr	7	ENSMUSG00000054263	0	-	-	-	-	-	leukemia inhibitory factor receptor [Source:MGI Symbol;Acc:MGI:96788]
Lyrm7	7	ENSMUSG00000020268	0	-	-	-	-	-	LYR motif containing 7 [Source:MGI Symbol;Acc:MGI:1922780]
Mgat1	7	ENSMUSG00000020346	0	-	-	-	-	-	mannoside acetylglucosaminyltransferase 1 [Source:MGI Symbol;Acc:MGI:96973]
Mink1	7	ENSMUSG00000020827	0	-	-	-	-	-	misshapen-like kinase 1 (zebrafish) [Source:MGI Symbol;Acc:MGI:1355329]
Mir3074-1	7	ENSMUSG00000092741	0	-	-	-	-	-	microRNA 3074-1 [Source:MGI Symbol;Acc:MGI:4834247]
Mocs1	7	ENSMUSG00000064120	0	-	-	-	-	-	molybdenum cofactor synthesis 1 [Source:MGI Symbol;Acc:MGI:1928904]
Mrpl50	7	ENSMUSG00000044018	0	-	-	-	-	-	mitochondrial ribosomal protein L50 [Source:MGI Symbol;Acc:MGI:107329]
Mtfr1l	7	ENSMUSG00000046671	0	-	-	-	-	-	mitochondrial fission regulator 1-like [Source:MGI Symbol;Acc:MGI:1924074]
Mtus1	7	ENSMUSG00000045636	0	-	-	-	-	-	mitochondrial tumor suppressor 1 [Source:MGI Symbol;Acc:MGI:2142572]
Myo5a	7	ENSMUSG00000034593	0	-	-	-	-	-	myosin VA [Source:MGI Symbol;Acc:MGI:105976]
Nap1l4	7	ENSMUSG00000059119	0	-	-	-	-	-	nucleosome assembly protein 1-like 4 [Source:MGI Symbol;Acc:MGI:1316687]
Ncln	7	ENSMUSG00000020238	0	-	-	-	-	-	nicalin homolog (zebrafish) [Source:MGI Symbol;Acc:MGI:1926081]
Ncoa1	7	ENSMUSG00000020647	0	-	-	-	-	-	nuclear receptor coactivator 1 [Source:MGI Symbol;Acc:MGI:1276523]
Ndrg3	7	ENSMUSG00000027634	0	-	-	-	-	-	N-myc downstream regulated gene 3 [Source:MGI Symbol;Acc:MGI:1352499]
Nim1k	7	ENSMUSG00000095930	0	-	-	-	-	-	NIM1 serine/threonine protein kinase [Source:MGI Symbol;Acc:MGI:2442399]
Nsun5	7	ENSMUSG00000000916	0	-	-	-	-	-	NOL1/NOP2/Sun domain family
Nubp2	7	ENSMUSG00000039183	0	-	-	-	-	-	nucleotide binding protein 2 [Source:MGI Symbol;Acc:MGI:1347072]
Oxnad1	7	ENSMUSG00000021906	0	-	-	-	-	-	oxidoreductase NAD-binding domain containing 1 [Source:MGI Symbol;Acc:MGI:1916953]
Pclo	7	ENSMUSG00000061601	0	-	-	-	-	-	piccolo (presynaptic cytomatrix protein) [Source:MGI Symbol;Acc:MGI:1349390]
Pdcd4	7	ENSMUSG00000024975	0	-	-	-	-	-	programmed cell death 4 [Source:MGI Symbol;Acc:MGI:107490]
Pdss2	7	ENSMUSG00000038240	0	-	-	-	-	-	prenyl (solanesyl) diphosphate synthase
Pex5	7	ENSMUSG00000005069	0	-	-	-	-	-	peroxisomal biogenesis factor 5 [Source:MGI Symbol;Acc:MGI:1098808]
Pgm2	7	ENSMUSG00000025791	0	-	-	-	-	-	phosphoglucomutase 2 [Source:MGI Symbol;Acc:MGI:97565]
Poldip2	7	ENSMUSG00000001100	0	-	-	-	-	-	polymerase (DNA-directed)
Pomgnt1	7	ENSMUSG00000028700	0	-	-	-	-	-	protein O-linked mannose beta 1
Pomt1	7	ENSMUSG00000039254	0	-	-	-	-	-	protein-O-mannosyltransferase 1 [Source:MGI Symbol;Acc:MGI:2138994]
Ppp1ca	7	ENSMUSG00000040385	0	-	-	-	-	-	protein phosphatase 1
Ppp1r37	7	ENSMUSG00000051403	0	-	-	-	-	-	protein phosphatase 1
Psme4	7	ENSMUSG00000040850	0	-	-	-	-	-	proteasome (prosome
Rasd2	7	ENSMUSG00000034472	0	-	-	-	-	-	RASD family
Rfng	7	ENSMUSG00000025158	0	-	-	-	-	-	RFNG O-fucosylpeptide 3-beta-N-acetylglucosaminyltransferase [Source:MGI Symbol;Acc:MGI:894275]
Rmdn3	7	ENSMUSG00000070730	0	-	-	-	-	-	regulator of microtubule dynamics 3 [Source:MGI Symbol;Acc:MGI:1915059]
Rnf123	7	ENSMUSG00000041528	0	-	-	-	-	-	ring finger protein 123 [Source:MGI Symbol;Acc:MGI:2148796]
Rnf24	7	ENSMUSG00000048911	0	-	-	-	-	-	ring finger protein 24 [Source:MGI Symbol;Acc:MGI:1261771]
Sco1	7	ENSMUSG00000069844	0	-	-	-	-	-	SCO cytochrome oxidase deficient homolog 1 (yeast) [Source:MGI Symbol;Acc:MGI:106362]
Sec62	7	ENSMUSG00000027706	0	-	-	-	-	-	SEC62 homolog (S. cerevisiae) [Source:MGI Symbol;Acc:MGI:1916526]
Shpk	7	ENSMUSG00000005951	0	-	-	-	-	-	sedoheptulokinase [Source:MGI Symbol;Acc:MGI:1921887]
Skiv2l2	7	ENSMUSG00000016018	0	-	-	-	-	-	superkiller viralicidic activity 2-like 2 (S. cerevisiae) [Source:MGI Symbol;Acc:MGI:1919448]
Slc22a2	7	ENSMUSG00000040966	0	-	-	-	-	-	solute carrier family 22 (organic cation transporter)
Slc25a23	7	ENSMUSG00000046329	0	-	-	-	-	-	solute carrier family 25 (mitochondrial carrier; phosphate carrier)
Slc6a20b	7	ENSMUSG00000025243	0	-	-	-	-	-	solute carrier family 6 (neurotransmitter transporter)
Slc9a6	7	ENSMUSG00000060681	0	-	-	-	-	-	solute carrier family 9 (sodium/hydrogen exchanger)
Snx31	7	ENSMUSG00000013611	0	-	-	-	-	-	sorting nexin 31 [Source:MGI Symbol;Acc:MGI:1913946]
Spire1	7	ENSMUSG00000024533	0	-	-	-	-	-	spire homolog 1 (Drosophila) [Source:MGI Symbol;Acc:MGI:1915416]
Sqrdl	7	ENSMUSG00000005803	0	-	-	-	-	-	sulfide quinone reductase-like (yeast) [Source:MGI Symbol;Acc:MGI:1929899]
Srl	7	ENSMUSG00000022519	0	-	-	-	-	-	sarcalumenin [Source:MGI Symbol;Acc:MGI:2146620]
Stard7	7	ENSMUSG00000027367	0	-	-	-	-	-	START domain containing 7 [Source:MGI Symbol;Acc:MGI:2139090]
Supv3l1	7	ENSMUSG00000020079	0	-	-	-	-	-	suppressor of var1
Svip	7	ENSMUSG00000074093	0	-	-	-	-	-	small VCP/p97-interacting protein [Source:MGI Symbol;Acc:MGI:1922994]
Syn2	7	ENSMUSG00000009394	0	-	-	-	-	-	synapsin II [Source:MGI Symbol;Acc:MGI:103020]
Thrb	7	ENSMUSG00000021779	0	-	-	-	-	-	thyroid hormone receptor beta [Source:MGI Symbol;Acc:MGI:98743]
Tma7-ps	7	ENSMUSG00000059058	0	-	-	-	-	-	translational machinery associated 7 homolog (S. cerevisiae)
Tmem131	7	ENSMUSG00000026116	0	-	-	-	-	-	transmembrane protein 131 [Source:MGI Symbol;Acc:MGI:1927110]
Tmem169	7	ENSMUSG00000026188	0	-	-	-	-	-	transmembrane protein 169 [Source:MGI Symbol;Acc:MGI:2442781]
Tmem63b	7	ENSMUSG00000036026	0	-	-	-	-	-	transmembrane protein 63b [Source:MGI Symbol;Acc:MGI:2387609]
Tomm40l	7	ENSMUSG00000005674	0	-	-	-	-	-	translocase of outer mitochondrial membrane 40 homolog-like (yeast) [Source:MGI Symbol;Acc:MGI:3589112]
Tspan13	7	ENSMUSG00000020577	0	-	-	-	-	-	tetraspanin 13 [Source:MGI Symbol;Acc:MGI:1913359]
Ttc7	7	ENSMUSG00000036918	0	-	-	-	-	-	tetratricopeptide repeat domain 7 [Source:MGI Symbol;Acc:MGI:1920999]
Ubc	7	ENSMUSG00000008348	0	-	-	-	-	-	ubiquitin C [Source:MGI Symbol;Acc:MGI:98889]
Ube3b	7	ENSMUSG00000029577	0	-	-	-	-	-	ubiquitin protein ligase E3B [Source:MGI Symbol;Acc:MGI:1891295]
Uqcc1	7	ENSMUSG00000005882	0	-	-	-	-	-	ubiquinol-cytochrome c reductase complex assembly factor 1 [Source:MGI Symbol;Acc:MGI:1929472]
Wbscr22	7	ENSMUSG00000005378	0	-	-	-	-	-	Williams Beuren syndrome chromosome region 22 [Source:MGI Symbol;Acc:MGI:1913388]
Wdr55	7	ENSMUSG00000042660	0	-	-	-	-	-	WD repeat domain 55 [Source:MGI Symbol;Acc:MGI:1915186]
Wdr72	7	ENSMUSG00000044976	0	-	-	-	-	-	WD repeat domain 72 [Source:MGI Symbol;Acc:MGI:3583957]
Whrn	7	ENSMUSG00000039137	0	-	-	-	-	-	whirlin [Source:MGI Symbol;Acc:MGI:2682003]
Wnk4	7	ENSMUSG00000035112	0	-	-	-	-	-	WNK lysine deficient protein kinase 4 [Source:MGI Symbol;Acc:MGI:1917097]
Wscd2	7	ENSMUSG00000063430	0	-	-	-	-	-	WSC domain containing 2 [Source:MGI Symbol;Acc:MGI:2445030]
Xylb	7	ENSMUSG00000035769	0	-	-	-	-	-	xylulokinase homolog (H. influenzae) [Source:MGI Symbol;Acc:MGI:2142985]
Yars2	7	ENSMUSG00000022792	0	-	-	-	-	-	tyrosyl-tRNA synthetase 2 (mitochondrial) [Source:MGI Symbol;Acc:MGI:1917370]
Zfp335	7	ENSMUSG00000039834	0	-	-	-	-	-	zinc finger protein 335 [Source:MGI Symbol;Acc:MGI:2682313]
Elovl2	8	ENSMUSG00000021364	2	-	-	-	Rapa_Late	Rapa_Early	elongation of very long chain fatty acids (FEN1/Elo2
Gm2a	8	ENSMUSG00000000594	2	Act_Short_Late	Act_Long	-	-	-	GM2 ganglioside activator protein [Source:MGI Symbol;Acc:MGI:95762]
Akr1c18	8	ENSMUSG00000021214	1	Act_Short_Late	-	-	-	-	aldo-keto reductase family 1
Ank3	8	ENSMUSG00000069601	1	Act_Short_Late	-	-	-	-	ankyrin 3
Fbln1	8	ENSMUSG00000006369	1	-	-	-	Rapa_Late	-	fibulin 1 [Source:MGI Symbol;Acc:MGI:95487]
Fbxo21	8	ENSMUSG00000032898	1	-	-	Curcumin	-	-	F-box protein 21 [Source:MGI Symbol;Acc:MGI:1924223]
Grb7	8	ENSMUSG00000019312	1	-	-	-	-	Rapa_Early	growth factor receptor bound protein 7 [Source:MGI Symbol;Acc:MGI:102683]
Jmy	8	ENSMUSG00000021690	1	-	-	-	Rapa_Late	-	junction-mediating and regulatory protein [Source:MGI Symbol;Acc:MGI:1913096]
Myo5b	8	ENSMUSG00000025885	1	Act_Short_Late	-	-	-	-	myosin VB [Source:MGI Symbol;Acc:MGI:106598]
Tmem108	8	ENSMUSG00000042757	1	-	-	-	Rapa_Late	-	transmembrane protein 108 [Source:MGI Symbol;Acc:MGI:1932411]
Pkd2	8	ENSMUSG00000034462	0	-	-	-	-	-	polycystic kidney disease 2 [Source:MGI Symbol;Acc:MGI:1099818]
Aff4	8	ENSMUSG00000049470	0	-	-	-	-	-	AF4/FMR2 family
Arl5a	8	ENSMUSG00000036093	0	-	-	-	-	-	ADP-ribosylation factor-like 5A [Source:MGI Symbol;Acc:MGI:1922673]
Atg4c	8	ENSMUSG00000028550	0	-	-	-	-	-	autophagy related 4C
B230219D22Rik	8	ENSMUSG00000045767	0	-	-	-	-	-	RIKEN cDNA B230219D22 gene [Source:MGI Symbol;Acc:MGI:1925771]
BC067074	8	ENSMUSG00000021763	0	-	-	-	-	-	cDNA sequence BC067074 [Source:MGI Symbol;Acc:MGI:3040697]
Bcat1	8	ENSMUSG00000030268	0	-	-	-	-	-	branched chain aminotransferase 1
C1galt1	8	ENSMUSG00000042460	0	-	-	-	-	-	core 1 synthase
Camsap2	8	ENSMUSG00000041570	0	-	-	-	-	-	calmodulin regulated spectrin-associated protein family
Cog5	8	ENSMUSG00000035933	0	-	-	-	-	-	component of oligomeric golgi complex 5 [Source:MGI Symbol;Acc:MGI:2145130]
Crebrf	8	ENSMUSG00000048249	0	-	-	-	-	-	CREB3 regulatory factor [Source:MGI Symbol;Acc:MGI:1924378]
Dcp2	8	ENSMUSG00000024472	0	-	-	-	-	-	DCP2 decapping enzyme homolog (S. cerevisiae) [Source:MGI Symbol;Acc:MGI:1917890]
Dock1	8	ENSMUSG00000058325	0	-	-	-	-	-	dedicator of cytokinesis 1 [Source:MGI Symbol;Acc:MGI:2429765]
Dock9	8	ENSMUSG00000025558	0	-	-	-	-	-	dedicator of cytokinesis 9 [Source:MGI Symbol;Acc:MGI:106321]
Dpp8	8	ENSMUSG00000032393	0	-	-	-	-	-	dipeptidylpeptidase 8 [Source:MGI Symbol;Acc:MGI:1921638]
Echdc1	8	ENSMUSG00000019883	0	-	-	-	-	-	enoyl Coenzyme A hydratase domain containing 1 [Source:MGI Symbol;Acc:MGI:1277169]
Eif4ebp2	8	ENSMUSG00000020091	0	-	-	-	-	-	eukaryotic translation initiation factor 4E binding protein 2 [Source:MGI Symbol;Acc:MGI:109198]
Exoc4	8	ENSMUSG00000029763	0	-	-	-	-	-	exocyst complex component 4 [Source:MGI Symbol;Acc:MGI:1096376]
Exoc6	8	ENSMUSG00000053799	0	-	-	-	-	-	exocyst complex component 6 [Source:MGI Symbol;Acc:MGI:1351611]
Gk5	8	ENSMUSG00000041440	0	-	-	-	-	-	glycerol kinase 5 (putative) [Source:MGI Symbol;Acc:MGI:2443336]
Gm12444	8	ENSMUSG00000082194	0	-	-	-	-	-	predicted gene 12444 [Source:MGI Symbol;Acc:MGI:3650375]
Gm18588	8	ENSMUSG00000093402	0	-	-	-	-	-	predicted gene
Gm20056	8	ENSMUSG00000103847	0	-	-	-	-	-	predicted gene
Gm4784	8	ENSMUSG00000082189	0	-	-	-	-	-	predicted gene 4784 [Source:MGI Symbol;Acc:MGI:3648818]
Gm4887	8	ENSMUSG00000086229	0	-	-	-	-	-	predicted gene 4887 [Source:MGI Symbol;Acc:MGI:3645730]
Gm6877	8	ENSMUSG00000083557	0	-	-	-	-	-	predicted pseudogene 6877 [Source:MGI Symbol;Acc:MGI:3644703]
Gm7114	8	ENSMUSG00000100481	0	-	-	-	-	-	predicted gene 7114 [Source:MGI Symbol;Acc:MGI:3643085]
Gsk3b	8	ENSMUSG00000022812	0	-	-	-	-	-	glycogen synthase kinase 3 beta [Source:MGI Symbol;Acc:MGI:1861437]
Heca	8	ENSMUSG00000039879	0	-	-	-	-	-	headcase homolog (Drosophila) [Source:MGI Symbol;Acc:MGI:2685715]
Hif1an	8	ENSMUSG00000036450	0	-	-	-	-	-	hypoxia-inducible factor 1
Ids	8	ENSMUSG00000035847	0	-	-	-	-	-	iduronate 2-sulfatase [Source:MGI Symbol;Acc:MGI:96417]
Kat2b-ps	8	ENSMUSG00000053208	0	-	-	-	-	-	K(lysine) acetyltransferase 2B
Katnal1	8	ENSMUSG00000041298	0	-	-	-	-	-	katanin p60 subunit A-like 1 [Source:MGI Symbol;Acc:MGI:2387638]
Lmbrd2	8	ENSMUSG00000039704	0	-	-	-	-	-	LMBR1 domain containing 2 [Source:MGI Symbol;Acc:MGI:2444173]
Lrrc8b	8	ENSMUSG00000070639	0	-	-	-	-	-	leucine rich repeat containing 8 family
Mansc1	8	ENSMUSG00000032718	0	-	-	-	-	-	MANSC domain containing 1 [Source:MGI Symbol;Acc:MGI:1914979]
Mier1	8	ENSMUSG00000028522	0	-	-	-	-	-	mesoderm induction early response 1 homolog (Xenopus laevis [Source:MGI Symbol;Acc:MGI:1918398]
Npr2	8	ENSMUSG00000028469	0	-	-	-	-	-	natriuretic peptide receptor 2 [Source:MGI Symbol;Acc:MGI:97372]
Nr2c2	8	ENSMUSG00000005893	0	-	-	-	-	-	nuclear receptor subfamily 2
Papd5	8	ENSMUSG00000036779	0	-	-	-	-	-	PAP associated domain containing 5 [Source:MGI Symbol;Acc:MGI:1917820]
Pcsk5	8	ENSMUSG00000024713	0	-	-	-	-	-	proprotein convertase subtilisin/kexin type 5 [Source:MGI Symbol;Acc:MGI:97515]
Pigs	8	ENSMUSG00000041958	0	-	-	-	-	-	phosphatidylinositol glycan anchor biosynthesis
Ptprg	8	ENSMUSG00000021745	0	-	-	-	-	-	protein tyrosine phosphatase
Rbl2	8	ENSMUSG00000031666	0	-	-	-	-	-	retinoblastoma-like 2 [Source:MGI Symbol;Acc:MGI:105085]
Slc35f3	8	ENSMUSG00000057060	0	-	-	-	-	-	solute carrier family 35
Slc6a15	8	ENSMUSG00000019894	0	-	-	-	-	-	solute carrier family 6 (neurotransmitter transporter)
Sos2	8	ENSMUSG00000034801	0	-	-	-	-	-	son of sevenless homolog 2 (Drosophila) [Source:MGI Symbol;Acc:MGI:98355]
Sox6	8	ENSMUSG00000051910	0	-	-	-	-	-	SRY (sex determining region Y)-box 6 [Source:MGI Symbol;Acc:MGI:98368]
Synpo	8	ENSMUSG00000043079	0	-	-	-	-	-	synaptopodin [Source:MGI Symbol;Acc:MGI:1099446]
Tpd52-ps	8	ENSMUSG00000094594	0	-	-	-	-	-	tumor protein D52
Trappc8	8	ENSMUSG00000033382	0	-	-	-	-	-	trafficking protein particle complex 8 [Source:MGI Symbol;Acc:MGI:2443008]
Tubgcp4	8	ENSMUSG00000027263	0	-	-	-	-	-	tubulin
Ubxn2a	8	ENSMUSG00000020634	0	-	-	-	-	-	UBX domain protein 2A [Source:MGI Symbol;Acc:MGI:2442310]
Usp25	8	ENSMUSG00000022867	0	-	-	-	-	-	ubiquitin specific peptidase 25 [Source:MGI Symbol;Acc:MGI:1353655]
Usp9x	8	ENSMUSG00000031010	0	-	-	-	-	-	ubiquitin specific peptidase 9
Wwc2	8	ENSMUSG00000031563	0	-	-	-	-	-	WW
Zc3h12c	8	ENSMUSG00000035164	0	-	-	-	-	-	zinc finger CCCH type containing 12C [Source:MGI Symbol;Acc:MGI:3026959]
Zc3h7b	8	ENSMUSG00000022390	0	-	-	-	-	-	zinc finger CCCH type containing 7B [Source:MGI Symbol;Acc:MGI:1328310]
Zhx1	8	ENSMUSG00000022361	0	-	-	-	-	-	zinc fingers and homeoboxes 1 [Source:MGI Symbol;Acc:MGI:109271]
H2-Aa	9	ENSMUSG00000036594	3	Act_Short_Late	Act_Long	-	-	Rapa_Early	histocompatibility 2
H2-Eb1	9	ENSMUSG00000060586	3	Act_Short_Late	Act_Long	-	-	Rapa_Early	histocompatibility 2
Ablim3	9	ENSMUSG00000032735	3	-	Act_Long	-	Rapa_Late	Rapa_Early	actin binding LIM protein family
Pamr1	9	ENSMUSG00000027188	3	Act_Short_Late	Act_Long	Curcumin	-	-	peptidase domain containing associated with muscle regeneration 1 [Source:MGI Symbol;Acc:MGI:2445082]
C2	9	ENSMUSG00000024371	2	-	-	-	Rapa_Late	Rapa_Early	complement component 2 (within H-2S) [Source:MGI Symbol;Acc:MGI:88226]
Mdk	9	ENSMUSG00000027239	2	-	-	-	Rapa_Late	Rapa_Early	midkine [Source:MGI Symbol;Acc:MGI:96949]
Asns	9	ENSMUSG00000029752	2	-	-	-	Rapa_Late	Rapa_Early	asparagine synthetase [Source:MGI Symbol;Acc:MGI:1350929]
Atf5	9	ENSMUSG00000038539	2	-	-	-	Rapa_Late	Rapa_Early	activating transcription factor 5 [Source:MGI Symbol;Acc:MGI:2141857]
Ccl6	9	ENSMUSG00000018927	2	-	-	Curcumin	-	Rapa_Early	chemokine (C-C motif) ligand 6 [Source:MGI Symbol;Acc:MGI:98263]
Ccl9	9	ENSMUSG00000019122	2	-	Act_Long	-	-	Rapa_Early	chemokine (C-C motif) ligand 9 [Source:MGI Symbol;Acc:MGI:104533]
Cd68	9	ENSMUSG00000018774	2	-	Act_Long	-	-	Rapa_Early	CD68 antigen [Source:MGI Symbol;Acc:MGI:88342]
Cd74	9	ENSMUSG00000024610	2	-	Act_Long	-	-	Rapa_Early	CD74 antigen (invariant polypeptide of major histocompatibility complex
Cygb	9	ENSMUSG00000020810	2	Act_Short_Late	Act_Long	-	-	-	cytoglobin [Source:MGI Symbol;Acc:MGI:2149481]
Gpc3	9	ENSMUSG00000055653	2	-	-	-	Rapa_Late	Rapa_Early	glypican 3 [Source:MGI Symbol;Acc:MGI:104903]
Gstm5	9	ENSMUSG00000004032	2	-	Act_Long	-	Rapa_Late	-	glutathione S-transferase
Ifit2	9	ENSMUSG00000045932	2	-	-	-	Rapa_Late	Rapa_Early	interferon-induced protein with tetratricopeptide repeats 2 [Source:MGI Symbol;Acc:MGI:99449]
Lcn2	9	ENSMUSG00000026822	2	-	Act_Long	-	-	Rapa_Early	lipocalin 2 [Source:MGI Symbol;Acc:MGI:96757]
Lig1	9	ENSMUSG00000056394	2	-	-	-	Rapa_Late	Rapa_Early	ligase I
Mrc1	9	ENSMUSG00000026712	2	-	Act_Long	-	-	Rapa_Early	mannose receptor
Pcdh7	9	ENSMUSG00000029108	2	-	-	-	Rapa_Late	Rapa_Early	protocadherin 7 [Source:MGI Symbol;Acc:MGI:1860487]
Ptgds	9	ENSMUSG00000015090	2	-	-	-	Rapa_Late	Rapa_Early	prostaglandin D2 synthase (brain) [Source:MGI Symbol;Acc:MGI:99261]
Snx10	9	ENSMUSG00000038301	2	-	Act_Long	-	-	Rapa_Early	sorting nexin 10 [Source:MGI Symbol;Acc:MGI:1919232]
Tlr2	9	ENSMUSG00000027995	2	-	Act_Long	-	-	Rapa_Early	toll-like receptor 2 [Source:MGI Symbol;Acc:MGI:1346060]
Vim	9	ENSMUSG00000026728	2	-	Act_Long	-	-	Rapa_Early	vimentin [Source:MGI Symbol;Acc:MGI:98932]
Abcc3	9	ENSMUSG00000020865	2	-	-	Curcumin	-	Rapa_Early	ATP-binding cassette
Apbb1ip	9	ENSMUSG00000026786	2	-	Act_Long	-	-	Rapa_Early	amyloid beta (A4) precursor protein-binding
Cpn1	9	ENSMUSG00000025196	2	-	-	-	Rapa_Late	Rapa_Early	carboxypeptidase N
Fst	9	ENSMUSG00000021765	2	Act_Short_Late	Act_Long	-	-	-	follistatin [Source:MGI Symbol;Acc:MGI:95586]
I830012O16Rik	9	ENSMUSG00000062488	2	Act_Short_Late	-	-	-	Rapa_Early	RIKEN cDNA I830012O16 gene [Source:MGI Symbol;Acc:MGI:3698419]
Igsf8	9	ENSMUSG00000038034	2	Act_Short_Late	-	-	-	Rapa_Early	immunoglobulin superfamily
Mdk-ps1	9	ENSMUSG00000081677	2	-	-	-	Rapa_Late	Rapa_Early	midkine pseudogene 1 [Source:MGI Symbol;Acc:MGI:103029]
Ms4a6b	9	ENSMUSG00000024677	2	-	Act_Long	-	-	Rapa_Early	membrane-spanning 4-domains
Ms4a7	9	ENSMUSG00000024672	2	-	Act_Long	-	-	Rapa_Early	membrane-spanning 4-domains
Ncf1	9	ENSMUSG00000015950	2	-	-	Curcumin	-	Rapa_Early	neutrophil cytosolic factor 1 [Source:MGI Symbol;Acc:MGI:97283]
Nfkbie	9	ENSMUSG00000023947	2	-	Act_Long	-	-	Rapa_Early	nuclear factor of kappa light polypeptide gene enhancer in B cells inhibitor
Npl	9	ENSMUSG00000042684	2	-	-	-	Rapa_Late	Rapa_Early	N-acetylneuraminate pyruvate lyase [Source:MGI Symbol;Acc:MGI:1921341]
Oasl1	9	ENSMUSG00000041827	2	Act_Short_Late	-	-	-	Rapa_Early	2'-5' oligoadenylate synthetase-like 1 [Source:MGI Symbol;Acc:MGI:2180849]
Pck2	9	ENSMUSG00000040618	2	-	-	-	Rapa_Late	Rapa_Early	phosphoenolpyruvate carboxykinase 2 (mitochondrial) [Source:MGI Symbol;Acc:MGI:1860456]
Prr5l	9	ENSMUSG00000032841	2	-	-	-	Rapa_Late	Rapa_Early	proline rich 5 like [Source:MGI Symbol;Acc:MGI:1919696]
Selplg	9	ENSMUSG00000048163	2	-	Act_Long	-	-	Rapa_Early	selectin
Sirpa	9	ENSMUSG00000037902	2	-	-	-	Rapa_Late	Rapa_Early	signal-regulatory protein alpha [Source:MGI Symbol;Acc:MGI:108563]
Sowahb	9	ENSMUSG00000045314	2	Act_Short_Late	-	-	-	Rapa_Early	sosondowah ankyrin repeat domain family member B [Source:MGI Symbol;Acc:MGI:1925338]
Cdkn2c	9	ENSMUSG00000028551	1	-	-	-	-	Rapa_Early	cyclin-dependent kinase inhibitor 2C (p18
Adamts2	9	ENSMUSG00000036545	1	-	Act_Long	-	-	-	a disintegrin-like and metallopeptidase (reprolysin type) with thrombospondin type 1 motif
Akr1b8	9	ENSMUSG00000029762	1	-	-	-	-	Rapa_Early	aldo-keto reductase family 1
Aldh1a1	9	ENSMUSG00000053279	1	Act_Short_Late	-	-	-	-	aldehyde dehydrogenase family 1
Aldh1a2	9	ENSMUSG00000013584	1	-	-	-	-	Rapa_Early	aldehyde dehydrogenase family 1
Alox5ap	9	ENSMUSG00000060063	1	-	-	-	-	Rapa_Early	arachidonate 5-lipoxygenase activating protein [Source:MGI Symbol;Acc:MGI:107505]
Anxa3	9	ENSMUSG00000029484	1	-	-	Curcumin	-	-	annexin A3 [Source:MGI Symbol;Acc:MGI:1201378]
Arpc1b	9	ENSMUSG00000029622	1	-	Act_Long	-	-	-	actin related protein 2/3 complex
Bspry	9	ENSMUSG00000028392	1	-	-	-	-	Rapa_Early	B-box and SPRY domain containing [Source:MGI Symbol;Acc:MGI:2177191]
C1qb	9	ENSMUSG00000036905	1	-	-	-	-	Rapa_Early	complement component 1
C1qc	9	ENSMUSG00000036896	1	-	-	-	-	Rapa_Early	complement component 1
C3	9	ENSMUSG00000024164	1	-	Act_Long	-	-	-	complement component 3 [Source:MGI Symbol;Acc:MGI:88227]
C4b	9	ENSMUSG00000073418	1	-	-	-	-	Rapa_Early	complement component 4B (Chido blood group) [Source:MGI Symbol;Acc:MGI:88228]
Ccdc120	9	ENSMUSG00000031150	1	-	-	-	-	Rapa_Early	coiled-coil domain containing 120 [Source:MGI Symbol;Acc:MGI:1859619]
Cd14	9	ENSMUSG00000051439	1	-	-	-	-	Rapa_Early	CD14 antigen [Source:MGI Symbol;Acc:MGI:88318]
Cd44	9	ENSMUSG00000005087	1	-	-	-	-	Rapa_Early	CD44 antigen [Source:MGI Symbol;Acc:MGI:88338]
Cd53	9	ENSMUSG00000040747	1	-	-	-	-	Rapa_Early	CD53 antigen [Source:MGI Symbol;Acc:MGI:88341]
Cdc20	9	ENSMUSG00000006398	1	-	-	-	-	Rapa_Early	cell division cycle 20 [Source:MGI Symbol;Acc:MGI:1859866]
Cdk2	9	ENSMUSG00000025358	1	-	-	-	-	Rapa_Early	cyclin-dependent kinase 2 [Source:MGI Symbol;Acc:MGI:104772]
Cfi	9	ENSMUSG00000058952	1	-	-	-	-	Rapa_Early	complement component factor i [Source:MGI Symbol;Acc:MGI:105937]
Ctsc	9	ENSMUSG00000030560	1	-	-	-	-	Rapa_Early	cathepsin C [Source:MGI Symbol;Acc:MGI:109553]
Dbf4	9	ENSMUSG00000002297	1	-	-	-	-	Rapa_Early	DBF4 homolog (S. cerevisiae) [Source:MGI Symbol;Acc:MGI:1351328]
Egr2	9	ENSMUSG00000037868	1	-	-	-	-	Rapa_Early	early growth response 2 [Source:MGI Symbol;Acc:MGI:95296]
Evi2a	9	ENSMUSG00000078771	1	-	-	-	-	Rapa_Early	ecotropic viral integration site 2a [Source:MGI Symbol;Acc:MGI:95458]
Fgg	9	ENSMUSG00000033860	1	-	-	-	-	Rapa_Early	fibrinogen gamma chain [Source:MGI Symbol;Acc:MGI:95526]
H2-Ab1	9	ENSMUSG00000073421	1	-	-	-	-	Rapa_Early	histocompatibility 2
H2-DMa	9	ENSMUSG00000037649	1	-	-	-	-	Rapa_Early	histocompatibility 2
H2-DMb1	9	ENSMUSG00000079547	1	-	-	-	-	Rapa_Early	histocompatibility 2
Havcr1	9	ENSMUSG00000040405	1	-	-	-	-	Rapa_Early	hepatitis A virus cellular receptor 1 [Source:MGI Symbol;Acc:MGI:2159680]
Icam1	9	ENSMUSG00000037405	1	-	-	-	-	Rapa_Early	intercellular adhesion molecule 1 [Source:MGI Symbol;Acc:MGI:96392]
Ifit3	9	ENSMUSG00000074896	1	Act_Short_Late	-	-	-	-	interferon-induced protein with tetratricopeptide repeats 3 [Source:MGI Symbol;Acc:MGI:1101055]
Lgals3	9	ENSMUSG00000050335	1	-	-	-	-	Rapa_Early	lectin
Lrrk1	9	ENSMUSG00000015133	1	-	Act_Long	-	-	-	leucine-rich repeat kinase 1 [Source:MGI Symbol;Acc:MGI:2142227]
Lyz2	9	ENSMUSG00000069516	1	-	-	-	-	Rapa_Early	lysozyme 2 [Source:MGI Symbol;Acc:MGI:96897]
Mad2l1	9	ENSMUSG00000029910	1	-	-	-	-	Rapa_Early	MAD2 mitotic arrest deficient-like 1 [Source:MGI Symbol;Acc:MGI:1860374]
Nusap1	9	ENSMUSG00000027306	1	-	-	-	-	Rapa_Early	nucleolar and spindle associated protein 1 [Source:MGI Symbol;Acc:MGI:2675669]
Plac8	9	ENSMUSG00000029322	1	-	-	-	-	Rapa_Early	placenta-specific 8 [Source:MGI Symbol;Acc:MGI:2445289]
Prc1	9	ENSMUSG00000038943	1	-	-	-	-	Rapa_Early	protein regulator of cytokinesis 1 [Source:MGI Symbol;Acc:MGI:1858961]
Rrm1	9	ENSMUSG00000030978	1	-	-	-	-	Rapa_Early	ribonucleotide reductase M1 [Source:MGI Symbol;Acc:MGI:98180]
Rrm2	9	ENSMUSG00000020649	1	-	-	-	-	Rapa_Early	ribonucleotide reductase M2 [Source:MGI Symbol;Acc:MGI:98181]
Serpina10	9	ENSMUSG00000061947	1	-	-	-	-	Rapa_Early	serine (or cysteine) peptidase inhibitor
Serpinb6a	9	ENSMUSG00000060147	1	-	-	-	Rapa_Late	-	serine (or cysteine) peptidase inhibitor
Socs3	9	ENSMUSG00000053113	1	-	-	-	-	Rapa_Early	suppressor of cytokine signaling 3 [Source:MGI Symbol;Acc:MGI:1201791]
Stc2	9	ENSMUSG00000020303	1	-	Act_Long	-	-	-	stanniocalcin 2 [Source:MGI Symbol;Acc:MGI:1316731]
Stk17b	9	ENSMUSG00000026094	1	-	-	-	-	Rapa_Early	serine/threonine kinase 17b (apoptosis-inducing) [Source:MGI Symbol;Acc:MGI:2138162]
Sytl2	9	ENSMUSG00000030616	1	-	-	Curcumin	-	-	synaptotagmin-like 2 [Source:MGI Symbol;Acc:MGI:1933366]
Tcf19	9	ENSMUSG00000050410	1	-	-	-	-	Rapa_Early	transcription factor 19 [Source:MGI Symbol;Acc:MGI:103180]
Tmem98	9	ENSMUSG00000035413	1	-	Act_Long	-	-	-	transmembrane protein 98 [Source:MGI Symbol;Acc:MGI:1923457]
Tnfaip3	9	ENSMUSG00000019850	1	-	-	-	-	Rapa_Early	tumor necrosis factor
Top2a	9	ENSMUSG00000020914	1	-	-	-	-	Rapa_Early	topoisomerase (DNA) II alpha [Source:MGI Symbol;Acc:MGI:98790]
Uhrf1	9	ENSMUSG00000001228	1	-	-	-	-	Rapa_Early	ubiquitin-like
Ung	9	ENSMUSG00000029591	1	-	-	-	-	Rapa_Early	uracil DNA glycosylase [Source:MGI Symbol;Acc:MGI:109352]
Vcam1	9	ENSMUSG00000027962	1	-	-	-	-	Rapa_Early	vascular cell adhesion molecule 1 [Source:MGI Symbol;Acc:MGI:98926]
Wbp5	9	ENSMUSG00000042712	1	-	-	-	-	Rapa_Early	WW domain binding protein 5 [Source:MGI Symbol;Acc:MGI:109567]
2810417H13Rik	9	ENSMUSG00000040204	1	-	-	-	-	Rapa_Early	RIKEN cDNA 2810417H13 gene [Source:MGI Symbol;Acc:MGI:1915276]
Abca1	9	ENSMUSG00000015243	1	-	Act_Long	-	-	-	ATP-binding cassette
Adam8	9	ENSMUSG00000025473	1	-	Act_Long	-	-	-	a disintegrin and metallopeptidase domain 8 [Source:MGI Symbol;Acc:MGI:107825]
Adgre1	9	ENSMUSG00000004730	1	-	-	-	-	Rapa_Early	adhesion G protein-coupled receptor E1 [Source:MGI Symbol;Acc:MGI:106912]
Aimp1	9	ENSMUSG00000028029	1	-	-	-	Rapa_Late	-	aminoacyl tRNA synthetase complex-interacting multifunctional protein 1 [Source:MGI Symbol;Acc:MGI:102774]
Aldh1a7	9	ENSMUSG00000024747	1	-	-	-	-	Rapa_Early	aldehyde dehydrogenase family 1
Arhgap19	9	ENSMUSG00000025154	1	-	-	-	-	Rapa_Early	Rho GTPase activating protein 19 [Source:MGI Symbol;Acc:MGI:1918335]
B2m	9	ENSMUSG00000060802	1	-	-	-	-	Rapa_Early	beta-2 microglobulin [Source:MGI Symbol;Acc:MGI:88127]
B4galt4	9	ENSMUSG00000022793	1	-	-	-	Rapa_Late	-	UDP-Gal:betaGlcNAc beta 1
C1qa	9	ENSMUSG00000036887	1	-	-	-	-	Rapa_Early	complement component 1
C1ra	9	ENSMUSG00000055172	1	-	-	-	-	Rapa_Early	complement component 1
Ccl2	9	ENSMUSG00000035385	1	-	-	-	-	Rapa_Early	chemokine (C-C motif) ligand 2 [Source:MGI Symbol;Acc:MGI:98259]
Ccnb2	9	ENSMUSG00000032218	1	-	-	-	-	Rapa_Early	cyclin B2 [Source:MGI Symbol;Acc:MGI:88311]
Cd180	9	ENSMUSG00000021624	1	-	-	-	-	Rapa_Early	CD180 antigen [Source:MGI Symbol;Acc:MGI:1194924]
Cdk1	9	ENSMUSG00000019942	1	-	-	-	-	Rapa_Early	cyclin-dependent kinase 1 [Source:MGI Symbol;Acc:MGI:88351]
Chaf1a	9	ENSMUSG00000002835	1	-	-	-	-	Rapa_Early	chromatin assembly factor 1
Clec4a1	9	ENSMUSG00000049037	1	-	Act_Long	-	-	-	C-type lectin domain family 4
Cmtm3	9	ENSMUSG00000031875	1	-	-	-	-	Rapa_Early	CKLF-like MARVEL transmembrane domain containing 3 [Source:MGI Symbol;Acc:MGI:2447162]
Col8a1	9	ENSMUSG00000068196	1	-	-	-	-	Rapa_Early	collagen
Csf1	9	ENSMUSG00000014599	1	-	-	Curcumin	-	-	colony stimulating factor 1 (macrophage) [Source:MGI Symbol;Acc:MGI:1339753]
Ctxn1	9	ENSMUSG00000048644	1	-	Act_Long	-	-	-	cortexin 1 [Source:MGI Symbol;Acc:MGI:88566]
Cybb	9	ENSMUSG00000015340	1	-	-	-	-	Rapa_Early	cytochrome b-245
Cyp4a12b	9	ENSMUSG00000078597	1	-	-	-	-	Rapa_Early	cytochrome P450
Dnase2a	9	ENSMUSG00000003812	1	-	-	-	-	Rapa_Early	deoxyribonuclease II alpha [Source:MGI Symbol;Acc:MGI:1329019]
E2f1	9	ENSMUSG00000027490	1	-	-	-	-	Rapa_Early	E2F transcription factor 1 [Source:MGI Symbol;Acc:MGI:101941]
Ect2	9	ENSMUSG00000027699	1	-	-	-	-	Rapa_Early	ect2 oncogene [Source:MGI Symbol;Acc:MGI:95281]
Ezh2	9	ENSMUSG00000029687	1	-	-	-	-	Rapa_Early	enhancer of zeste homolog 2 (Drosophila) [Source:MGI Symbol;Acc:MGI:107940]
Fam49b	9	ENSMUSG00000022378	1	-	-	-	-	Rapa_Early	family with sequence similarity 49
Fcgr1	9	ENSMUSG00000015947	1	-	-	-	-	Rapa_Early	Fc receptor
Fcgr4	9	ENSMUSG00000059089	1	-	-	-	-	Rapa_Early	Fc receptor
Fgl2	9	ENSMUSG00000039899	1	-	-	-	-	Rapa_Early	fibrinogen-like protein 2 [Source:MGI Symbol;Acc:MGI:103266]
Gas2l3	9	ENSMUSG00000074802	1	-	-	-	-	Rapa_Early	growth arrest-specific 2 like 3 [Source:MGI Symbol;Acc:MGI:1918780]
Gbp2	9	ENSMUSG00000028270	1	-	-	-	-	Rapa_Early	guanylate binding protein 2 [Source:MGI Symbol;Acc:MGI:102772]
Gbp7	9	ENSMUSG00000040253	1	-	-	-	-	Rapa_Early	guanylate binding protein 7 [Source:MGI Symbol;Acc:MGI:2444421]
Gcnt4	9	ENSMUSG00000091387	1	-	-	-	-	Rapa_Early	glucosaminyl (N-acetyl) transferase 4
Gdpd3	9	ENSMUSG00000030703	1	-	-	-	Rapa_Late	-	glycerophosphodiester phosphodiesterase domain containing 3 [Source:MGI Symbol;Acc:MGI:1915866]
Gins2	9	ENSMUSG00000031821	1	-	-	-	-	Rapa_Early	GINS complex subunit 2 (Psf2 homolog) [Source:MGI Symbol;Acc:MGI:1921019]
Gm9951	9	ENSMUSG00000054618	1	-	Act_Long	-	-	-	predicted gene 9951 [Source:MGI Symbol;Acc:MGI:3641827]
H2-D1	9	ENSMUSG00000073411	1	-	-	-	-	Rapa_Early	histocompatibility 2
H2-DMb2	9	ENSMUSG00000037548	1	-	-	-	-	Rapa_Early	histocompatibility 2
H2-K1	9	ENSMUSG00000061232	1	-	-	-	-	Rapa_Early	histocompatibility 2
Hdc	9	ENSMUSG00000027360	1	Act_Short_Late	-	-	-	-	histidine decarboxylase [Source:MGI Symbol;Acc:MGI:96062]
Hells	9	ENSMUSG00000025001	1	-	-	-	-	Rapa_Early	helicase
Hmmr	9	ENSMUSG00000020330	1	-	-	-	-	Rapa_Early	hyaluronan mediated motility receptor (RHAMM) [Source:MGI Symbol;Acc:MGI:104667]
Ifngr2	9	ENSMUSG00000022965	1	-	-	-	-	Rapa_Early	interferon gamma receptor 2 [Source:MGI Symbol;Acc:MGI:107654]
Il18bp	9	ENSMUSG00000070427	1	-	-	-	Rapa_Late	-	interleukin 18 binding protein [Source:MGI Symbol;Acc:MGI:1333800]
Il18r1	9	ENSMUSG00000026070	1	-	Act_Long	-	-	-	interleukin 18 receptor 1 [Source:MGI Symbol;Acc:MGI:105383]
Il34	9	ENSMUSG00000031750	1	-	Act_Long	-	-	-	interleukin 34 [Source:MGI Symbol;Acc:MGI:1923777]
Itgam	9	ENSMUSG00000030786	1	-	Act_Long	-	-	-	integrin alpha M [Source:MGI Symbol;Acc:MGI:96607]
Kcnip2	9	ENSMUSG00000025221	1	-	-	-	Rapa_Late	-	Kv channel-interacting protein 2 [Source:MGI Symbol;Acc:MGI:2135916]
Lbp	9	ENSMUSG00000016024	1	-	Act_Long	-	-	-	lipopolysaccharide binding protein [Source:MGI Symbol;Acc:MGI:1098776]
Lin9	9	ENSMUSG00000058729	1	-	-	-	-	Rapa_Early	lin-9 homolog (C. elegans) [Source:MGI Symbol;Acc:MGI:1919818]
Maff	9	ENSMUSG00000042622	1	-	-	-	-	Rapa_Early	v-maf musculoaponeurotic fibrosarcoma oncogene family
Mblac1	9	ENSMUSG00000049285	1	Act_Short_Late	-	-	-	-	metallo-beta-lactamase domain containing 1 [Source:MGI Symbol;Acc:MGI:2679717]
Mcm3	9	ENSMUSG00000041859	1	-	-	-	-	Rapa_Early	minichromosome maintenance deficient 3 (S. cerevisiae) [Source:MGI Symbol;Acc:MGI:101845]
Mcm6	9	ENSMUSG00000026355	1	-	-	-	-	Rapa_Early	minichromosome maintenance deficient 6 (MIS5 homolog
Mpeg1	9	ENSMUSG00000046805	1	-	-	-	-	Rapa_Early	macrophage expressed gene 1 [Source:MGI Symbol;Acc:MGI:1333743]
Mthfd2	9	ENSMUSG00000005667	1	-	-	-	-	Rapa_Early	methylenetetrahydrofolate dehydrogenase (NAD+ dependent)
Myof	9	ENSMUSG00000048612	1	-	-	-	-	Rapa_Early	myoferlin [Source:MGI Symbol;Acc:MGI:1919192]
Nasp	9	ENSMUSG00000028693	1	-	-	-	Rapa_Late	-	nuclear autoantigenic sperm protein (histone-binding) [Source:MGI Symbol;Acc:MGI:1355328]
Ncapg2	9	ENSMUSG00000042029	1	-	-	-	-	Rapa_Early	non-SMC condensin II complex
Nfkb1	9	ENSMUSG00000028163	1	-	Act_Long	-	-	-	nuclear factor of kappa light polypeptide gene enhancer in B cells 1
Nfkb2	9	ENSMUSG00000025225	1	-	-	-	-	Rapa_Early	nuclear factor of kappa light polypeptide gene enhancer in B cells 2
P2ry6	9	ENSMUSG00000048779	1	-	-	-	-	Rapa_Early	pyrimidinergic receptor P2Y
Plek	9	ENSMUSG00000020120	1	-	-	-	-	Rapa_Early	pleckstrin [Source:MGI Symbol;Acc:MGI:1860485]
Prim1	9	ENSMUSG00000025395	1	-	-	-	-	Rapa_Early	DNA primase
Prrx1	9	ENSMUSG00000026586	1	-	Act_Long	-	-	-	paired related homeobox 1 [Source:MGI Symbol;Acc:MGI:97712]
Psrc1	9	ENSMUSG00000068744	1	-	-	-	-	Rapa_Early	proline/serine-rich coiled-coil 1 [Source:MGI Symbol;Acc:MGI:1913099]
Ptrh1	9	ENSMUSG00000053746	1	-	-	-	-	Rapa_Early	peptidyl-tRNA hydrolase 1 homolog (S. cerevisiae) [Source:MGI Symbol;Acc:MGI:1913779]
Rad18	9	ENSMUSG00000030254	1	-	-	-	-	Rapa_Early	RAD18 homolog (S. cerevisiae) [Source:MGI Symbol;Acc:MGI:1890476]
Rad51	9	ENSMUSG00000027323	1	-	-	-	-	Rapa_Early	RAD51 homolog [Source:MGI Symbol;Acc:MGI:97890]
Ramp2	9	ENSMUSG00000001240	1	-	-	-	Rapa_Late	-	receptor (calcitonin) activity modifying protein 2 [Source:MGI Symbol;Acc:MGI:1859650]
Rfc5	9	ENSMUSG00000029363	1	-	-	-	-	Rapa_Early	replication factor C (activator 1) 5 [Source:MGI Symbol;Acc:MGI:1919401]
Rin1	9	ENSMUSG00000024883	1	-	-	-	-	Rapa_Early	Ras and Rab interactor 1 [Source:MGI Symbol;Acc:MGI:2385695]
Rpa2	9	ENSMUSG00000028884	1	-	-	-	Rapa_Late	-	replication protein A2 [Source:MGI Symbol;Acc:MGI:1339939]
Scube1	9	ENSMUSG00000016763	1	-	Act_Long	-	-	-	signal peptide
Serpinf1	9	ENSMUSG00000000753	1	-	Act_Long	-	-	-	serine (or cysteine) peptidase inhibitor
Sfn	9	ENSMUSG00000047281	1	-	Act_Long	-	-	-	stratifin [Source:MGI Symbol;Acc:MGI:1891831]
Sla	9	ENSMUSG00000022372	1	-	Act_Long	-	-	-	src-like adaptor [Source:MGI Symbol;Acc:MGI:104295]
Slamf7	9	ENSMUSG00000038179	1	-	Act_Long	-	-	-	SLAM family member 7 [Source:MGI Symbol;Acc:MGI:1922595]
Smc2	9	ENSMUSG00000028312	1	-	-	-	-	Rapa_Early	structural maintenance of chromosomes 2 [Source:MGI Symbol;Acc:MGI:106067]
Snca	9	ENSMUSG00000025889	1	-	-	-	Rapa_Late	-	synuclein
Spc24	9	ENSMUSG00000074476	1	-	-	-	-	Rapa_Early	SPC24
Stmn1	9	ENSMUSG00000028832	1	-	-	-	-	Rapa_Early	stathmin 1 [Source:MGI Symbol;Acc:MGI:96739]
Sulf1	9	ENSMUSG00000016918	1	-	Act_Long	-	-	-	sulfatase 1 [Source:MGI Symbol;Acc:MGI:2138563]
Tacc3	9	ENSMUSG00000037313	1	-	-	-	-	Rapa_Early	transforming
Tamm41	9	ENSMUSG00000030316	1	-	-	-	Rapa_Late	-	TAM41
Tbc1d9	9	ENSMUSG00000031709	1	-	-	-	-	Rapa_Early	TBC1 domain family
Tlr13	9	ENSMUSG00000033777	1	-	-	-	-	Rapa_Early	toll-like receptor 13 [Source:MGI Symbol;Acc:MGI:3045213]
Topbp1	9	ENSMUSG00000032555	1	-	-	-	-	Rapa_Early	topoisomerase (DNA) II binding protein 1 [Source:MGI Symbol;Acc:MGI:1920018]
Trpv6	9	ENSMUSG00000029868	1	-	-	-	-	Rapa_Early	transient receptor potential cation channel
Ube2c	9	ENSMUSG00000001403	1	-	-	-	-	Rapa_Early	ubiquitin-conjugating enzyme E2C [Source:MGI Symbol;Acc:MGI:1915862]
Vsig10	9	ENSMUSG00000066894	1	Act_Short_Late	-	-	-	-	V-set and immunoglobulin domain containing 10 [Source:MGI Symbol;Acc:MGI:2448533]
Actn1	9	ENSMUSG00000015143	0	-	-	-	-	-	actinin
Aldh18a1	9	ENSMUSG00000025007	0	-	-	-	-	-	aldehyde dehydrogenase 18 family
Anxa2	9	ENSMUSG00000032231	0	-	-	-	-	-	annexin A2 [Source:MGI Symbol;Acc:MGI:88246]
Anxa5	9	ENSMUSG00000027712	0	-	-	-	-	-	annexin A5 [Source:MGI Symbol;Acc:MGI:106008]
Apoe	9	ENSMUSG00000002985	0	-	-	-	-	-	apolipoprotein E [Source:MGI Symbol;Acc:MGI:88057]
Bicc1	9	ENSMUSG00000014329	0	-	-	-	-	-	bicaudal C homolog 1 (Drosophila) [Source:MGI Symbol;Acc:MGI:1933388]
Capg	9	ENSMUSG00000056737	0	-	-	-	-	-	capping protein (actin filament)
Cldn1	9	ENSMUSG00000022512	0	-	-	-	-	-	claudin 1 [Source:MGI Symbol;Acc:MGI:1276109]
Col1a1	9	ENSMUSG00000001506	0	-	-	-	-	-	collagen
Col4a2	9	ENSMUSG00000031503	0	-	-	-	-	-	collagen
Cstb	9	ENSMUSG00000005054	0	-	-	-	-	-	cystatin B [Source:MGI Symbol;Acc:MGI:109514]
Ctsk	9	ENSMUSG00000028111	0	-	-	-	-	-	cathepsin K [Source:MGI Symbol;Acc:MGI:107823]
Ctss	9	ENSMUSG00000038642	0	-	-	-	-	-	cathepsin S [Source:MGI Symbol;Acc:MGI:107341]
Dcn	9	ENSMUSG00000019929	0	-	-	-	-	-	decorin [Source:MGI Symbol;Acc:MGI:94872]
Edn1	9	ENSMUSG00000021367	0	-	-	-	-	-	endothelin 1 [Source:MGI Symbol;Acc:MGI:95283]
Ehd4	9	ENSMUSG00000027293	0	-	-	-	-	-	EH-domain containing 4 [Source:MGI Symbol;Acc:MGI:1919619]
Eif4ebp1	9	ENSMUSG00000031490	0	-	-	-	-	-	eukaryotic translation initiation factor 4E binding protein 1 [Source:MGI Symbol;Acc:MGI:103267]
Flot1	9	ENSMUSG00000059714	0	-	-	-	-	-	flotillin 1 [Source:MGI Symbol;Acc:MGI:1100500]
Fstl1	9	ENSMUSG00000022816	0	-	-	-	-	-	follistatin-like 1 [Source:MGI Symbol;Acc:MGI:102793]
Hn1	9	ENSMUSG00000020737	0	-	-	-	-	-	hematological and neurological expressed sequence 1 [Source:MGI Symbol;Acc:MGI:1096361]
Il33	9	ENSMUSG00000024810	0	-	-	-	-	-	interleukin 33 [Source:MGI Symbol;Acc:MGI:1924375]
Kdelr3	9	ENSMUSG00000010830	0	-	-	-	-	-	KDEL (Lys-Asp-Glu-Leu) endoplasmic reticulum protein retention receptor 3 [Source:MGI Symbol;Acc:MGI:2145953]
Lhfp	9	ENSMUSG00000048332	0	-	-	-	-	-	lipoma HMGIC fusion partner [Source:MGI Symbol;Acc:MGI:1920048]
Lox	9	ENSMUSG00000024529	0	-	-	-	-	-	lysyl oxidase [Source:MGI Symbol;Acc:MGI:96817]
Lrg1	9	ENSMUSG00000037095	0	-	-	-	-	-	leucine-rich alpha-2-glycoprotein 1 [Source:MGI Symbol;Acc:MGI:1924155]
Ly86	9	ENSMUSG00000021423	0	-	-	-	-	-	lymphocyte antigen 86 [Source:MGI Symbol;Acc:MGI:1321404]
Map3k1	9	ENSMUSG00000021754	0	-	-	-	-	-	mitogen-activated protein kinase kinase kinase 1 [Source:MGI Symbol;Acc:MGI:1346872]
Marcksl1	9	ENSMUSG00000047945	0	-	-	-	-	-	MARCKS-like 1 [Source:MGI Symbol;Acc:MGI:97143]
Msn	9	ENSMUSG00000031207	0	-	-	-	-	-	moesin [Source:MGI Symbol;Acc:MGI:97167]
Mxra7	9	ENSMUSG00000020814	0	-	-	-	-	-	matrix-remodelling associated 7 [Source:MGI Symbol;Acc:MGI:1914872]
Mxra8	9	ENSMUSG00000029070	0	-	-	-	-	-	matrix-remodelling associated 8 [Source:MGI Symbol;Acc:MGI:1922011]
Nid1	9	ENSMUSG00000005397	0	-	-	-	-	-	nidogen 1 [Source:MGI Symbol;Acc:MGI:97342]
Olfml2b	9	ENSMUSG00000038463	0	-	-	-	-	-	olfactomedin-like 2B [Source:MGI Symbol;Acc:MGI:2443310]
Pafah1b3	9	ENSMUSG00000005447	0	-	-	-	-	-	platelet-activating factor acetylhydrolase
Phlda3	9	ENSMUSG00000041801	0	-	-	-	-	-	pleckstrin homology-like domain
Pros1	9	ENSMUSG00000022912	0	-	-	-	-	-	protein S (alpha) [Source:MGI Symbol;Acc:MGI:1095733]
Rbm11	9	ENSMUSG00000032940	0	-	-	-	-	-	RNA binding motif protein 11 [Source:MGI Symbol;Acc:MGI:2447622]
Rbp1	9	ENSMUSG00000046402	0	-	-	-	-	-	retinol binding protein 1
Rras	9	ENSMUSG00000038387	0	-	-	-	-	-	Harvey rat sarcoma oncogene
S100a10	9	ENSMUSG00000041959	0	-	-	-	-	-	S100 calcium binding protein A10 (calpactin) [Source:MGI Symbol;Acc:MGI:1339468]
S100a11	9	ENSMUSG00000027907	0	-	-	-	-	-	S100 calcium binding protein A11 (calgizzarin) [Source:MGI Symbol;Acc:MGI:1338798]
Slc34a2	9	ENSMUSG00000029188	0	-	-	-	-	-	solute carrier family 34 (sodium phosphate)
Sparc	9	ENSMUSG00000018593	0	-	-	-	-	-	secreted acidic cysteine rich glycoprotein [Source:MGI Symbol;Acc:MGI:98373]
Thbs2	9	ENSMUSG00000023885	0	-	-	-	-	-	thrombospondin 2 [Source:MGI Symbol;Acc:MGI:98738]
Tpm4	9	ENSMUSG00000031799	0	-	-	-	-	-	tropomyosin 4 [Source:MGI Symbol;Acc:MGI:2449202]
Tuba1b	9	ENSMUSG00000023004	0	-	-	-	-	-	tubulin
Tubb5	9	ENSMUSG00000001525	0	-	-	-	-	-	tubulin
Zfp185	9	ENSMUSG00000031351	0	-	-	-	-	-	zinc finger protein 185 [Source:MGI Symbol;Acc:MGI:108095]
1110038B12Rik	9	ENSMUSG00000092203	0	-	-	-	-	-	RIKEN cDNA 1110038B12 gene [Source:MGI Symbol;Acc:MGI:1916013]
1700024P16Rik	9	ENSMUSG00000078612	0	-	-	-	-	-	RIKEN cDNA 1700024P16 gene [Source:MGI Symbol;Acc:MGI:2685466]
2210404O09Rik	9	ENSMUSG00000078546	0	-	-	-	-	-	RIKEN cDNA 2210404O09 gene [Source:MGI Symbol;Acc:MGI:1917331]
2310007B03Rik	9	ENSMUSG00000034159	0	-	-	-	-	-	RIKEN cDNA 2310007B03 gene [Source:MGI Symbol;Acc:MGI:1919124]
2610524H06Rik	9	ENSMUSG00000092486	0	-	-	-	-	-	RIKEN cDNA 2610524H06 gene [Source:MGI Symbol;Acc:MGI:2447819]
Abcb1a	9	ENSMUSG00000040584	0	-	-	-	-	-	ATP-binding cassette
Acat3	9	ENSMUSG00000062480	0	-	-	-	-	-	acetyl-Coenzyme A acetyltransferase 3 [Source:MGI Symbol;Acc:MGI:109182]
Ajuba	9	ENSMUSG00000022178	0	-	-	-	-	-	ajuba LIM protein [Source:MGI Symbol;Acc:MGI:1341886]
Amotl2	9	ENSMUSG00000032531	0	-	-	-	-	-	angiomotin-like 2 [Source:MGI Symbol;Acc:MGI:1929286]
Aoc1	9	ENSMUSG00000029811	0	-	-	-	-	-	amine oxidase
Ap1s2	9	ENSMUSG00000031367	0	-	-	-	-	-	adaptor-related protein complex 1
Arhgap27	9	ENSMUSG00000034255	0	-	-	-	-	-	Rho GTPase activating protein 27 [Source:MGI Symbol;Acc:MGI:1916903]
B3glct	9	ENSMUSG00000051950	0	-	-	-	-	-	beta-3-glucosyltransferase [Source:MGI Symbol;Acc:MGI:2685903]
B3gnt3	9	ENSMUSG00000031803	0	-	-	-	-	-	UDP-GlcNAc:betaGal beta-1
B4galnt1	9	ENSMUSG00000006731	0	-	-	-	-	-	beta-1
Basp1	9	ENSMUSG00000045763	0	-	-	-	-	-	brain abundant
BC021891	9	ENSMUSG00000031853	0	-	-	-	-	-	cDNA sequence BC021891 [Source:MGI Symbol;Acc:MGI:2385307]
BC052040	9	ENSMUSG00000040282	0	-	-	-	-	-	cDNA sequence BC052040 [Source:MGI Symbol;Acc:MGI:3026886]
Bcl3	9	ENSMUSG00000053175	0	-	-	-	-	-	B cell leukemia/lymphoma 3 [Source:MGI Symbol;Acc:MGI:88140]
Bhlhb9	9	ENSMUSG00000072964	0	-	-	-	-	-	basic helix-loop-helix domain containing
Bin3	9	ENSMUSG00000022089	0	-	-	-	-	-	bridging integrator 3 [Source:MGI Symbol;Acc:MGI:1929883]
C1qtnf6	9	ENSMUSG00000022440	0	-	-	-	-	-	C1q and tumor necrosis factor related protein 6 [Source:MGI Symbol;Acc:MGI:1919959]
Ccdc108	9	ENSMUSG00000047021	0	-	-	-	-	-	coiled-coil domain containing 108 [Source:MGI Symbol;Acc:MGI:2444274]
Ccdc34	9	ENSMUSG00000027160	0	-	-	-	-	-	coiled-coil domain containing 34 [Source:MGI Symbol;Acc:MGI:1915451]
Ccr5	9	ENSMUSG00000079227	0	-	-	-	-	-	chemokine (C-C motif) receptor 5 [Source:MGI Symbol;Acc:MGI:107182]
Cd48	9	ENSMUSG00000015355	0	-	-	-	-	-	CD48 antigen [Source:MGI Symbol;Acc:MGI:88339]
Cdh11	9	ENSMUSG00000031673	0	-	-	-	-	-	cadherin 11 [Source:MGI Symbol;Acc:MGI:99217]
Chst14	9	ENSMUSG00000074916	0	-	-	-	-	-	carbohydrate (N-acetylgalactosamine 4-0) sulfotransferase 14 [Source:MGI Symbol;Acc:MGI:1919386]
Cnp	9	ENSMUSG00000006782	0	-	-	-	-	-	2'
Col1a2	9	ENSMUSG00000029661	0	-	-	-	-	-	collagen
Cpe	9	ENSMUSG00000037852	0	-	-	-	-	-	carboxypeptidase E [Source:MGI Symbol;Acc:MGI:101932]
Cpeb1	9	ENSMUSG00000025586	0	-	-	-	-	-	cytoplasmic polyadenylation element binding protein 1 [Source:MGI Symbol;Acc:MGI:108442]
Cx3cr1	9	ENSMUSG00000052336	0	-	-	-	-	-	chemokine (C-X3-C motif) receptor 1 [Source:MGI Symbol;Acc:MGI:1333815]
Dcdc2a	9	ENSMUSG00000035910	0	-	-	-	-	-	doublecortin domain containing 2a [Source:MGI Symbol;Acc:MGI:2652818]
[truncated: 735 more rows]
