# Supplementary material for: Prioritization of novel ADPKD drug candidates from disease-stage specific gene expression profiles
Source: eBioMedicine. 2019 Dec 24;51:102585. doi: 10.1016/j.ebiom.2019.11.046 (PMC7000333; doi:10.1016/j.ebiom.2019.11.046)
Supplement: Supplementary file 5 [file mmc5.xlsx]

## Sheet: Key
Over-representation analysis was performed on GeneTrail 1.5v with Wikipathways selected on 3 genelist for each of the 3 disease stages (early, moderate and advanced). Each genelist was created by combining the unique genes of the clusters assigned to eac of the three disease stages. All pathways that have a p-value < 0.05 were kept
Pathways that are over-represented in each of the three disease groups, early, moderate and advanced.

## Sheet: A-Early
Supplementary Table-3A: Wikipathways that are enriched in Early Stage ADPKD. The Clusters that have early PKD dysregulation: 8, 12, 13 , 15
#Name: Wikipathway	Reference link to the wikipathway term	Number of genes overlapping between the PKD clusters and wikipathways	P-value (t-statistic)	Overlapping genes in pathway
PodNet: protein-protein interactions in the podocyte	http://www.wikipathways.org/instance/WP2310_r82879	16	4.75065e-09	ADCY1,ARHGAP24,COL4A3,CRB2,CUX1,DDN,HIF1AN,IGFBP3,NPHS1,PIK3CA,PKD2,PODXL,RHOA,SPTBN1,SYNPO,ZHX1
Amino Acid metabolism	http://www.wikipathways.org/instance/WP662_r71177	7	0.000121891	BCAT1,BHMT,DLST,HADH,MDH1,OGDH,SDHA
Wnt Signaling Pathway NetPath	http://www.wikipathways.org/instance/WP539_r71716	7	0.000319246	ARRB1,GSK3B,HIPK2,MAPK8IP1,MARK2,RHOA,SFRP1
G13 Signaling Pathway	http://www.wikipathways.org/instance/WP298_r79200	5	0.000343862	CIT,MAP3K4,PIK3CA,PKN1,RHOA
TCA Cycle	http://www.wikipathways.org/instance/WP434_r70013	4	0.00374502	DLST,MDH1,OGDH,SDHA
Chemokine signaling pathway	http://www.wikipathways.org/instance/WP2292_r82877	7	0.00636648	ADCY1,ARRB1,GSK3B,PIK3CA,RHOA,SOS2,STAT5B
PluriNetWork	http://www.wikipathways.org/instance/WP1763_r72003	8	0.010295	CREBBP,GRSF1,GSK3B,IGFBP3,KMT2D,PHC1,RBL2,SMO
Regulation of Actin Cytoskeleton	http://www.wikipathways.org/instance/WP523_r71326	6	0.010295	DOCK1,PIK3C2G,PIK3CA,PIP5K1C,RHOA,SOS2
IL-6 signaling Pathway	http://www.wikipathways.org/instance/WP387_r72091	5	0.0111114	CREBBP,GSK3B,MAP3K4,PPP2R2B,STAT5B
EGFR1 Signaling Pathway	http://www.wikipathways.org/instance/WP572_r82883	6	0.0173016	EPN1,GRB7,MAP3K4,PIK3CA,SOS2,STAT5B
Fatty Acid Biosynthesis	http://www.wikipathways.org/instance/WP336_r71737	3	0.018648	ECHDC1,ECHDC3,HADH
TNF-alpha NF-kB Signaling Pathway	http://www.wikipathways.org/instance/WP246_r69201	6	0.0231905	CFLAR,CREBBP,GSK3B,MARK2,NR2C2,PKN1
Primary Focal Segmental Glomerulosclerosis FSGS	http://www.wikipathways.org/instance/WP2573_r79651	4	0.0262985	COL4A3,NPHS1,PODXL,SYNPO

## Sheet: B-Moderate
Supplementary Table-3B: Wikipathways that are enriched in Moderate Stage ADPKD. Clusters that have moderate PKD dysregulation in PKD: 4,5,7
#Name: Wikipathway	Reference link to the wikipathway term	Number of genes overlapping between the PKD clusters and wikipathways	P-value (t-statistic)	Overlapping genes in pathway
Focal Adhesion	http://www.wikipathways.org/instance/WP85_r82887	18	1.30595e-09	BIRC2,BIRC3,COL3A1,COL5A1,FLNA,FN1,HCK,ITGA5,ITGAX,ITGB2,PDGFB,PDGFRB,PIK3CD,PIK3CG,PIK3R5,RAC2,STYK1,VEGFA
Chemokine signaling pathway	http://www.wikipathways.org/instance/WP2292_r82877	16	1.31731e-07	ADCY7,ARRB2,CCL5,CCR2,CXCL10,CXCL16,CXCL9,DOCK2,ELMO1,GNG2,HCK,PIK3CD,PIK3CG,PIK3R5,PRKCB,RAC2
DNA Replication	http://www.wikipathways.org/instance/WP150_r69148	9	2.73689e-07	CDC7,CDT1,MCM5,POLA2,POLD1,POLD3,POLD4,POLE,UBC
Focal Adhesion-PI3K-Akt-mTOR-signaling pathway	http://www.wikipathways.org/instance/WP2841_r82880	18	1.92704e-06	ATF4,CAB39L,COL3A1,COL5A1,EFNA4,FN1,GNG2,IL3RA,ITGA5,ITGAX,ITGB2,OSMR,PDGFB,PDGFRB,PIK3CD,PIK3CG,PIK3R5,VEGFA
IL-3 Signaling Pathway	http://www.wikipathways.org/instance/WP373_r69196	11	1.92704e-06	BIRC5,CSF2RB,FES,HCK,IL3RA,INPP5D,LCK,PIK3CD,PRKCB,RAC2,SYK
MAPK signaling pathway	http://www.wikipathways.org/instance/WP493_r78412	12	1.43989e-05	ARRB2,ATF4,CDC25B,FLNA,GADD45A,MAPK13,MINK1,PDGFB,PDGFRB,PRKCB,RAC2,TRAF2
PodNet: protein-protein interactions in the podocyte	http://www.wikipathways.org/instance/WP2310_r82879	16	2.74822e-05	AGRN,ARRB2,BIRC5,BMP4,CDKN1C,CXCL10,CXCL16,IGFBP2,INF2,LGALS1,OLFM1,PDSS2,PIK3CD,SLC4A1,VANGL2,VEGFA
Oxidative Damage	http://www.wikipathways.org/instance/WP1496_r79337	7	4.14978e-05	APAF1,C1S1,C3AR1,CDKN1C,GADD45A,MAPK13,TRAF2
IL-5 Signaling Pathway	http://www.wikipathways.org/instance/WP151_r69175	8	8.93224e-05	CSF2RB,HCK,HCLS1,ITGB2,PIK3CG,PRKCB,SYK,UNC119
Type II interferon signaling (IFNG)	http://www.wikipathways.org/instance/WP1253_r71753	6	0.000185133	CIITA,CXCL10,CXCL9,GBP2B,IRF1,TAP1
G1 to S cell cycle control	http://www.wikipathways.org/instance/WP413_r78432	7	0.000299963	CDKN1C,CDKN2D,GADD45A,MCM5,POLA2,POLE,RBL1
Myometrial Relaxation and Contraction Pathways	http://www.wikipathways.org/instance/WP385_r72108	10	0.000571446	ADCY7,ARRB2,ATF4,CALM3,GNG2,GUCY1A3,IGFBP2,PRKCB,RGS10,RGS19
Macrophage markers	http://www.wikipathways.org/instance/WP2271_r69962	4	0.000638314	CD52,CD83,CD86,RAC2
Homologous recombination	http://www.wikipathways.org/instance/WP1258_r69162	4	0.00106072	BRCA2,POLD1,POLD3,POLD4
Inflammatory Response Pathway	http://www.wikipathways.org/instance/WP458_r78438	5	0.00129848	CD40,CD86,COL3A1,FN1,LCK
Apoptosis	http://www.wikipathways.org/instance/WP1254_r82218	7	0.00141516	APAF1,BIRC2,BIRC3,BIRC5,CASP4,IRF1,TRAF2
Regulation of Actin Cytoskeleton	http://www.wikipathways.org/instance/WP523_r71326	9	0.00141516	FN1,PDGFB,PDGFRB,PIK3CD,PIK3CG,PIK3R5,PIP4K2A,RAC2,TMSB4X
TNF-alpha NF-kB Signaling Pathway	http://www.wikipathways.org/instance/WP246_r69201	10	0.00141516	BIRC2,BIRC3,FLNA,IKBKE,MCM5,NFKBIZ,PSMD3,RELB,RPL4,TRAF2
Kit Receptor Signaling Pathway	http://www.wikipathways.org/instance/WP407_r69079	6	0.00382702	CSF2RB,FES,HCK,INPP5D,PIK3CG,PRKCB
Id Signaling Pathway	http://www.wikipathways.org/instance/WP512_r69147	5	0.00854126	CCNA2,HES1,LCK,RBL1,VEGFA
PluriNetWork	http://www.wikipathways.org/instance/WP1763_r72003	11	0.00854126	BMP4,DNMT1,DPYSL2,GADD45A,H3F3B,HCK,LIFR,NCOA1,PIK3CD,RELB,SALL3
mRNA processing	http://www.wikipathways.org/instance/WP310_r78419	14	0.0112931	AFG3L1,AFG3L2,CIRBP,LSM2,NPM1,OASL2,PPP1R14B,RBM43,RPL22,RPS4X,RPS9,SYNJ2,WDR55,ZBP1
Purine metabolism	http://www.wikipathways.org/instance/WP2185_r82867	8	0.0122733	ADCY7,GUCY1A3,PGM2,POLA2,POLD1,POLD3,POLD4,POLE
Spinal Cord Injury	http://www.wikipathways.org/instance/WP2432_r79927	6	0.0150331	CCR2,CXCL10,GADD45A,MMP12,PIRB,RHOC
Proteasome Degradation	http://www.wikipathways.org/instance/WP519_r71732	5	0.0155174	H2-M3,H2AFZ,PSMB10,PSMD3,UBC
Cytoplasmic Ribosomal Proteins	http://www.wikipathways.org/instance/WP163_r78425	6	0.0224713	RPL22,RPL4,RPS15A,RPS3A1,RPS4X,RPS8
Wnt Signaling Pathway NetPath	http://www.wikipathways.org/instance/WP539_r71716	6	0.0276976	ARRB2,BCL9,CTNNBIP1,FHL2,PRKCB,VANGL2
Insulin Signaling	http://www.wikipathways.org/instance/WP65_r82885	7	0.0375625	MAPK13,MINK1,PIK3CD,PIK3CG,PRKCB,RAC2,STXBP4
Calcium Regulation in the Cardiac Cell	http://www.wikipathways.org/instance/WP553_r80276	7	0.0389838	ADCY7,ARRB2,CALM3,GNG2,PRKCB,RGS10,RGS19
PPAR signaling pathway	http://www.wikipathways.org/instance/WP2316_r69143	5	0.040708	ACOX2,ACOX3,CPT1C,FABP5,UBC
Amino Acid metabolism	http://www.wikipathways.org/instance/WP662_r71177	5	0.0540948	ACO2,ACSS1,ALDH7A1,IDH1,PDHA1
Signal Transduction of S1P Receptor	http://www.wikipathways.org/instance/WP57_r78439	3	0.0540948	ASAH2,RACGAP1,S1PR3
Translation Factors	http://www.wikipathways.org/instance/WP307_r79828	4	0.0540948	EEF1B2,EEF2K,EIF4A1,EIF6
Adipogenesis genes	http://www.wikipathways.org/instance/WP447_r73875	6	0.0633178	BMP1,BMP4,GADD45A,LIFR,NCOA1,RBL1
IL-6 signaling Pathway	http://www.wikipathways.org/instance/WP387_r72091	5	0.0805747	CD40,FES,HCK,INPP5D,NCOA1
Endochondral Ossification	http://www.wikipathways.org/instance/WP1270_r72216	4	0.0932883	ADAMTS5,CDKN1C,MGP,VEGFA
TCA Cycle	http://www.wikipathways.org/instance/WP434_r70013	3	0.106789	ACO2,IDH3B,PDHA1
Primary Focal Segmental Glomerulosclerosis FSGS	http://www.wikipathways.org/instance/WP2573_r79651	4	0.13198	AGRN,CDKN1C,INF2,MKI67
Toll Like Receptor signaling	http://www.wikipathways.org/instance/WP88_r80116	3	0.13198	IKBKE,IRAK3,MXD3
ESC Pluripotency Pathways	http://www.wikipathways.org/instance/WP339_r79831	5	0.154464	BMP4,LIFR,PDGFB,PDGFRB,PIK3CD
G13 Signaling Pathway	http://www.wikipathways.org/instance/WP298_r79200	3	0.154464	ARHGDIB,PIK3CD,PIP4K2A
MicroRNAs in Cardiomyocyte Hypertrophy	http://www.wikipathways.org/instance/WP1560_r70037	4	0.202559	IKBKE,PIK3CD,PIK3CG,PRKCB
Apoptosis Modulation by HSP70	http://www.wikipathways.org/instance/WP166_r72008	2	0.272452	AIFM1,APAF1
Eicosanoid Synthesis	http://www.wikipathways.org/instance/WP318_r71719	2	0.272452	DPEP1,PTGES
Nucleotide Metabolism	http://www.wikipathways.org/instance/WP87_r71749	2	0.272452	POLD1,SAT1
Selenium Micronutrient Network	http://www.wikipathways.org/instance/WP1272_r82692	2	0.272452	PNPO,PTGES
Folic Acid Network	http://www.wikipathways.org/instance/WP1273_r82696	2	0.302043	PNPO,PTGES
Glutathione metabolism	http://www.wikipathways.org/instance/WP164_r71334	2	0.302043	GSTT1,IDH1
Integrin-mediated Cell Adhesion	http://www.wikipathways.org/instance/WP6_r72138	4	0.302043	ITGA5,ITGAX,ITGB2,RAC2
Selenium metabolism/Selenoproteins	http://www.wikipathways.org/instance/WP108_r69772	3	0.302043	2700094K13RIK,EEFSEC,SEPN1
Wnt Signaling Pathway and Pluripotency	http://www.wikipathways.org/instance/WP723_r80030	4	0.302043	NKD2,PPM1J,PRKCB,RACGAP1
Alpha6-Beta4 Integrin Signaling Pathway	http://www.wikipathways.org/instance/WP488_r72049	3	0.476705	EIF6,PIK3CD,PIK3CG
EPO Receptor Signaling	http://www.wikipathways.org/instance/WP1249_r69099	2	0.476705	PIK3CG,PTPRC
EGFR1 Signaling Pathway	http://www.wikipathways.org/instance/WP572_r82883	5	0.503101	PIK3CD,PIK3CG,PLD2,PRKCB,WNK1
Glutathione and one carbon metabolism	http://www.wikipathways.org/instance/WP730_r72143	2	0.588363	DNMT1,IDH1
Matrix Metalloproteinases	http://www.wikipathways.org/instance/WP441_r69114	2	0.588363	MMP12,TIMP1
Prostaglandin Synthesis and Regulation	http://www.wikipathways.org/instance/WP374_r69204	2	0.688106	HPGD,S100A6
Glycogen Metabolism	http://www.wikipathways.org/instance/WP317_r70007	2	0.752256	CALM3,PGM2
FAS pathway and Stress induction of HSP regulation	http://www.wikipathways.org/instance/WP571_r71736	2	0.814197	APAF1,ARHGDIB
Metapathway biotransformation	http://www.wikipathways.org/instance/WP1251_r69747	4	0.814197	CYP2S1,CYP51,GSTT1,NNMT
Acetylcholine Synthesis	http://www.wikipathways.org/instance/WP175_r78431	1	0.863719	PDHA1
Aflatoxin B1 metabolism	http://www.wikipathways.org/instance/WP1262_r69179	1	0.863719	GSTT1
Oxidation by Cytochrome P450	http://www.wikipathways.org/instance/WP1274_r73502	2	0.918229	CYP2S1,CYP51
ACE Inhibitor Pathway	http://www.wikipathways.org/instance/WP396_r71314	0	1
Alanine and aspartate metabolism	http://www.wikipathways.org/instance/WP240_r69071	0	1
Alzheimers Disease	http://www.wikipathways.org/instance/WP2075_r78427	2	1	APAF1,CASP12
Amino acid conjugation of benzoic acid	http://www.wikipathways.org/instance/WP1252_r69118	0	1
ApoE and miR-146 in inflammation and atherosclerosis	http://www.wikipathways.org/instance/WP3592_r84084	0	1
Arachidonate Epoxygenase Epoxide Hydrolase	http://www.wikipathways.org/instance/WP1250_r69058	0	1
Biogenic Amine Synthesis	http://www.wikipathways.org/instance/WP522_r69135	0	1
Blood Clotting Cascade	http://www.wikipathways.org/instance/WP460_r71727	0	1
Cholesterol Biosynthesis	http://www.wikipathways.org/instance/WP103_r71741	1	1	CYP51
Complement Activation, Classical Pathway	http://www.wikipathways.org/instance/WP200_r72061	1	1	C1S1
Complement and Coagulation Cascades	http://www.wikipathways.org/instance/WP449_r71733	2	1	C1S1,C3AR1
Cytokines and Inflammatory Response (BioCarta)	http://www.wikipathways.org/instance/WP222_r70944	0	1
Delta-Notch Signaling Pathway	http://www.wikipathways.org/instance/WP265_r69189	2	1	HES1,LCK
Diurnally Regulated Genes with Circadian Orthologs	http://www.wikipathways.org/instance/WP1268_r70180	0	1
Dopaminergic Neurogenesis	http://www.wikipathways.org/instance/WP1498_r79811	1	1	CDKN1C
EBV LMP1 signaling	http://www.wikipathways.org/instance/WP1243_r69897	1	1	CCL5
Electron Transport Chain	http://www.wikipathways.org/instance/WP295_r79459	1	1	ATP5A1
ErbB signaling pathway	http://www.wikipathways.org/instance/WP1261_r71282	1	1	PIK3R5
Estrogen metabolism	http://www.wikipathways.org/instance/WP1264_r79794	0	1
Estrogen signalling	http://www.wikipathways.org/instance/WP1244_r73501	0	1
Eukaryotic Transcription Initiation	http://www.wikipathways.org/instance/WP567_r69915	0	1
Exercise-induced Circadian Regulation	http://www.wikipathways.org/instance/WP544_r78411	0	1
Fatty Acid Beta Oxidation	http://www.wikipathways.org/instance/WP1269_r72137	0	1
Fatty Acid Biosynthesis	http://www.wikipathways.org/instance/WP336_r71737	1	1	PECR
Fatty Acid Omega Oxidation	http://www.wikipathways.org/instance/WP33_r71721	0	1
Fatty acid oxidation	http://www.wikipathways.org/instance/WP2318_r73549	0	1
G Protein Signaling Pathways	http://www.wikipathways.org/instance/WP232_r71315	3	1	ADCY7,GNA14,PRKCB
GPCRs, Class A Rhodopsin-like	http://www.wikipathways.org/instance/WP189_r79710	3	1	C3AR1,CCR2,GPR65
GPCRs, Class B Secretin-like	http://www.wikipathways.org/instance/WP456_r69131	0	1
GPCRs, Class C Metabotropic glutamate, pheromone	http://www.wikipathways.org/instance/WP327_r69171	0	1
GPCRs, Other	http://www.wikipathways.org/instance/WP41_r78413	0	1
Glucocorticoid & Mineralcorticoid Metabolism	http://www.wikipathways.org/instance/WP495_r71740	1	1	AKR1C21
Glucuronidation	http://www.wikipathways.org/instance/WP1241_r79223	1	1	PGM2
Glycolysis and Gluconeogenesis	http://www.wikipathways.org/instance/WP157_r81906	2	1	PDHA1,PGAM2
Heart Development	http://www.wikipathways.org/instance/WP2067_r78407	2	1	BMP4,VEGFA
Hedgehog Signaling Pathway	http://www.wikipathways.org/instance/WP116_r69142	0	1
Heme Biosynthesis	http://www.wikipathways.org/instance/WP18_r69996	0	1
Histone modifications	http://www.wikipathways.org/instance/WP300_r71890	0	1
Hypertrophy Model	http://www.wikipathways.org/instance/WP202_r71725	1	1	VEGFA
Hypothetical Network for Drug Addiction	http://www.wikipathways.org/instance/WP1246_r69102	0	1
IL-1 Signaling Pathway	http://www.wikipathways.org/instance/WP37_r69141	1	1	IRAK3
IL-7 Signaling Pathway	http://www.wikipathways.org/instance/WP297_r69128	2	1	CCNA2,IRF1
IL-9 Signaling Pathway	http://www.wikipathways.org/instance/WP10_r69132	0	1
Irinotecan Pathway	http://www.wikipathways.org/instance/WP475_r69144	0	1
Iron Homeostasis	http://www.wikipathways.org/instance/WP1596_r72018	0	1
Keap1-Nrf2	http://www.wikipathways.org/instance/WP1245_r71125	0	1
Kennedy pathway	http://www.wikipathways.org/instance/WP1771_r79806	0	1
Leptin Insulin Overlap	http://www.wikipathways.org/instance/WP578_r72579	1	1	PIK3CG
Leptin and adiponectin	http://www.wikipathways.org/instance/WP683_r71946	0	1
MAPK Cascade	http://www.wikipathways.org/instance/WP251_r71729	1	1	RASA3
Mecp2 and Associated Rett Syndrome	http://www.wikipathways.org/instance/WP2910_r83562	1	1	TAP1
Methylation	http://www.wikipathways.org/instance/WP1247_r69203	1	1	NNMT
Mir302-367 Promoting Cardiomyocyte Proliferation	http://www.wikipathways.org/instance/WP2904_r79547	0	1
Mismatch repair	http://www.wikipathways.org/instance/WP1257_r69073	1	1	POLD1
Mitochondrial Gene Expression	http://www.wikipathways.org/instance/WP1263_r71748	0	1
Mitochondrial LC-Fatty Acid Beta-Oxidation	http://www.wikipathways.org/instance/WP401_r71751	1	1	PECR
Monoamine GPCRs	http://www.wikipathways.org/instance/WP570_r72043	0	1
NLR Proteins	http://www.wikipathways.org/instance/WP1256_r71759	1	1	CD40
Non-homologous end joining	http://www.wikipathways.org/instance/WP1242_r69140	0	1
Non-odorant GPCRs	http://www.wikipathways.org/instance/WP1396_r69993	5	1	C3AR1,CCR2,GPR65,OXGR1,S1PR3
Notch Signaling Pathway	http://www.wikipathways.org/instance/WP29_r79679	2	1	HES1,RFNG
Nuclear Receptors	http://www.wikipathways.org/instance/WP509_r69979	1	1	THRB
Nuclear receptors in lipid metabolism and toxicity	http://www.wikipathways.org/instance/WP431_r69992	0	1
Nucleotide GPCRs	http://www.wikipathways.org/instance/WP207_r69172	0	1
Odorant GPCRs	http://www.wikipathways.org/instance/WP1397_r82866	0	1
One Carbon Metabolism	http://www.wikipathways.org/instance/WP435_r71889	1	1	DNMT1
One carbon metabolism and related pathways	http://www.wikipathways.org/instance/WP1770_r78414	1	1	SARDH
Orphan GPCRs	http://www.wikipathways.org/instance/WP1398_r69964	0	1
Osteoblast	http://www.wikipathways.org/instance/WP238_r72001	1	1	PDGFRB
Osteoclast	http://www.wikipathways.org/instance/WP454_r81173	1	1	PDGFB
Ovarian Infertility Genes	http://www.wikipathways.org/instance/WP273_r71724	0	1
Oxidative Stress	http://www.wikipathways.org/instance/WP412_r69190	0	1
Oxidative phosphorylation	http://www.wikipathways.org/instance/WP1248_r69092	1	1	ATP5A1
Pentose Phosphate Pathway	http://www.wikipathways.org/instance/WP63_r69066	0	1
Peptide GPCRs	http://www.wikipathways.org/instance/WP234_r78410	2	1	C3AR1,CCR2
Polyol pathway	http://www.wikipathways.org/instance/WP1265_r69077	0	1
Ptf1a related regulatory pathway	http://www.wikipathways.org/instance/WP201_r69113	1	1	HES1
Regulation of Cardiac Hypertrophy by miR-208	http://www.wikipathways.org/instance/WP1526_r73503	0	1
Retinol metabolism	http://www.wikipathways.org/instance/WP1259_r74433	0	1
SIDS Susceptibility Pathways	http://www.wikipathways.org/instance/WP1266_r69139	2	1	FOXM1,HES1
SREBF and miR33 in cholesterol and lipid homeostasis	http://www.wikipathways.org/instance/WP2084_r69904	0	1
Serotonin and anxiety	http://www.wikipathways.org/instance/WP2141_r79764	1	1	PRKCB
Serotonin and anxiety-related events	http://www.wikipathways.org/instance/WP2140_r78420	1	1	PRKCB
Signaling of Hepatocyte Growth Factor Receptor	http://www.wikipathways.org/instance/WP193_r69178	0	1
Small Ligand GPCRs	http://www.wikipathways.org/instance/WP353_r69094	1	1	S1PR3
Splicing factor NOVA regulated synpatic proteins	http://www.wikipathways.org/instance/WP1983_r78426	1	1	AGRN
Statin Pathway	http://www.wikipathways.org/instance/WP1_r73346	1	1	APOA4
Steroid Biosynthesis	http://www.wikipathways.org/instance/WP55_r71743	1	1	HSD17B2
Striated Muscle Contraction	http://www.wikipathways.org/instance/WP216_r78430	1	1	TPM1
Synthesis and Degradation of Ketone Bodies	http://www.wikipathways.org/instance/WP543_r70481	0	1
TGF Beta Signaling Pathway	http://www.wikipathways.org/instance/WP113_r69818	1	1	BMP4
Triacylglyceride Synthesis	http://www.wikipathways.org/instance/WP386_r77423	1	1	AGPAT3
Tryptophan metabolism	http://www.wikipathways.org/instance/WP79_r79761	1	1	ALDH9A1
Wnt Signaling Pathway	http://www.wikipathways.org/instance/WP403_r72349	1	1	PRKCB
miR-1 in cardiac development	http://www.wikipathways.org/instance/WP608_r69184	0	1
miR-222 in Exercise-Induced Cardiac Growth	http://www.wikipathways.org/instance/WP2928_r80384	0	1
miRNA regulation of DNA Damage Response	http://www.wikipathways.org/instance/WP2087_r78434	2	1	APAF1,GADD45A
p38 MAPK Signaling Pathway	http://www.wikipathways.org/instance/WP350_r70038	1	1	TRAF2
p53 signaling	http://www.wikipathways.org/instance/WP2902_r82881	2	1	APAF1,GADD45A

## Sheet: C-Advanced
Supplementary Table-3C: Wikipathways that are enriched in Late Stage ADPKD. Clusters that have advanced PKD stage dysregulation: 2,6,9,10
#Name: Wikipathway	Reference link to the wikipathway term	Number of genes overlapping between the PKD clusters and wikipathways	P-value (t-statistic)	Overlapping genes in pathway
DNA Replication	http://www.wikipathways.org/instance/WP150_r69148	15	6.59327e-13	CDK2,DBF4,GMNN,MCM2,MCM3,MCM4,MCM6,MCM7,ORC6,PCNA,POLA1,PRIM1,RFC3,RFC4,RPA2
G1 to S cell cycle control	http://www.wikipathways.org/instance/WP413_r78432	15	4.73721e-11	CCNE2,CDK1,CDK2,CDKN2C,E2F1,MCM2,MCM3,MCM4,MCM6,MCM7,MYC,ORC6,PCNA,PRIM1,RPA2
Complement and Coagulation Cascades	http://www.wikipathways.org/instance/WP449_r71733	14	1.6087e-10	C1QA,C1QB,C1QC,C1RA,C2,C3,C4B,C5AR1,C8G,CFI,F3,PLAUR,PROS1,SERPINF2
PodNet: protein-protein interactions in the podocyte	http://www.wikipathways.org/instance/WP2310_r82879	26	9.22684e-10	ARPC1B,ARPC3,CDH3,COL4A4,CXADR,EGLN2,EZR,F3,FAT1,IGFBP7,KDR,NID1,NPHS2,PDPN,PLAUR,PTGER4,SDK1,SIRPA,SPARC,SPP1,SULF1,TAGLN,TGFB3,TJP1,TLN2,VDR
Oxidative Damage	http://www.wikipathways.org/instance/WP1496_r79337	11	1.98107e-08	C1QA,C1QB,C1QC,C1RA,C2,C4B,C5AR1,MAP3K1,NFKB1,NFKBIE,PCNA
Spinal Cord Injury	http://www.wikipathways.org/instance/WP2432_r79927	14	4.38853e-08	ANXA1,CCL2,CDK1,CDK2,CXCL1,E2F1,ICAM1,MYC,PLA2G5,PLA2G6,RTN4,RTN4R,SLIT3,VIM
Folic Acid Network	http://www.wikipathways.org/instance/WP1273_r82696	8	2.75711e-07	CAT,CBS,GPX1,GPX3,KMO,MSRB1,MTR,PTGDS
Prostaglandin Synthesis and Regulation	http://www.wikipathways.org/instance/WP374_r69204	9	5.05489e-07	ANXA1,ANXA2,ANXA3,ANXA5,EDN1,EDNRA,PTGDS,PTGER4,S100A10
Complement Activation, Classical Pathway	http://www.wikipathways.org/instance/WP200_r72061	7	8.0085e-07	C1QA,C1QB,C1QC,C1RA,C2,C3,C4B
Amino Acid metabolism	http://www.wikipathways.org/instance/WP662_r71177	12	1.14925e-06	ACADM,ALDH18A1,ALDH1A1,ARG2,ASNS,ASS1,CBS,EHHADH,GPT2,HDC,HIBADH,HMGCL
MAPK signaling pathway	http://www.wikipathways.org/instance/WP493_r78412	15	1.45737e-06	CD14,ECSIT,HSPB1,MAP2K2,MAP3K1,MAPK7,MAPT,MYC,NFKB1,NGF,NLK,PLA2G5,PRKCZ,STMN1,TGFB3
Focal Adhesion-PI3K-Akt-mTOR-signaling pathway	http://www.wikipathways.org/instance/WP2841_r82880	21	1.90951e-06	AKT1S1,COL1A2,COL4A2,COL4A4,CSF1,EIF4EBP1,FLT1,IFNAR2,ITGAM,KDR,LAMB1,LAMC2,LAMC3,LPAR1,MAP2K2,NGF,SPP1,STK11,THBS2,TNN,TSC2
miRNA regulation of DNA Damage Response	http://www.wikipathways.org/instance/WP2087_r78434	10	2.8469e-06	CCNB2,CCNE2,CDK1,CDK2,E2F1,H2AFX,MCM7,PMAIP1,RPA2,SFN
One carbon metabolism and related pathways	http://www.wikipathways.org/instance/WP1770_r78414	9	4.69818e-06	BHMT2,CBS,CSAD,DMGDH,GPX1,GPX3,MTR,SHMT2,SOD2
Oxidative Stress	http://www.wikipathways.org/instance/WP412_r69190	7	2.25241e-05	CAT,GPX1,GPX3,JUNB,MGST1,NFKB1,SOD2
PluriNetWork	http://www.wikipathways.org/instance/WP1763_r72003	18	2.42443e-05	CD44,CDK2,DHX9,EZH2,HELLS,ICAM1,KLF4,MBD3,MYC,NFKB1,NR2C1,NR2F6,RRAS,RTN4R,SPP1,STAT3,TCF7,UHRF1
mRNA processing	http://www.wikipathways.org/instance/WP310_r78419	23	2.53858e-05	AIMP1,BICC1,CPEB1,CSAD,DDX41,DHX9,EIF4E3,EIF4G3,EXOSC8,HNRNPD,HNRNPLL,LSM11,LSM8,PSPC1,RBM11,RBMX2,RBMXL1,RBPMS,RNPEPL1,RPL7,SFPQ,SLBP,SNRNP35
Selenium Micronutrient Network	http://www.wikipathways.org/instance/WP1272_r82692	6	2.62437e-05	CAT,GPX1,GPX3,KMO,MTR,PTGDS
Tryptophan metabolism	http://www.wikipathways.org/instance/WP79_r79761	8	3.0198e-05	ACAT1,AFMID,ALDH1A1,ALDH1A2,AOC1,CAT,CYP7B1,HAAO
Focal Adhesion	http://www.wikipathways.org/instance/WP85_r82887	14	3.21076e-05	ACTN1,COL1A2,COL4A2,COL4A4,FLT1,ITGAM,LAMB1,LAMC2,LAMC3,MAP2K2,MAPK7,SPP1,THBS2,TNN
p53 signaling	http://www.wikipathways.org/instance/WP2902_r82881	9	3.53206e-05	BBC3,CCNB2,CCNE2,CDK1,CDK2,PMAIP1,RRM2,SFN,TSC2
Macrophage markers	http://www.wikipathways.org/instance/WP2271_r69962	5	6.56232e-05	CD14,CD68,CD74,F3,LYZ2
Metapathway biotransformation	http://www.wikipathways.org/instance/WP1251_r69747	12	7.18214e-05	AKR1A1,AKR1D1,CHST14,CHST7,CYP27A1,CYP27B1,CYP7B1,GPX1,GPX3,GSTM5,HS3ST3A1,MGST1
PPAR signaling pathway	http://www.wikipathways.org/instance/WP2316_r69143	9	0.000143001	ACADM,CYP27A1,CYP4A12B,EHHADH,LPL,ME1,NR1H3,PCK2,RXRB
Glutathione and one carbon metabolism	http://www.wikipathways.org/instance/WP730_r72143	6	0.00028295	AHCY,CBS,GPX1,GPX3,MTR,SHMT2
Nuclear receptors in lipid metabolism and toxicity	http://www.wikipathways.org/instance/WP431_r69992	6	0.00028295	ABCA1,ABCB1A,ABCC3,CYP27B1,NR1H3,VDR
Nucleotide Metabolism	http://www.wikipathways.org/instance/WP87_r71749	5	0.000337425	MTHFD2,POLA1,PRPS1,RRM1,RRM2
ApoE and miR-146 in inflammation and atherosclerosis	http://www.wikipathways.org/instance/WP3592_r84084	4	0.000386344	APOE,IRAK1,NFKB2,TLR2
EGFR1 Signaling Pathway	http://www.wikipathways.org/instance/WP572_r82883	12	0.000386344	ELF3,HAT1,KRT18,KRT8,MAP2K2,MAP3K1,MAPK7,MYC,PRKCZ,SNCA,SOCS3,STAT3
Primary Focal Segmental Glomerulosclerosis FSGS	http://www.wikipathways.org/instance/WP2573_r79651	8	0.000386344	CLDN1,COL4A4,FAT1,KRT8,NPHS2,PCNA,PLAUR,VIM
Fatty Acid Beta Oxidation	http://www.wikipathways.org/instance/WP1269_r72137	6	0.000395523	ACADM,ACADS,ACAT1,ACSS2,CRAT,LPL
Mismatch repair	http://www.wikipathways.org/instance/WP1257_r69073	4	0.000537131	LIG1,MSH2,MSH6,PCNA
Nuclear Receptors	http://www.wikipathways.org/instance/WP509_r69979	6	0.000667231	ESRRA,NR1H2,NR1H3,NR2F6,RXRB,VDR
Triacylglyceride Synthesis	http://www.wikipathways.org/instance/WP386_r77423	5	0.000667231	AGPAT1,AGPS,GNPAT,LPL,MOGAT1
TNF-alpha NF-kB Signaling Pathway	http://www.wikipathways.org/instance/WP246_r69201	12	0.000732534	BCL3,HSPB1,MAP3K1,MCM7,NFKB1,NFKB2,NFKBIE,NKIRAS1,PRKCZ,TIFA,TNFAIP3,YWHAH
IL-1 Signaling Pathway	http://www.wikipathways.org/instance/WP37_r69141	6	0.000830387	IRAK1,MYD88,NFKB1,PRKCZ,SIRPA,SQSTM1
Diurnally Regulated Genes with Circadian Orthologs	http://www.wikipathways.org/instance/WP1268_r70180	6	0.00262434	CRY1,DNAJA1,ERC2,GSTM5,H2-DMA,RBPMS
IL-6 signaling Pathway	http://www.wikipathways.org/instance/WP387_r72091	8	0.00262434	EIF4EBP1,HSPB1,MAP2K2,MAPT,NFKB1,NLK,SOCS3,STAT3
Id Signaling Pathway	http://www.wikipathways.org/instance/WP512_r69147	6	0.00284208	CDK2,FLT1,ID2,KDR,NFKB1,NGF
Insulin Signaling	http://www.wikipathways.org/instance/WP65_r82885	10	0.00285831	EHD2,EIF4EBP1,FLOT1,MAP2K2,MAP3K1,MAPK7,PFKM,PRKCZ,SOCS3,TSC2
Alzheimers Disease	http://www.wikipathways.org/instance/WP2075_r78427	7	0.00302397	APOE,CALM2,CAPN2,ITPR2,LPL,MAPT,SNCA
Chemokine signaling pathway	http://www.wikipathways.org/instance/WP2292_r82877	11	0.00302397	CCL2,CCL25,CCL6,CCL9,CCR5,CX3CR1,CXCL1,NCF1,NFKB1,PRKCZ,STAT3
Cholesterol Biosynthesis	http://www.wikipathways.org/instance/WP103_r71741	4	0.00302397	HMGCR,HMGCS1,MVD,NSDHL
Myometrial Relaxation and Contraction Pathways	http://www.wikipathways.org/instance/WP385_r72108	10	0.00315011	ATF5,CALM2,DGKZ,ITPR2,LPAR1,MAFF,NFKB1,PRKCZ,SFN,YWHAH
Synthesis and Degradation of Ketone Bodies	http://www.wikipathways.org/instance/WP543_r70481	3	0.00315011	ACAT1,HMGCL,OXCT1
Purine metabolism	http://www.wikipathways.org/instance/WP2185_r82867	10	0.00368534	DCK,ENTPD2,PDE4C,PDE6A,PFAS,POLA1,PRIM1,PRPS1,RRM1,RRM2
Retinol metabolism	http://www.wikipathways.org/instance/WP1259_r74433	5	0.00382945	ALDH1A1,ALDH1A2,LPL,RBP1,RXRB
Toll Like Receptor signaling	http://www.wikipathways.org/instance/WP88_r80116	5	0.00382945	IRAK1,MYD88,NFKB1,NFKB2,TLR2
MicroRNAs in Cardiomyocyte Hypertrophy	http://www.wikipathways.org/instance/WP1560_r70037	7	0.00418836	EDN1,HDAC5,MAP2K2,MAPK7,NFKB1,NRG1,STAT3
Apoptosis	http://www.wikipathways.org/instance/WP1254_r82218	7	0.00474127	BBC3,HELLS,MAP3K1,MYC,NFKB1,NFKBIE,PMAIP1
Statin Pathway	http://www.wikipathways.org/instance/WP1_r73346	4	0.00531961	ABCA1,APOE,HMGCR,LPL
Alpha6-Beta4 Integrin Signaling Pathway	http://www.wikipathways.org/instance/WP488_r72049	6	0.0076285	EIF4EBP1,LAMB1,LAMC2,SFN,VIM,YWHAH
Non-odorant GPCRs	http://www.wikipathways.org/instance/WP1396_r69993	12	0.00975412	ADGRE1,ADGRG1,ADRB2,C5AR1,CCKAR,CX3CR1,EDNRA,GPRC5A,LPAR1,P2RY6,PTGER4,PTH1R
Adipogenesis genes	http://www.wikipathways.org/instance/WP447_r73875	8	0.0135671	E2F1,EGR2,KLF6,LPL,NR1H3,PCK2,SOCS3,STAT3
Exercise-induced Circadian Regulation	http://www.wikipathways.org/instance/WP544_r78411	5	0.016019	CRY1,DNAJA1,ERC2,H2-DMA,RBPMS
One Carbon Metabolism	http://www.wikipathways.org/instance/WP435_r71889	4	0.0177678	AHCY,MTHFD2,MTR,SHMT2
Selenium metabolism/Selenoproteins	http://www.wikipathways.org/instance/WP108_r69772	5	0.0198642	GPX1,GPX3,MSRB1,NFE2L2,NFKB1
Type II interferon signaling (IFNG)	http://www.wikipathways.org/instance/WP1253_r71753	4	0.0268609	CYBB,ICAM1,IFIT2,SOCS3
Mitochondrial LC-Fatty Acid Beta-Oxidation	http://www.wikipathways.org/instance/WP401_r71751	3	0.031467	ACADM,ACADS,EHHADH
Endochondral Ossification	http://www.wikipathways.org/instance/WP1270_r72216	5	0.034305	HMGCS1,PTH1R,SCIN,SERPINH1,SPP1
Blood Clotting Cascade	http://www.wikipathways.org/instance/WP460_r71727	3	0.0416261	FGA,FGG,SERPINF2
Leptin Insulin Overlap	http://www.wikipathways.org/instance/WP578_r72579	3	0.0472763	DGKZ,SOCS3,STAT3
Oxidation by Cytochrome P450	http://www.wikipathways.org/instance/WP1274_r73502	4	0.0478844	CYB5B,CYP27A1,CYP27B1,CYP7B1

## Sheet: D- Overlap with Song et al
Supplementary Table-3D: Wikipathways that are enriched based on the dysregulated genes in the small and medium cysts extracted from ADPKD patients based on the work Song et al 2009 (PMID: 19346236)
Genes that are differentially expressed (p-value <0.05) between non-cystic and cystic (small and medium cysts) tissues were combined into one list and used to run the GeneTrail2 tool for Wikipathways.
Also enirched in early, moderate and advanced PKD in mice (sheets A-C)
#Name: Wikipathway	Enriched in ADPKD profile (disease stage, sheets A-C)	Reference link to the wikipathway term	Number of genes overlapping between the PKD clusters and wikipathways	P-value (t-statistic)	Overlapping genes in pathway
Cytoplasmic Ribosomal Proteins	Moderate	http://www.wikipathways.org/instance/WP477_r67139	68	1.05e-12	FAU,RPL10,RPL10A,RPL11,RPL12,RPL13,RPL13A,RPL14,RPL15,RPL18,RPL19,RPL21,RPL22,RPL23,RPL23A,RPL24,RPL27,RPL27A,RPL28,RPL29,RPL3,RPL30,RPL31,RPL32,RPL34,RPL35,RPL35A,RPL36,RPL37,RPL38,RPL39,RPL4,RPL5,RPL6,RPL7,RPL7A,RPLP0,RPLP1,RPLP2,RPS10,RPS11,RPS12,RPS14,RPS15A,RPS16,RPS18,RPS19,RPS2,RPS20,RPS21,RPS23,RPS24,RPS25,RPS26,RPS27,RPS27A,RPS28,RPS29,RPS3,RPS3A,RPS4X,RPS5,RPS6,RPS6KA3,RPS7,RPS8,RPS9,RP…
Fatty Acid Beta Oxidation	Moderate, Advanced	http://www.wikipathways.org/instance/WP143_r79783	17	0.000965	ACADM,ACADS,ACADVL,ACAT1,ACSL1,ACSL5,ACSL6,ACSS2,CPT2,DECR1,DLD,ECHS1,GCDH,GK,HADH,HADHB,LIPC
miRNA targets in ECM and membrane receptors		http://www.wikipathways.org/instance/WP2911_r83020	17	0.000965	COL1A2,COL3A1,COL4A2,COL5A2,COL6A1,COL6A2,COL6A3,FN1,ITGA1,ITGA11,ITGB5,LAMA4,LAMC1,SDC2,THBS1,THBS2,TNXB
Glycolysis and Gluconeogenesis		http://www.wikipathways.org/instance/WP534_r78585	20	0.0017	ALDOB,DLAT,DLD,ENO2,FBP1,G6PC,GOT1,GOT2,LDHB,MDH1,MPC1,MPC2,PC,PCK1,PDHA1,PGK1,PKLR,SLC2A2,SLC2A3,SLC2A5
Adipogenesis		http://www.wikipathways.org/instance/WP236_r80209	43	0.0026	AHR,BMP1,BMP2,BMP4,CDKN1A,CEBPB,CEBPD,CFD,CREB1,CTNNB1,DLK1,EBF1,FAS,FZD1,GADD45B,GATA3,HNF1A,ID3,IGF1,IL6ST,KLF5,KLF7,LMNA,MBNL1,NAMPT,NCOR2,NDN,NR2F1,NR3C1,PCK1,PCK2,PNPLA3,PPARA,PRLR,PTGIS,RARA,RORA,SFRP4,SOCS3,STAT5B,TWIST1,WNT5B,ZMPSTE24
Electron Transport Chain		http://www.wikipathways.org/instance/WP111_r82216	36	0.0026	ATP5A1,ATP5B,ATP5C1,ATP5F1,ATP5G3,ATP5L,ATP6,ATPIF1,COX1,COX15,COX5A,COX6A1,COX7A1,COX7B,ND2,ND5,ND6,NDUFA1,NDUFA10,NDUFA2,NDUFA6,NDUFA9,NDUFB2,NDUFB3,NDUFB5,NDUFC1,NDUFS1,NDUFS2,NDUFS3,SDHA,SDHC,SLC25A5,UQCRC1,UQCRC2,UQCRFS1,UQCRQ
Nuclear Receptors in Lipid Metabolism and Toxicity		http://www.wikipathways.org/instance/WP299_r78587	18	0.0026	ABCB1,ABCC2,ABCD3,ABCG1,CYP27B1,CYP2B6,CYP2C9,CYP2E1,CYP3A4,CYP4A11,CYP4A22,CYP4B1,CYP8B1,NR1H4,NR1I3,PPARA,RARA,VDR
TCA Cycle and PDHc	Early, Moderate	http://www.wikipathways.org/instance/WP2453_r80143	13	0.0026	ACLY,ACO1,DLAT,DLD,FH,IDH1,IDH3A,MDH1,PC,PCK1,PDHA1,SDHA,SUCLG2
Tryptophan metabolism	Advanced	http://www.wikipathways.org/instance/WP465_r79226	20	0.0035	ACAT1,ACMSD,ALDH1A2,ALDH2,ALDH3A2,ALDH9A1,AOC1,CAT,CYP1B1,CYP2E1,CYP3A4,DDC,ECHS1,GCDH,HAAO,HADH,HSD17B10,INMT,KYNU,UBR5
Mitochondrial LC-Fatty Acid Beta-Oxidation	Advanced	http://www.wikipathways.org/instance/WP368_r79271	10	0.0035	ACADM,ACADS,ACADVL,ACSF2,ACSL1,CPT2,EHHADH,HADH,PECR,SCP2
Metapathway biotransformation	Advanced	http://www.wikipathways.org/instance/WP702_r73516	47	0.0088	AKR1A1,AKR1C3,AKR7A2,AKR7A3,CHST12,CHST13,CHST14,COMT,CYP17A1,CYP1B1,CYP27A1,CYP27B1,CYP2B6,CYP2C9,CYP2E1,CYP2U1,CYP3A4,CYP3A43,CYP3A7,CYP46A1,CYP4B1,CYP4F2,CYP4F3,CYP4X1,CYP8B1,EPHX2,FMO1,FMO2,FMO4,FMO5,GLYAT,GLYATL1,GSS,GSTA3,GSTK1,GSTM5,HS2ST1,HS6ST2,KCNAB1,KCNAB2,NAA20,NNMT,SULT1C2,TPMT,UGT1A6,UGT2A3,UGT2B28
Oxidation by Cytochrome P450	Advanced	http://www.wikipathways.org/instance/WP43_r84102	23	0.0089	CYB5A,CYB5R1,CYB5R2,CYB5R3,CYP17A1,CYP1B1,CYP27A1,CYP27B1,CYP2B6,CYP2C9,CYP2E1,CYP2U1,CYP3A4,CYP3A43,CYP3A7,CYP46A1,CYP4A11,CYP4A22,CYP4B1,CYP4F2,CYP4F3,CYP4X1,CYP8B1
Complement and Coagulation Cascades	Advanced	http://www.wikipathways.org/instance/WP558_r79680	20	0.0158	C1R,C1S,C3,CD46,CD55,CFB,CFD,CFH,CR2,F2R,F3,KNG1,MASP1,PLAUR,PLG,PROC,SERPINA5,SERPINC1,SERPINF2,SERPING1
Focal Adhesion	Moderate, Advanced	http://www.wikipathways.org/instance/WP306_r80308	53	0.0158	ACTN1,AKT3,BAD,BIRC3,CAV1,CAV2,CCND2,CCND3,COL11A1,COL1A1,COL1A2,COL3A1,COL4A2,COL5A2,COL6A2,COMP,CTNNB1,EGF,FLNA,FN1,GSK3B,IGF1,ITGA11,ITGA9,ITGB5,LAMA2,LAMA3,LAMA4,LAMC1,MAPK8,MYL6,MYLK,PAK3,PAK6,PDGFD,PDGFRB,PDPK1,PELO,PIK3CA,PIK3R1,PIP5K1C,PPP1R12A,PTEN,ROCK1,SHC1,SRC,TESK2,THBS1,THBS2,THBS3,TNC,TNXB,ZYX
Regulation of Actin Cytoskeleton	Early, Moderate	http://www.wikipathways.org/instance/WP51_r79977	44	0.0175	ACTN1,ARHGEF4,ARHGEF6,ARPC5,CHRM3,CYFIP2,EGF,F2R,FGF1,FGF13,FGF14,FGF18,FGF2,FGF6,FGF7,FGFR1,FGFR3,FGFR4,FN1,GNA12,GNA13,GSN,IQGAP1,ITGA1,MRAS,MYH10,MYL3,MYLK,PAK3,PAK6,PDGFRB,PIK3C2A,PIK3C2G,PIK3CA,PIK3R1,PIP5K1A,PIP5K1C,PPP1R12A,RDX,ROCK1,RRAS,RRAS2,VIL1,WASF2
Alanine and aspartate metabolism		http://www.wikipathways.org/instance/WP106_r74147	9	0.0298	ABAT,AGXT,ASL,ASPA,ASS1,GAD1,GOT1,GOT2,PC
Inflammatory Response Pathway	Moderate	http://www.wikipathways.org/instance/WP453_r80206	11	0.0298	CD40,COL1A1,COL1A2,COL3A1,FN1,IL4R,LAMC1,THBS1,THBS3,TNFRSF1A,TNFRSF1B
Fatty Acid Biosynthesis	Early	http://www.wikipathways.org/instance/WP357_r70641	14	0.0388	ACAA2,ACLY,ACSL1,ACSL5,ACSL6,ACSS2,DECR1,ECHDC1,ECHDC2,ECHDC3,ECHS1,HADH,PC,PECR
NRF2 pathway		http://www.wikipathways.org/instance/WP2884_r83041	42	0.0388	ABCC2,ABCC4,CBR3,CES2,CES3,CYP4A11,EPHA3,FGF13,GCLC,GGTLC1,GSTA1,GSTA3,GSTM5,MAFF,MAFG,NRG1,PTGR1,SLC2A10,SLC2A11,SLC2A12,SLC2A13,SLC2A2,SLC2A3,SLC2A5,SLC2A9,SLC39A4,SLC39A5,SLC5A10,SLC5A11,SLC5A12,SLC5A2,SLC5A6,SLC5A9,SLC6A13,SLC6A18,SLC6A19,SLC6A3,SLC6A4,SLC6A8,TGFA,TGFB2,UGT1A6

## Sheet: Analysis
#Name	Reference	Hits	Score	Expected Score	P-value	Info	Regulation_direction
Cytoplasmic Ribosomal Proteins	http://www.wikipathways.org/instance/WP477_r67139	68	68	13.5741	1.05363e-12	FAU,RPL10,RPL10A,RPL11,RPL12,RPL13,RPL13A,RPL14,RPL15,RPL18,RPL19,RPL21,RPL22,RPL23,RPL23A,RPL24,RPL27,RPL27A,RPL28,RPL29,RPL3,RPL30,RPL31,RPL32,RPL34,RPL35,RPL35A,RPL36,RPL37,RPL38,RPL39,RPL4,RPL5,RPL6,RPL7,RPL7A,RPLP0,RPLP1,RPLP2,RPS10,RPS11,RPS12,RPS14,RPS15A,RPS16,RPS18,RPS19,RPS2,RPS20,RPS21,RPS23,RPS24,RPS25,RPS26,RPS27,RPS27A,RPS28,RPS29,RPS3,RPS3A,RPS4X,RPS5,RPS6,RPS6KA3,RPS7,RPS8,RPS9,RP…	1
Fatty Acid Beta Oxidation	http://www.wikipathways.org/instance/WP143_r79783	17	17	1.8853	0.000965117	ACADM,ACADS,ACADVL,ACAT1,ACSL1,ACSL5,ACSL6,ACSS2,CPT2,DECR1,DLD,ECHS1,GCDH,GK,HADH,HADHB,LIPC	1
miRNA targets in ECM and membrane receptors	http://www.wikipathways.org/instance/WP2911_r83020	17	17	1.8853	0.000965117	COL1A2,COL3A1,COL4A2,COL5A2,COL6A1,COL6A2,COL6A3,FN1,ITGA1,ITGA11,ITGB5,LAMA4,LAMC1,SDC2,THBS1,THBS2,TNXB	1
Glycolysis and Gluconeogenesis	http://www.wikipathways.org/instance/WP534_r78585	20	20	3.39353	0.0016668	ALDOB,DLAT,DLD,ENO2,FBP1,G6PC,GOT1,GOT2,LDHB,MDH1,MPC1,MPC2,PC,PCK1,PDHA1,PGK1,PKLR,SLC2A2,SLC2A3,SLC2A5	1
Adipogenesis	http://www.wikipathways.org/instance/WP236_r80209	43	43	16.5906	0.00255095	AHR,BMP1,BMP2,BMP4,CDKN1A,CEBPB,CEBPD,CFD,CREB1,CTNNB1,DLK1,EBF1,FAS,FZD1,GADD45B,GATA3,HNF1A,ID3,IGF1,IL6ST,KLF5,KLF7,LMNA,MBNL1,NAMPT,NCOR2,NDN,NR2F1,NR3C1,PCK1,PCK2,PNPLA3,PPARA,PRLR,PTGIS,RARA,RORA,SFRP4,SOCS3,STAT5B,TWIST1,WNT5B,ZMPSTE24	1
Electron Transport Chain	http://www.wikipathways.org/instance/WP111_r82216	36	36	12.0659	0.00255095	ATP5A1,ATP5B,ATP5C1,ATP5F1,ATP5G3,ATP5L,ATP6,ATPIF1,COX1,COX15,COX5A,COX6A1,COX7A1,COX7B,ND2,ND5,ND6,NDUFA1,NDUFA10,NDUFA2,NDUFA6,NDUFA9,NDUFB2,NDUFB3,NDUFB5,NDUFC1,NDUFS1,NDUFS2,NDUFS3,SDHA,SDHC,SLC25A5,UQCRC1,UQCRC2,UQCRFS1,UQCRQ	1
Nuclear Receptors in Lipid Metabolism and Toxicity	http://www.wikipathways.org/instance/WP299_r78587	18	18	3.01647	0.00255095	ABCB1,ABCC2,ABCD3,ABCG1,CYP27B1,CYP2B6,CYP2C9,CYP2E1,CYP3A4,CYP4A11,CYP4A22,CYP4B1,CYP8B1,NR1H4,NR1I3,PPARA,RARA,VDR	1
TCA Cycle and PDHc	http://www.wikipathways.org/instance/WP2453_r80143	13	13	1.13118	0.00255095	ACLY,ACO1,DLAT,DLD,FH,IDH1,IDH3A,MDH1,PC,PCK1,PDHA1,SDHA,SUCLG2	1
Tryptophan metabolism	http://www.wikipathways.org/instance/WP465_r79226	20	20	4.14765	0.00345115	ACAT1,ACMSD,ALDH1A2,ALDH2,ALDH3A2,ALDH9A1,AOC1,CAT,CYP1B1,CYP2E1,CYP3A4,DDC,ECHS1,GCDH,HAAO,HADH,HSD17B10,INMT,KYNU,UBR5	1
Mitochondrial LC-Fatty Acid Beta-Oxidation	http://www.wikipathways.org/instance/WP368_r79271	10	10	0.377059	0.00354613	ACADM,ACADS,ACADVL,ACSF2,ACSL1,CPT2,EHHADH,HADH,PECR,SCP2	1
Metapathway biotransformation	http://www.wikipathways.org/instance/WP702_r73516	47	47	21.1153	0.00880498	AKR1A1,AKR1C3,AKR7A2,AKR7A3,CHST12,CHST13,CHST14,COMT,CYP17A1,CYP1B1,CYP27A1,CYP27B1,CYP2B6,CYP2C9,CYP2E1,CYP2U1,CYP3A4,CYP3A43,CYP3A7,CYP46A1,CYP4B1,CYP4F2,CYP4F3,CYP4X1,CYP8B1,EPHX2,FMO1,FMO2,FMO4,FMO5,GLYAT,GLYATL1,GSS,GSTA3,GSTK1,GSTM5,HS2ST1,HS6ST2,KCNAB1,KCNAB2,NAA20,NNMT,SULT1C2,TPMT,UGT1A6,UGT2A3,UGT2B28	1
Oxidation by Cytochrome P450	http://www.wikipathways.org/instance/WP43_r84102	23	23	6.41001	0.00888171	CYB5A,CYB5R1,CYB5R2,CYB5R3,CYP17A1,CYP1B1,CYP27A1,CYP27B1,CYP2B6,CYP2C9,CYP2E1,CYP2U1,CYP3A4,CYP3A43,CYP3A7,CYP46A1,CYP4A11,CYP4A22,CYP4B1,CYP4F2,CYP4F3,CYP4X1,CYP8B1	1
Complement and Coagulation Cascades	http://www.wikipathways.org/instance/WP558_r79680	20	20	5.27883	0.0158086	C1R,C1S,C3,CD46,CD55,CFB,CFD,CFH,CR2,F2R,F3,KNG1,MASP1,PLAUR,PLG,PROC,SERPINA5,SERPINC1,SERPINF2,SERPING1	1
Focal Adhesion	http://www.wikipathways.org/instance/WP306_r80308	53	53	26.3941	0.0158086	ACTN1,AKT3,BAD,BIRC3,CAV1,CAV2,CCND2,CCND3,COL11A1,COL1A1,COL1A2,COL3A1,COL4A2,COL5A2,COL6A2,COMP,CTNNB1,EGF,FLNA,FN1,GSK3B,IGF1,ITGA11,ITGA9,ITGB5,LAMA2,LAMA3,LAMA4,LAMC1,MAPK8,MYL6,MYLK,PAK3,PAK6,PDGFD,PDGFRB,PDPK1,PELO,PIK3CA,PIK3R1,PIP5K1C,PPP1R12A,PTEN,ROCK1,SHC1,SRC,TESK2,THBS1,THBS2,THBS3,TNC,TNXB,ZYX	1
Regulation of Actin Cytoskeleton	http://www.wikipathways.org/instance/WP51_r79977	44	44	20.3612	0.0175414	ACTN1,ARHGEF4,ARHGEF6,ARPC5,CHRM3,CYFIP2,EGF,F2R,FGF1,FGF13,FGF14,FGF18,FGF2,FGF6,FGF7,FGFR1,FGFR3,FGFR4,FN1,GNA12,GNA13,GSN,IQGAP1,ITGA1,MRAS,MYH10,MYL3,MYLK,PAK3,PAK6,PDGFRB,PIK3C2A,PIK3C2G,PIK3CA,PIK3R1,PIP5K1A,PIP5K1C,PPP1R12A,RDX,ROCK1,RRAS,RRAS2,VIL1,WASF2	1
Alanine and aspartate metabolism	http://www.wikipathways.org/instance/WP106_r74147	9	9	0.754118	0.0298474	ABAT,AGXT,ASL,ASPA,ASS1,GAD1,GOT1,GOT2,PC	1
Inflammatory Response Pathway	http://www.wikipathways.org/instance/WP453_r80206	11	11	1.50824	0.0298474	CD40,COL1A1,COL1A2,COL3A1,FN1,IL4R,LAMC1,THBS1,THBS3,TNFRSF1A,TNFRSF1B	1
Fatty Acid Biosynthesis	http://www.wikipathways.org/instance/WP357_r70641	14	14	3.01647	0.0388015	ACAA2,ACLY,ACSL1,ACSL5,ACSL6,ACSS2,DECR1,ECHDC1,ECHDC2,ECHDC3,ECHS1,HADH,PC,PECR	1
NRF2 pathway	http://www.wikipathways.org/instance/WP2884_r83041	42	42	20.3612	0.0388015	ABCC2,ABCC4,CBR3,CES2,CES3,CYP4A11,EPHA3,FGF13,GCLC,GGTLC1,GSTA1,GSTA3,GSTM5,MAFF,MAFG,NRG1,PTGR1,SLC2A10,SLC2A11,SLC2A12,SLC2A13,SLC2A2,SLC2A3,SLC2A5,SLC2A9,SLC39A4,SLC39A5,SLC5A10,SLC5A11,SLC5A12,SLC5A2,SLC5A6,SLC5A9,SLC6A13,SLC6A18,SLC6A19,SLC6A3,SLC6A4,SLC6A8,TGFA,TGFB2,UGT1A6	1
Integrated Pancreatic Cancer Pathway	http://www.wikipathways.org/instance/WP2377_r80437	47	47	24.5088	0.0536934	ABCB1,ANXA1,BAD,CASP10,CDKN1A,CHEK1,CHUK,CREB1,CREBBP,CST3,CTNNB1,EGF,EP300,FAS,FGF1,FGF2,FGFR1,FST,HNF4A,IGF1,IGFBP3,IL1R1,INHBA,JUNB,LTBP1,MAPK8,MAPT,MST1,MYC,NCK1,NFKBIA,PIK3CA,PLN,PRKAA2,PRKCA,PTEN,PTGS2,RARA,RRM1,SMAD2,SMAD4,SRC,TGFBR1,THBS1,TNFRSF1A,TP53BP2,WT1	1
Complement Activation	http://www.wikipathways.org/instance/WP545_r82142	8	8	0.754118	0.064552	C1R,C1S,C3,C8B,CD55,CFB,CFD,MASP1	1
Proteasome Degradation	http://www.wikipathways.org/instance/WP183_r81161	14	14	3.39353	0.064552	HLA-B,HLA-C,HLA-E,HLA-F,HLA-G,PSMB10,PSMB2,PSMB8,PSMB9,PSMD4,UBB,UBC,UBE2B,UBE2D3	1
TCA Cycle	http://www.wikipathways.org/instance/WP78_r70014	9	9	1.13118	0.064552	ACO2,DLD,FH,IDH2,IDH3A,SDHA,SDHC,SUCLG1,SUCLG2	1
Striated Muscle Contraction	http://www.wikipathways.org/instance/WP383_r80200	13	13	3.01647	0.0726968	ACTA2,DMD,MYH8,MYL3,MYL9,NEB,TMOD1,TNNC1,TNNT2,TPM1,TPM2,TPM4,VIM	1
IL-4 Signaling Pathway	http://www.wikipathways.org/instance/WP395_r79978	18	18	6.03295	0.098219	BAD,CEBPB,CHUK,EP300,FLNA,GAB2,GATA3,HRH1,IL4R,NFIL3,NFKBIA,PIK3CA,PIK3R1,PTPN11,SHC1,SOCS3,SOCS5,STAT5B	1
One Carbon Metabolism	http://www.wikipathways.org/instance/WP241_r83818	14	14	3.77059	0.098219	AHCYL2,ALDH1L1,AMT,BHMT,DHFR,FOLH1,FTCD,MAT2B,MTHFD1,MTHFD2,MTHFS,MTRR,SHMT1,TCN2	1
Nuclear Receptors	http://www.wikipathways.org/instance/WP170_r71083	15	15	4.52471	0.117772	ESRRA,ESRRB,HNF4A,NR1I3,NR2F1,NR2F2,NR3C1,NR4A2,PGR,PPARA,RARA,ROR1,RORA,RORC,VDR	1
Pathogenic Escherichia coli infection	http://www.wikipathways.org/instance/WP2272_r78594	15	15	4.52471	0.117772	ARHGEF2,ARPC1B,ARPC3,ARPC5,CLDN1,CTNNB1,CTTN,LY96,NCK1,OCLN,PRKCA,ROCK1,TUBAL3,TUBB,TUBB6	1
Senescence and Autophagy in Cancer	http://www.wikipathways.org/instance/WP615_r81193	27	27	12.0659	0.117772	ATG12,BMP2,CD44,CDKN1A,CEBPB,COL1A1,COL3A1,CXCL1,CXCL14,FN1,GABARAPL1,GSK3B,GSN,IFI16,IGF1,IGFBP3,IGFBP7,IL6ST,ING1,INHBA,KMT2A,LAMP2,PTEN,SLC39A4,SMAD4,SRC,THBS1	1
Oxidative phosphorylation	http://www.wikipathways.org/instance/WP623_r79961	19	19	7.16412	0.151453	ATP5A1,ATP5B,ATP5F1,ATP5G3,ATP5L,ATP6,ND2,ND5,ND6,NDUFA10,NDUFA2,NDUFA6,NDUFA9,NDUFB2,NDUFB5,NDUFC1,NDUFS1,NDUFS2,NDUFS3	1
Myometrial Relaxation and Contraction Pathways	http://www.wikipathways.org/instance/WP289_r81078	37	37	19.6071	0.153902	ACKR3,ACTA2,ADCY2,ADCY3,ARRB1,ATF4,CACNB3,CALCA,CALD1,CNN1,CNN2,CREB1,ETS2,GJA1,GNAS,GNB4,GNB5,GNG11,GPR182,GRK5,IGFBP2,IGFBP3,IGFBP6,LPAR1,MAFF,NOS1,PDE4D,PLCG2,PRKAR1A,PRKCA,PRKCE,PRKCQ,PRKCZ,RAMP1,RGS10,RGS3,SLC8A1	1
Aryl Hydrocarbon Receptor Pathway	http://www.wikipathways.org/instance/WP2873_r79696	11	11	2.63941	0.157622	AHR,AIP,ARNT,CES3,CYP1B1,EP300,HES1,JUNB,MYOF,SRC,UGT1A6	1
SIDS Susceptibility Pathways	http://www.wikipathways.org/instance/WP706_r80056	33	33	16.9677	0.172	ACADM,AQP4,BHLHE40,CDCA7L,CEBPB,CREB1,CREBBP,CTNNB1,DDC,DEAF1,EP300,G6PC,GATA3,GJA1,GPD1L,HADHB,HES1,HSPD1,KCNJ8,MAP2,NGF,NKX3-1,NR3C1,PAH,PPARGC1B,PRKAR1A,RORA,SLC6A4,SP3,SPTBN1,SSTR1,TAC1,TCF3	1
G Protein Signaling Pathways	http://www.wikipathways.org/instance/WP35_r79952	29	29	14.7053	0.244657	ADCY2,ADCY3,AKAP12,AKAP13,GNA12,GNA13,GNAI3,GNAL,GNAS,GNAZ,GNB5,GNG11,GNGT2,KCNJ3,PDE1A,PDE1C,PDE4A,PDE4D,PDE7A,PDE8A,PPP3CA,PRKACG,PRKAR1A,PRKCA,PRKCE,PRKCQ,PRKCZ,PRKD3,RRAS	1
Spinal Cord Injury	http://www.wikipathways.org/instance/WP2431_r80343	28	28	13.9512	0.244657	AIF1,ANXA1,AQP1,AQP4,CD47,CXCL1,EFNB2,FOXO3,GFAP,GJA1,IL1R1,LGALS3,LTB,MYC,NOS1,PLXNA2,PPP3CA,PRKCA,PTGS2,PTPRA,RGMA,RHOC,SLIT3,TNFSF13B,VCAN,VIM,XYLT1,ZFP36	1
Apoptosis	http://www.wikipathways.org/instance/WP254_r80450	24	24	11.3118	0.256358	BAD,BCL2L11,BIRC3,CASP1,CASP10,CASP4,CFLAR,CHUK,CYCS,FAS,IGF1,IGF2,IRF3,IRF6,MCL1,MYC,NFKBIA,NFKBIE,PIK3R1,SCAF11,TNFRSF1A,TNFRSF1B,TNFRSF21,TRAF3	1
Urea cycle and metabolism of amino groups	http://www.wikipathways.org/instance/WP497_r72142	8	8	1.50824	0.256358	ACY1,ARG2,ASL,ASS1,GAMT,GATM,GLUD1,SMS	1
Hair Follicle Development: Induction (Part 1 of 3)	http://www.wikipathways.org/instance/WP2804_r79882	17	17	6.78707	0.282346	BMP4,BMPR1A,CHUK,CTGF,CTNNB1,EDAR,EGF,FGF7,FGFR1,FST,FZD1,GSK3B,INHBA,MYC,PTCH1,TCF3,VCAN	1
Trans-sulfuration and one carbon metabolism	http://www.wikipathways.org/instance/WP2525_r80205	14	14	4.90177	0.282346	AHCYL2,AMT,BHMT,CTH,DHFR,DNMT3L,GCLC,GSS,MAT2B,MTHFD1,MTHFD2,PSAT1,PSPH,SHMT1	1
Aryl Hydrocarbon Receptor	http://www.wikipathways.org/instance/WP2586_r79995	12	12	3.77059	0.292768	AHR,AIP,ARNT,CDKN1A,CYP1B1,EP300,GCLC,MYC,NCOR2,PLAGL1,PTGS2,SRC	1
Oncostatin M Signaling Pathway	http://www.wikipathways.org/instance/WP2374_r73668	19	19	8.2953	0.319361	CEBPB,CREB1,CYR61,IL6ST,JUNB,MAPK8,NFKBIA,OSMR,PIAS3,PIK3R1,PRKCA,PRKCE,PTPN11,RPS6,SHC1,SOCS3,SRC,STAT5B,TIMP3	1
Primary Focal Segmental Glomerulosclerosis FSGS	http://www.wikipathways.org/instance/WP2572_r79947	20	20	9.04942	0.324526	CD151,CD2AP,CDKN1A,CLDN1,CTNNB1,DNM1,IRF6,JAG1,LIMS1,MME,MYH9,NCK1,NPHS2,PARVA,PLAUR,PTPRO,SYNPO,UTRN,VIM,WT1	1
TGF-beta Receptor Signaling	http://www.wikipathways.org/instance/WP560_r83868	20	20	9.04942	0.324526	BMP4,CREBBP,CTNNB1,EGF,EP300,FST,INHBA,LEFTY2,LTBP1,SKI,SMAD2,SMAD4,SMAD5,SMAD9,TFE3,TGFBR1,TGIF1,THBS1,ZEB2,ZNF423	1
PPAR Alpha Pathway	http://www.wikipathways.org/instance/WP2878_r79689	11	11	3.39353	0.344392	ACAA1,ACADM,APOC3,CPT2,CYP4A11,CYP8B1,EHHADH,FABP1,MYC,PPARA,SCP2	1
Notch Signaling Pathway	http://www.wikipathways.org/instance/WP61_r78592	23	23	11.3118	0.352982	ADAM17,CDKN1A,CIR1,EP300,FBXW7,FHL1,GATA3,GSK3B,HES1,HEY2,JAG1,MAPT,MYC,NCOR2,NOTCH2,NUMBL,PIK3R1,RBPJ,SAP30,SNW1,SPEN,SRC,TLE1	1
BDNF signaling pathway	http://www.wikipathways.org/instance/WP2380_r79953	38	38	22.6236	0.363971	ADAM17,ALPL,BAD,BCL2L11,BMP2,CAMK1,CDK5,CHUK,CNR1,CREB1,CTNNB1,DOK5,DPYSL2,EEF2,FOXO3,GABRB3,GRIA3,GSK3B,KCNN2,MAPK8,MAPT,MARCKS,NCAM1,NCK1,NFATC4,NFKBIA,NGF,PDPK1,PIK3R1,PRKAA2,PTPN11,RPS6,RPS6KA3,RPS6KA5,SHC1,SRC,STAT5B,VAV3	1
Selenium Micronutrient Network	http://www.wikipathways.org/instance/WP15_r82705	21	21	10.1806	0.415148	ALB,ALOX5,CAT,CTH,DIO1,EPT1,GGTLC1,KMO,KYNU,MSRB1,PLG,PNPO,PRDX3,PRDX4,PTGS2,SELM,SELO,SEPHS2,SEPW1,SERPINA3,SOD1	1
EGF/EGFR Signaling Pathway	http://www.wikipathways.org/instance/WP437_r79266	37	37	22.2465	0.416849	AP2B1,ASAP1,AURKA,CAV1,CAV2,CREB1,DNM1,EGF,EPS15,GAB2,GJA1,GRB10,IQGAP1,LIMK2,MAP3K3,MAPK8,NCK1,PDPK1,PEBP1,PIAS3,PIK3R1,PLD1,PRKCA,PRKCZ,PTEN,PTPN11,PXDN,ROCK1,RPS6KA3,RPS6KA5,SH3GL2,SHC1,SRC,STAT5B,STXBP1,TWIST1,VAV3	1
Kit receptor signaling pathway	http://www.wikipathways.org/instance/WP304_r78799	16	16	6.78707	0.416849	BAD,EP300,FOXO3,GAB2,GRB10,JUNB,MAPK8,MAPT,PIK3R1,PRKCA,PTPN11,RPS6,RPS6KA3,SHC1,SRC,STAT5B	1
MAPK Signaling Pathway	http://www.wikipathways.org/instance/WP382_r79951	34	34	19.9841	0.423188	ACVR1B,AKT3,ARRB1,ATF4,CASP1,EGF,FAS,FGFR1,FLNA,GNA12,HSPA8,HSPB2,IL1R1,MAP3K13,MAP3K6,MAP3K8,MAPK8,MAPT,MRAS,MYC,NGF,PDGFRB,PPM1A,PPM1B,PPP3CA,PPP3CB,PRKCZ,RASA2,RPS6KA3,RPS6KA5,TGFB2,TGFBR1,TMEM37,ZAK	1
Transcriptional activation by NRF2	http://www.wikipathways.org/instance/WP3_r79527	7	7	1.50824	0.459337	AIMP2,CEBPB,GCLC,MAF,MAPK8,PIK3CA,PRKCA	1
Allograft Rejection	http://www.wikipathways.org/instance/WP2328_r78554	14	14	5.65589	0.459776	ABCB1,BHMT2,C3,CD40,FAS,HLA-B,HLA-C,HLA-DQB1,HLA-E,HLA-F,HLA-G,PECR,PRKCZ,VIM	1
Insulin Signaling	http://www.wikipathways.org/instance/WP481_r82731	37	37	22.6236	0.462104	CAP1,CYTH3,EHD2,FOXO3,GRB10,GRB14,GSK3B,GYS2,MAP3K13,MAP3K3,MAP3K6,MAP3K8,MAP3K9,MAP4K5,MAPK8,MYO1C,PDPK1,PIK3C2A,PIK3C2G,PIK3CA,PIK3R1,PRKAA2,PRKCA,PRKCQ,PRKCZ,PTEN,PTPN11,RHOQ,RPS6KA3,RPS6KA5,RRAD,SGK2,SHC1,SOCS3,SORBS1,STX4,STXBP1	1
Drug Induction of Bile Acid Pathway	http://www.wikipathways.org/instance/WP2289_r78511	9	9	2.63941	0.46319	ABCB1,ABCC2,ABCC4,CYP3A4,NR1H4,NR1I3,SLC51A,SLC51B,VDR	1
Monoamine Transport	http://www.wikipathways.org/instance/WP727_r79969	9	9	2.63941	0.46319	FBXO32,HRH3,IL1R1,NOS1,PVRL2,SLC6A3,SLC6A4,TGFB1I1,UNC13B	1
Differentiation of white and brown adipocyte	http://www.wikipathways.org/instance/WP2895_r79216	10	10	3.39353	0.541596	BMP2,BMP4,BMP7,CEBPB,EBF3,HOXC9,PPARGC1B,SMAD5,SMAD9,ZNF423	1
Prostaglandin Synthesis and Regulation	http://www.wikipathways.org/instance/WP98_r72088	10	10	3.39353	0.541596	ANXA1,ANXA2,HSD11B1,HSD11B2,PTGER2,PTGER3,PTGIS,PTGS2,S100A10,S100A6	1
Rac1/Pak1/p38/MMP-2 pathway	http://www.wikipathways.org/instance/WP3303_r83781	18	18	8.67236	0.541596	ANGPTL1,BAD,CHUK,CTNNB1,FN1,GRB14,MAPK8,MYC,NCK1,NFKBIA,NOS1,PIK3CA,PIK3R1,PTPN11,SRC,STAT5B,TEK,YAP1	1
Endochondral Ossification	http://www.wikipathways.org/instance/WP474_r80208	20	20	10.1806	0.547505	ADAMTS5,ALPL,BMP6,BMP7,BMPR1A,CTSV,DDR2,FGF18,FGF2,FGFR1,FGFR3,IGF1,IGF2,MGP,PTCH1,PTH1R,SCIN,STAT5B,TGFB2,TIMP3	1
DNA Damage Response (only ATM dependent)	http://www.wikipathways.org/instance/WP710_r79974	29	29	16.9677	0.547887	AKT3,BAD,BCL2L11,BCL6,BIK,CAT,CCND2,CCND3,CDKN1A,CTNNB1,DVL2,FOXO3,G6PC,GSK3B,HMGB1,MAPK8,MYC,PCK2,PIK3C2A,PIK3C2G,PIK3CA,PIK3R1,PTEN,SCP2,SHC1,SMAD4,TCF7L1,TCF7L2,WNT5B	1
AGE/RAGE pathway	http://www.wikipathways.org/instance/WP2324_r78487	16	16	7.54118	0.59872	ALPL,CHUK,CYCS,INHBB,LGALS3,MAPK8,MMP2,NFKBIA,PRKCA,PRKCZ,ROCK1,SHC1,SMAD2,SOD1,SRC,STAT5B	1
Catalytic cycle of mammalian FMOs	http://www.wikipathways.org/instance/WP688_r79222	4	4	0.377059	0.59872	FMO1,FMO2,FMO4,FMO5	1
Glucocorticoid & Mineralcorticoid Metabolism	http://www.wikipathways.org/instance/WP237_r78497	4	4	0.377059	0.59872	CYP17A1,HSD11B1,HSD11B2,HSD3B2	1
Osteoblast Signaling	http://www.wikipathways.org/instance/WP322_r79496	4	4	0.377059	0.59872	BGLAP,COL1A1,PDGFRB,PTH1R	1
Vitamin D Metabolism	http://www.wikipathways.org/instance/WP1531_r82221	4	4	0.377059	0.59872	CYP27A1,CYP27B1,GC,VDR	1
Wnt Signaling Pathway	http://www.wikipathways.org/instance/WP428_r79854	18	18	9.04942	0.59872	CCND2,CCND3,CSNK1E,CTNNB1,DVL2,FZD1,FZD2,FZD7,GSK3B,MYC,PRKCA,PRKCE,PRKCQ,PRKCZ,ROR1,RYK,SFRP4,WNT5B	1
miR-517 relationship with ARCN1 and USP1	http://www.wikipathways.org/instance/WP3596_r83893	3	3	0	0.59872	CDKN1A,ID2,USP1	1
Bladder Cancer	http://www.wikipathways.org/instance/WP2828_r79529	9	9	3.01647	0.60538	CDKN1A,DAPK3,EGF,FGFR3,MYC,PIK3R1,RASSF1,RPS6KA5,THBS1	1
Apoptosis Modulation and Signaling	http://www.wikipathways.org/instance/WP1772_r80459	21	21	11.3118	0.605462	AIFM1,BAD,BCL2L10,BCL2L11,BIK,BIRC3,BIRC6,CASP1,CASP10,CASP4,CFLAR,CYCS,FAS,IL1R1,MAPK8,MCL1,NFKBIA,PEA15,TNFRSF1A,TNFRSF1B,TRAF3	1
Fatty Acid Omega Oxidation	http://www.wikipathways.org/instance/WP206_r68882	7	7	1.8853	0.615107	ADH1B,ADH6,ALDH2,CYP2E1,CYP3A4,CYP4A11,CYP4A22	1
Folate Metabolism	http://www.wikipathways.org/instance/WP176_r82704	14	14	6.41001	0.652634	ALB,CAT,CSF1,CTH,DHFR,FOLR1,MTHFD1,MTHFD2,MTHFS,MTRR,PLG,SERPINA3,SHMT1,SOD1	1
Constitutive Androstane Receptor Pathway	http://www.wikipathways.org/instance/WP2875_r79890	10	10	3.77059	0.662109	ABCB1,ABCC2,ALAS1,CYP2B6,CYP2C9,CYP3A4,CYP4A11,EHHADH,NR1I3,UGT1A6	1
Wnt Signaling Pathway Netpath	http://www.wikipathways.org/instance/WP363_r78571	15	15	7.16412	0.662404	AXIN2,CSNK1E,CTNNB1,DVL2,GJA1,GSK3B,MAPK8,MYC,PRKCA,ROR1,RYK,TCF3,TCF4,TCF7L2,TEK	1
Apoptosis-related network due to altered Notch3 in ovarian cancer	http://www.wikipathways.org/instance/WP2864_r79278	17	17	8.67236	0.689072	APOE,BCL3,CDKN1A,CUL5,ERBB3,F2R,GCLC,HSPD1,NRG1,PKN1,SERBP1,SOCS3,THBS1,TNFRSF21,VAV3,VIM,YBX3	1
Corticotropin-releasing hormone	http://www.wikipathways.org/instance/WP2355_r79973	20	20	10.9347	0.699044	ARRB1,CREB1,CRHBP,CTNNB1,FOSL2,GJA1,GNAS,GNAZ,GNB5,GSK3B,HSD3B2,JUNB,MAPK8,NFKBIA,NR4A2,PLCG2,PRKAA2,PRKCA,PRKCQ,TCF4	1
Angiogenesis	http://www.wikipathways.org/instance/WP1539_r79949	8	8	2.63941	0.712565	ARNT,CREBBP,FGF2,PIK3CA,SRC,TEK,TIMP2,TIMP3	1
Quercetin and Nf-kB/ AP-1 Induced Cell Apoptosis	http://www.wikipathways.org/instance/WP2435_r80008	6	6	1.50824	0.72781	ACOX2,COX1,MAFG,NFKBIA,NOS1,PTGS2	1
Androgen receptor signaling pathway	http://www.wikipathways.org/instance/WP138_r79958	25	25	15.0824	0.782538	AES,CAV1,CDKN1A,CREB1,CREBBP,CTNNB1,EP300,FHL2,FKBP4,FLNA,GSK3B,LIMK2,NCOA4,NCOR2,PAK6,PIAS3,PIK3R1,PTEN,ROCK1,SIN3A,SMAD4,SMARCE1,SRC,TGFB1I1,TGIF1	1
Neural Crest Differentiation	http://www.wikipathways.org/instance/WP2064_r79263	25	25	15.0824	0.782538	AXIN2,BMP4,BMP7,CDH6,CTNNB1,DVL2,FGF2,FGFR1,FGFR3,GFAP,GJB1,GSK3B,HDAC6,HES1,HEY2,MYC,NOTCH2,OLIG1,PMP22,RBPJ,SOX10,TCF4,TCF7L1,TFAP2B,TWIST1	1
Eicosanoid Synthesis	http://www.wikipathways.org/instance/WP167_r82702	7	7	2.26236	0.87293	ALOX5,DPEP1,GGTLC1,PNPLA3,PNPLA8,PTGIS,PTGS2	1
Estrogen metabolism	http://www.wikipathways.org/instance/WP697_r80025	7	7	2.26236	0.87293	ARSE,COMT,CYP1B1,CYP3A4,GSTA1,STS,UGT1A6	1
Glutathione metabolism	http://www.wikipathways.org/instance/WP100_r74146	7	7	2.26236	0.87293	ANPEP,GCLC,GGTLC1,GSS,GSTA1,IDH1,OPLAH	1
IL1 and megakaryotyces in obesity	http://www.wikipathways.org/instance/WP2865_r81650	5	5	1.13118	0.877813	F2R,IL1R1,PIK3CA,TIMP1,TIMP2	1
Vitamin B12 Metabolism	http://www.wikipathways.org/instance/WP1533_r82707	11	11	4.90177	0.880172	ALB,APOE,CTH,CUBN,LRP2,MTRR,MUT,PLG,SERPINA3,SOD1,TCN2	1
Arrhythmogenic Right Ventricular Cardiomyopathy	http://www.wikipathways.org/instance/WP2118_r71265	19	19	10.9347	0.900375	ACTN1,CACNA1D,CACNA2D2,CACNB3,CACNG6,CTNNB1,DMD,DSC2,GJA1,ITGA1,ITGA11,ITGA9,ITGB5,LAMA2,LMNA,SGCD,SLC8A1,TCF7L1,TCF7L2	1
Integrated Breast Cancer Pathway	http://www.wikipathways.org/instance/WP1984_r82941	34	34	23.0006	0.900375	AHR,ANXA1,APOBEC3G,AURKA,BACH1,BAD,BARD1,BMPR1A,CHEK1,CHUK,CREB1,CTNNB1,DHTKD1,EDAR,EP300,FAU,FER,FILIP1,MAP3K13,MYC,MYCBP2,NAB1,NUP85,PHB,PIGR,PLK3,PTEN,RASGEF1A,RHO,RRAS,SMAD2,SMAD4,TGFBR1,TPR	1
Mecp2 and Associated Rett Syndrome	http://www.wikipathways.org/instance/WP3584_r84025	13	13	6.41001	0.900375	BCL6,CDON,CEBPD,CREB1,CSRP1,FGF2,GAD1,GAMT,PRPF38A,SIN3A,SMC3,SP3,TAP1	1
Ovarian Infertility Genes	http://www.wikipathways.org/instance/WP34_r72115	8	8	3.01647	0.900375	BMPR1B,CCND2,CEBPB,GDF9,PGR,PRLR,PTGER2,VDR	1
TGF-beta Signaling Pathway	http://www.wikipathways.org/instance/WP366_r84196	36	36	24.5088	0.900375	CAV1,CDKN1A,COL1A2,CREBBP,DAB2,EP300,FN1,JUNB,KLF11,LIMK2,MAPK8,MYC,NEDD4L,NEDD9,PIK3R1,PJA1,PPM1A,ROCK1,SHC1,SIN3A,SKI,SMAD2,SMAD4,SNW1,SPTBN1,SRC,TGFB1I1,TGFBR1,TGIF1,THBS1,TNC,TRAP1,UCHL5,YAP1,ZEB1,ZEB2	1
TNF alpha Signaling Pathway	http://www.wikipathways.org/instance/WP231_r81070	22	22	13.1971	0.900375	BAD,BIRC3,CFLAR,CHUK,CREBBP,GLUL,MAP3K3,MAP3K8,MAPK8,NFKBIA,NFKBIE,NSMAF,OTUD7B,PRKCZ,PYGL,RFFL,TAB3,TANK,TNFAIP3,TNFRSF1A,TNFRSF1B,TRAP1	1
TSH signaling pathway	http://www.wikipathways.org/instance/WP2032_r79960	17	17	9.42648	0.900375	ADCY2,ADCY3,CCND3,CREB1,GNA12,GNA13,GNAI3,GNAS,MYC,PDE4D,PDPK1,PIK3CA,PIK3R1,PLD1,RPS6,SRC,TTF1	1
Translation Factors	http://www.wikipathways.org/instance/WP107_r78489	13	13	6.41001	0.900375	CLUH,EEF1B2,EEF1D,EEF2,EIF3E,EIF3F,EIF3G,EIF4A1,EIF4EBP2,EIF4G3,EIF5A,EIF5B,PAIP1	1
Amyotrophic lateral sclerosis (ALS)	http://www.wikipathways.org/instance/WP2447_r79862	9	9	3.77059	0.970825	BAD,CASP1,CAT,CST3,NOS1,PPP3CA,PPP3CB,SOD1,TNFRSF1A	1
Biogenic Amine Synthesis	http://www.wikipathways.org/instance/WP550_r81207	4	4	0.754118	0.970825	COMT,DDC,GAD1,PAH	1
Dopamine metabolism	http://www.wikipathways.org/instance/WP2436_r71387	4	4	0.754118	0.970825	COMT,DDC,PRKACG,SOD1	1
Dual hijack model of Vif in HIV infection	http://www.wikipathways.org/instance/WP3300_r81234	4	4	0.754118	0.970825	APOBEC3G,CUL5,RUNX1,UBB	1
Serotonin Transporter Activity	http://www.wikipathways.org/instance/WP1455_r68965	4	4	0.754118	0.970825	IL1R1,NOS1,SLC6A4,TGFB1I1	1
Ectoderm Differentiation	http://www.wikipathways.org/instance/WP2858_r83015	37	37	26.0171	0.99755	ABCC4,AES,ARHGAP10,BAZ1A,BCOR,BMP4,BMPR1A,BOC,CCDC88C,CDH6,CDON,CTNNB1,DMD,FHL2,FOXA2,GATA6,GRAMD1B,HDAC6,HMGB2,KCNK10,KIAA1161,LY6E,MYC,NR2F2,NUMA1,PDE7A,PIM1,PLXNA2,RGMA,SGSM3,SMAD4,SORCS1,TCF3,TCF7L1,TRIM33,UBTF,ZBTB2	1
Alzheimers Disease	http://www.wikipathways.org/instance/WP2059_r82906	18	18	10.5577	0.998381	ADAM17,APOE,BAD,CACNA1D,CALML3,CDK5,CHP2,CYCS,FAS,GSK3B,HSD17B10,LRP1,MAPT,MME,NOS1,PPP3CA,PPP3CB,TNFRSF1A	1
Heart Development	http://www.wikipathways.org/instance/WP1591_r78590	14	14	7.54118	0.998381	BHLHE40,BMP2,BMP4,BMPR1A,CTNNB1,ERBB3,FOXA2,FOXC1,GATA6,HEY2,NFATC4,PTPN11,SMAD4,SMYD1	1
IL-2 Signaling Pathway	http://www.wikipathways.org/instance/WP49_r78543	12	12	6.03295	0.998381	CCND2,FOXO3,GAB2,MAPT,MYC,PIK3R1,PTPN11,RPS6,SHC1,SOCS3,STAT5B,SYK	1
Retinoblastoma (RB) in Cancer	http://www.wikipathways.org/instance/WP2446_r80443	18	18	10.5577	0.998381	BARD1,CCND3,CDKN1A,CHEK1,DCK,DHFR,HMGB1,HMGB2,MYC,POLD3,PRMT2,RFC3,RPA1,RRM1,SAP30,SIN3A,SMC3,TFDP2	1
Selenium Metabolism and Selenoproteins	http://www.wikipathways.org/instance/WP28_r71888	15	15	8.2953	0.998381	CTH,DIO1,EPT1,FABP1,MSRB1,RPL30,SCLY,SELM,SELO,SEPHS1,SEPHS2,SEPSECS,SEPW1,SP3,TRNAU1AP	1
TCR Signaling Pathway	http://www.wikipathways.org/instance/WP69_r79955	16	16	9.04942	0.998381	CHUK,CREB1,FAS,GAB2,GATA3,MAP3K8,MAPK8,NCK1,NFKBIA,PDPK1,PIK3R1,PRKCQ,PTPN11,SHC1,VAV3,VIM	1
Wnt Signaling Pathway and Pluripotency	http://www.wikipathways.org/instance/WP399_r79474	25	25	16.2135	0.998381	AXIN2,CCND2,CCND3,CD44,CREBBP,CSNK1E,CTNNB1,DVL2,EP300,ESRRB,FZD1,FZD2,FZD7,GSK3B,MYC,PPP2R1B,PPP2R2B,PPP2R3A,PRKCA,PRKCE,PRKCQ,PRKCZ,TCF7L1,TCF7L2,WNT5B	1
AMPK Signaling	http://www.wikipathways.org/instance/WP1403_r79471	13	13	10.5577	1	CDKN1A,EEF2,GYS2,HNF4A,LEPR,PIK3CA,PIK3R1,PPARGC1B,PRKAA2,PRKAB1,PRKACG,SLC2A4RG,STRADB	1
ATM Signaling Pathway	http://www.wikipathways.org/instance/WP2516_r81224	6	6	6.78707	1	CDKN1A,CHEK1,CREB1,MDC1,MDM4,NFKBIA	0
Acetylcholine Synthesis	http://www.wikipathways.org/instance/WP528_r79855	1	1	0.377059	1	PDHA1	1
Aflatoxin B1 metabolism	http://www.wikipathways.org/instance/WP699_r70509	3	3	0.377059	1	AKR7A2,AKR7A3,CYP3A4	1
Alpha 6 Beta 4 signaling pathway	http://www.wikipathways.org/instance/WP244_r78506	8	8	4.14765	1	LAMA2,LAMA3,LAMC1,PIK3R1,PRKCA,PTPN11,SHC1,SRC	1
Amino acid conjugation of benzoic acid	http://www.wikipathways.org/instance/WP521_r63156	3	3	0.754118	1	ACSS2,GLYAT,GLYATL1	1
Apoptosis Modulation by HSP70	http://www.wikipathways.org/instance/WP384_r67054	4	4	2.63941	1	AIFM1,CYCS,FAS,TNFRSF1A	1
Arachidonate Epoxygenase / Epoxide Hydrolase	http://www.wikipathways.org/instance/WP678_r71506	3	3	0.377059	1	COX5A,CYP2C9,EPHX2	1
Arylamine metabolism	http://www.wikipathways.org/instance/WP694_r67062	0	0	0.377059	1		0
B Cell Receptor Signaling Pathway	http://www.wikipathways.org/instance/WP23_r79985	20	20	13.9512	1	BCL6,CD81,CHUK,CR2,CREB1,GAB2,GSK3B,KLF11,MAPK8,MYC,NCK1,NFKBIA,PDPK1,PIK3R1,PIP5K1A,PIP5K1C,PLCG2,PTPN11,SHC1,SYK	1
BMP Signalling and Regulation	http://www.wikipathways.org/instance/WP1425_r74390	4	4	3.39353	1	BMP2,BMPR1A,BMPR1B,SMAD4	1
Benzo(a)pyrene metabolism	http://www.wikipathways.org/instance/WP696_r72081	4	4	1.13118	1	AKR1A1,AKR1C3,CYP1B1,CYP3A4	1
Blood Clotting Cascade	http://www.wikipathways.org/instance/WP272_r71361	5	5	2.26236	1	F11,FGG,KLK1,PLG,SERPINF2	1
Butyrate-induced histone acetylation	http://www.wikipathways.org/instance/WP2366_r73980	1	1	0	1	ACLY	1
Calcium Regulation in the Cardiac Cell	http://www.wikipathways.org/instance/WP536_r80211	30	30	20.7383	1	ADCY2,ADCY3,ARRB1,ATP1B1,ATP2B2,CACNA1D,CACNB3,CAMK1,CHRM3,FXYD2,GJA1,GJB1,GNAI3,GNAS,GNAZ,GNB4,GNB5,GNG11,GRK5,KCNB1,KCNJ3,PLN,PRKAR1A,PRKCA,PRKCE,PRKCQ,PRKCZ,RGS10,RGS3,SLC8A1	1
Cardiac Hypertrophic Response	http://www.wikipathways.org/instance/WP2795_r78544	13	13	7.16412	1	CHUK,EGF,FGF2,GSK3B,IGF1,MAPK8,NRG1,PDPK1,PPP3CA,PRKCA,PRKG1,TGFBR1,TNFRSF1A	1
Cardiac Progenitor Differentiation	http://www.wikipathways.org/instance/WP2406_r73324	13	13	7.54118	1	ANPEP,BMP1,BMP4,FGF2,FOXA2,GSK3B,IGF1,IGF2,INHBA,MYLK3,NCAM1,NRG1,TNNT2	1
Cell Cycle	http://www.wikipathways.org/instance/WP179_r70629	11	11	12.443	1	CCND2,CCND3,CDKN1A,CHEK1,EP300,ESPL1,GSK3B,HDAC6,MCM2,MCM5,SMAD4	0
Cell Differentiation - Index	http://www.wikipathways.org/instance/WP2029_r82903	1	1	2.26236	1	LEFTY2	0
Cholesterol Biosynthesis	http://www.wikipathways.org/instance/WP197_r81059	0	0	1.13118	1		0
Circadian rythm related genes	http://www.wikipathways.org/instance/WP3594_r83945	40	40	33.1812	1	ADA,AHR,ARNT,ATF4,ATOH7,BHLHE40,BHLHE41,CREB1,CSNK1E,CST3,DDC,DHX9,EP300,FAS,GSK3B,HEBP1,HNRNPU,ID2,ID3,KDM5A,KMT2A,LGR4,MAGEL2,MAPK8,MTA1,MTTP,NAMPT,NFIL3,PPARA,PRKAA2,PRKCDBP,PTEN,RORA,RORB,RORC,RPS27A,SIN3A,SLC6A4,UBC,USP2	1
Codeine and Morphine Metabolism	http://www.wikipathways.org/instance/WP1604_r74317	3	3	1.50824	1	ABCB1,ABCC2,CYP3A4	1
Copper homeostasis	http://www.wikipathways.org/instance/WP3286_r84312	11	11	6.03295	1	ADAM17,FOXO3,GSK3B,MAPT,MT1F,MT1G,PIK3CA,PTEN,SLC31A1,SOD1,XAF1	1
Cori Cycle	http://www.wikipathways.org/instance/WP1946_r79691	2	2	0.754118	1	PGK1,SLC2A2	1
Cytokines and Inflammatory Response	http://www.wikipathways.org/instance/WP530_r79331	2	2	0.377059	1	CSF1,CXCL1	1
DDX1 as a regulatory component of the Drosha microprocessor	http://www.wikipathways.org/instance/WP2942_r80337	0	0	0.754118	1		0
DNA Damage Response	http://www.wikipathways.org/instance/WP707_r82937	13	13	9.04942	1	CCND2,CCND3,CDK5,CDKN1A,CHEK1,CREB1,CYCS,DDB2,FAS,GADD45B,MYC,RAD1,RAD17	1
DNA Replication	http://www.wikipathways.org/instance/WP466_r79981	7	7	3.01647	1	MCM2,MCM5,POLD3,RFC2,RFC3,RPA1,UBC	1
Deregulation of Rab and Rab Effector Genes in Bladder Cancer	http://www.wikipathways.org/instance/WP2291_r68922	1	1	4.14765	1	RAB27A	0
Diclofenac Metabolic Pathway	http://www.wikipathways.org/instance/WP2491_r73891	1	1	0	1	CYP2B6	1
Differentiation Pathway	http://www.wikipathways.org/instance/WP2848_r80009	10	10	5.27883	1	BMP4,CSF1,EGF,FGF1,FGF2,FST,GDF5,IGF1,INHBA,NT5E	1
Diurnally Regulated Genes with Circadian Orthologs	http://www.wikipathways.org/instance/WP410_r69903	9	9	6.78707	1	BTG1,CEBPB,DAZAP2,ETV6,HSPA8,NCOA4,PPP1R3C,PURA,QKI	1
Dopaminergic Neurogenesis	http://www.wikipathways.org/instance/WP2855_r79211	5	5	2.26236	1	DDC,FOXA2,GLI2,NR4A2,SLC6A3	1
EBV LMP1 signaling	http://www.wikipathways.org/instance/WP262_r79554	4	4	2.63941	1	CHUK,MAP3K3,MAPK8,NFKBIA	1
EPO Receptor Signaling	http://www.wikipathways.org/instance/WP581_r67199	3	3	3.01647	1	SHC1,SRC,STAT5B	0
EV release from cardiac cells and their functional effects	http://www.wikipathways.org/instance/WP3297_r83780	1	1	1.13118	1	KLF2	0
Effects of Nitric Oxide	http://www.wikipathways.org/instance/WP1995_r69910	2	2	0.377059	1	COX1,NOS1	1
Endoderm Differentiation	http://www.wikipathways.org/instance/WP2853_r83014	14	14	13.1971	1	BMP7,BMPR1A,BPTF,CTNNB1,DAB2,EPB41L5,EXT1,FOXA2,GATA6,LAMC1,NR3C1,SFRP1,SMAD2,SMAD4	1
Endothelin Pathways	http://www.wikipathways.org/instance/WP2197_r74852	7	7	3.77059	1	CALCA,CNN1,GNAS,GNB5,MYLK,PRKCA,RAMP1	1
ErbB Signaling Pathway	http://www.wikipathways.org/instance/WP673_r80202	14	14	9.80354	1	AKT3,BAD,BCL2L11,CDKN1A,EGF,ERBB3,GSK3B,MAPK8,MYC,NCK1,NRG1,PRKCA,SRC,TGFA	1
Estrogen Receptor Pathway	http://www.wikipathways.org/instance/WP2881_r79603	4	4	2.26236	1	ACOX1,CYP1B1,PCK1,PPARA	1
Estrogen signaling pathway	http://www.wikipathways.org/instance/WP712_r78491	4	4	2.26236	1	CHUK,CREB1,GNAS,PIK3CA	1
Eukaryotic Transcription Initiation	http://www.wikipathways.org/instance/WP405_r73594	6	6	4.90177	1	GTF2H2,GTF2H3,POLR1B,POLR1E,POLR2C,TAF7	1
Evolocumab Mechanism	http://www.wikipathways.org/instance/WP3408_r81714	0	0	0.377059	1		0
Extracellular vesicle-mediated signaling in recipient cells	http://www.wikipathways.org/instance/WP2870_r79555	7	7	3.77059	1	CTNNB1,MFGE8,SMAD2,SMAD4,TGFA,TGFB2,TGFBR1	1
FAS pathway and Stress induction of HSP regulation	http://www.wikipathways.org/instance/WP314_r80438	7	7	3.39353	1	CASP10,CFLAR,CYCS,FAS,LMNA,MAPK8,SPTAN1	1
FSH signaling pathway	http://www.wikipathways.org/instance/WP2035_r78536	4	4	3.01647	1	CREB1,PRKCA,RPS6,SRC	1
FTO Obesity Variant Mechanism	http://www.wikipathways.org/instance/WP3407_r81707	0	0	1.50824	1		0
Farnesoid X Receptor Pathway	http://www.wikipathways.org/instance/WP2879_r79602	3	3	2.63941	1	CYP3A4,CYP8B1,NR1H4	1
Felbamate Metabolism	http://www.wikipathways.org/instance/WP2816_r76465	2	2	0.377059	1	CYP2E1,CYP3A4	1
Fluoropyrimidine Activity	http://www.wikipathways.org/instance/WP1601_r82222	10	10	4.90177	1	ABCC4,CES2,DHFR,DPYS,GGH,RRM1,SLC22A7,SLC29A1,UPB1,UPP2	1
Folate-Alcohol and Cancer Pathway	http://www.wikipathways.org/instance/WP1589_r82223	4	4	1.13118	1	ALDH1L1,CEBPB,CREB1,CYP2E1	1
G1 to S cell cycle control	http://www.wikipathways.org/instance/WP45_r80001	10	10	7.54118	1	CCND2,CCND3,CDKN1A,CDKN2C,CREB1,MCM2,MCM5,MYC,RPA1,TFDP2	1
G13 Signaling Pathway	http://www.wikipathways.org/instance/WP524_r72112	10	10	7.16412	1	GNA13,IQGAP1,IQGAP2,MYBPH,PAK3,PIK3CA,PKN1,ROCK1,RTKN,SH3RF1	1
GPCRs, Class A Rhodopsin-like	http://www.wikipathways.org/instance/WP455_r81793	23	23	19.9841	1	ACKR3,ACKR4,CCR10,CHRM3,CNR1,F2R,F2RL1,GPR12,GPR161,GPR37,GRPR,HRH1,HRH3,HTR2B,LPAR6,NMUR2,OR1D2,PTGER2,PTGER3,RHO,SSTR1,SSTR4,SUCNR1	1
GPCRs, Class B Secretin-like	http://www.wikipathways.org/instance/WP334_r79716	4	4	1.8853	1	ADGRG2,ADGRL2,ADGRL3,PTH1R	1
GPCRs, Class C Metabotropic glutamate, pheromone	http://www.wikipathways.org/instance/WP501_r79715	2	2	2.26236	1	CASR,GRM1	0
GPCRs, Other	http://www.wikipathways.org/instance/WP117_r82985	12	12	8.2953	1	ADGRD1,ADGRL2,ADGRL3,ADGRV1,CELSR1,CHRM3,CNR1,F2R,GPR176,GPR183,GRM1,GRPR	1
Ganglio Sphingolipid Metabolism	http://www.wikipathways.org/instance/WP1423_r79812	3	3	2.63941	1	SLC33A1,ST3GAL5,ST6GALNAC6	1
Gastric Cancer Network 1	http://www.wikipathways.org/instance/WP2361_r79693	5	5	3.77059	1	AURKA,C21ORF33,ESM1,RNF216,SMOC2	1
Gastric Cancer Network 2	http://www.wikipathways.org/instance/WP2363_r83942	7	7	6.03295	1	ATAD2,CTNNB1,MTDH,MYC,RAD17,RFC3,S100A6	1
Gastric acid production	http://www.wikipathways.org/instance/WP2596_r72724	1	1	0	1	MUC6	1
Gene regulatory network modelling somitogenesis	http://www.wikipathways.org/instance/WP2854_r79970	1	1	2.26236	1	HES1	0
Glial Cell Differentiation	http://www.wikipathways.org/instance/WP2276_r63194	0	0	0.754118	1		0
Globo Sphingolipid Metabolism	http://www.wikipathways.org/instance/WP1424_r83526	2	2	4.90177	1	ST6GALNAC2,ST6GALNAC6	0
Glucuronidation	http://www.wikipathways.org/instance/WP698_r79224	3	3	1.50824	1	UGT1A6,UGT2A3,UGT2B28	1
Glycerophospholipid Biosynthetic Pathway	http://www.wikipathways.org/instance/WP2533_r84117	5	5	3.01647	1	CRLS1,GK,GPD1,PCYT2,PIP5K1A	1
Glycogen Metabolism	http://www.wikipathways.org/instance/WP500_r63201	8	8	3.39353	1	GSK3B,GYS2,PHKB,PPP2R1B,PPP2R2B,PPP2R3A,PYGB,PYGL	1
Hedgehog Signaling Pathway	http://www.wikipathways.org/instance/WP47_r78542	4	4	3.39353	1	GLI2,PTCH1,SIN3A,SUFU	1
Hematopoietic Stem Cell Differentiation	http://www.wikipathways.org/instance/WP2849_r83039	4	4	2.63941	1	ACVR1B,CSF1,GYPA,RUNX1	1
Heme Biosynthesis	http://www.wikipathways.org/instance/WP561_r72035	3	3	1.13118	1	ALAD,ALAS1,FECH	1
Histone Modifications	http://www.wikipathways.org/instance/WP2369_r83012	11	11	9.80354	1	EED,EHMT2,EZH1,KMT2A,KMT2E,PRDM2,SETBP1,SETD3,SETD5,SETD7,SMYD1	1
Homologous recombination	http://www.wikipathways.org/instance/WP186_r68935	2	2	1.50824	1	POLD3,RPA1	1
Hypertrophy Model	http://www.wikipathways.org/instance/WP516_r71358	3	3	2.26236	1	CYR61,IL1R1,ZEB1	1
Hypothetical Network for Drug Addiction	http://www.wikipathways.org/instance/WP666_r68893	4	4	4.90177	1	CREB1,GRIA3,GRM1,PRKCE	0
Hypoxia-mediated EMT and Stemness	http://www.wikipathways.org/instance/WP2943_r83778	1	1	0.377059	1	ZEB1	1
ID signaling pathway	http://www.wikipathways.org/instance/WP53_r67360	2	2	0.754118	1	ID2,ID3	1
IL-1 signaling pathway	http://www.wikipathways.org/instance/WP195_r79965	12	12	7.16412	1	CHUK,HSPB2,IL1R1,IL1RAP,IRAK3,MAP3K3,MAPK8,NFKBIA,PIK3R1,PRKCZ,PTPN11,TAB3	1
IL-3 Signaling Pathway	http://www.wikipathways.org/instance/WP286_r78583	10	10	4.90177	1	BAD,ENPP3,GAB2,MAPK8,PIK3R1,PTPN11,SHC1,SRC,STAT5B,SYK	1
IL-5 Signaling Pathway	http://www.wikipathways.org/instance/WP127_r78498	10	10	5.65589	1	FOXO3,GSK3B,MAPT,MYC,PIK3R1,PTPN11,RPS6,SHC1,STAT5B,SYK	1
IL-6 signaling pathway	http://www.wikipathways.org/instance/WP364_r83783	10	10	6.41001	1	BAD,CREBBP,GSK3B,IL6ST,JUNB,PIK3R1,PTPN11,SHC1,SOCS3,TIMP1	1
IL-7 Signaling Pathway	http://www.wikipathways.org/instance/WP205_r80223	5	5	3.77059	1	BAD,GSK3B,MYC,PIK3R1,STAT5B	1
IL-9 Signaling Pathway	http://www.wikipathways.org/instance/WP22_r79264	2	2	3.01647	1	PIK3R1,STAT5B	0
IL17 signaling pathway	http://www.wikipathways.org/instance/WP2112_r63216	7	7	5.65589	1	CEBPB,CEBPD,GSK3B,IL17D,IL17RB,TRAF3,TRAF3IP2	1
Imatinib Resistance in Chronic Myeloid Leukemia	http://www.wikipathways.org/instance/WP2946_r83779	11	11	6.41001	1	ABCB1,ANXA2R,CASZ1,CCND3,FOXO3,GAB2,HMGB2,MYC,PDGFRB,PIM1,PTP4A2	1
Initiation of transcription and translation elongation at the HIV-1 LTR	http://www.wikipathways.org/instance/WP3414_r82252	7	7	6.03295	1	CREBBP,EP300,NELFCD,NFATC4,NFKBIA,PPP3CA,PPP3CB	1
Integrated Cancer Pathway	http://www.wikipathways.org/instance/WP1971_r82939	8	8	6.03295	1	BACH1,BAD,BARD1,CDKN1A,CHEK1,MYC,PTEN,SMAD2	1
Integrin-mediated Cell Adhesion	http://www.wikipathways.org/instance/WP185_r80036	19	19	15.0824	1	AKT3,CAPN3,CAV1,CAV2,GIT2,ITGA1,ITGA11,ITGA9,ITGB5,PAK3,PAK6,PDPK1,RHO,ROCK1,SHC1,SORBS1,SRC,VAV3,ZYX	1
Interactome of polycomb repressive complex 2 (PRC2)	http://www.wikipathways.org/instance/WP2916_r79908	4	4	3.01647	1	BCLAF1,EED,EZH1,MORC3	1
Interferon type I signaling pathways	http://www.wikipathways.org/instance/WP585_r80201	12	12	7.91824	1	CREB1,EIF4A1,GAB2,IFNAR2,MAPKAP1,PDCD4,PIAS3,PIK3R1,PTPN11,RPS6,RPS6KA5,SOCS3	1
Interleukin-11 Signaling Pathway	http://www.wikipathways.org/instance/WP2332_r79525	11	11	6.03295	1	BGLAP,CHUK,CREB1,IL6ST,PDPK1,PIAS3,PIK3R1,PTPN11,RPS6,SOCS3,SRC	1
Irinotecan Pathway	http://www.wikipathways.org/instance/WP229_r68389	3	3	1.13118	1	ABCC2,CES2,CYP3A4	1
Iron metabolism in placenta	http://www.wikipathways.org/instance/WP2007_r69751	1	1	1.8853	1	ACO1	0
Leptin signaling pathway	http://www.wikipathways.org/instance/WP2034_r80016	17	17	13.1971	1	BAD,CHUK,CREB1,GSK3B,LEPR,MAPK8,PDE3B,PIK3R1,PLCG2,PRKAA2,PTPN11,ROCK1,RPS6,SHC1,SOCS3,SRC,STAT5B	1
Lidocaine metabolism	http://www.wikipathways.org/instance/WP2646_r74430	1	1	0.377059	1	CYP3A4	1
Liver X Receptor Pathway	http://www.wikipathways.org/instance/WP2874_r82709	2	2	1.13118	1	CYP2B6,CYP3A4	1
MAPK Cascade	http://www.wikipathways.org/instance/WP422_r72129	4	4	3.77059	1	MAP2,MAP3K3,RASA3,RRAS	1
MFAP5-mediated ovarian cancer cell motility and invasiveness	http://www.wikipathways.org/instance/WP3301_r81279	3	3	1.8853	1	MFAP5,PRKCQ,TNNC1	1
Matrix Metalloproteinases	http://www.wikipathways.org/instance/WP129_r72054	6	6	2.26236	1	MMP2,MMP24,MMP28,TIMP1,TIMP2,TIMP3	1
Melatonin metabolism and effects	http://www.wikipathways.org/instance/WP3298_r84145	6	6	3.01647	1	APOE,CSNK1E,CYP1B1,GSK3B,MAP2,PRKCA	1
Mesodermal Commitment Pathway	http://www.wikipathways.org/instance/WP2857_r80151	18	18	13.1971	1	AXIN2,BMP4,BMP7,BMPR1A,EPB41L5,EXT1,EXT2,FGFR1,FOXC1,INHBA,LEFTY2,PRKAR1A,RPL38,SMAD2,SMAD4,TCF7L1,TEAD2,YAP1	1
Metastatic brain tumor	http://www.wikipathways.org/instance/WP2249_r80457	2	2	1.13118	1	MYC,PIK3R1	1
Methylation Pathways	http://www.wikipathways.org/instance/WP704_r79563	5	5	1.8853	1	COMT,INMT,MAT2B,NNMT,TPMT	1
MicroRNAs in cardiomyocyte hypertrophy	http://www.wikipathways.org/instance/WP1544_r75258	22	22	13.9512	1	CHUK,CTNNB1,EGF,FGF2,FZD1,FZD2,GSK3B,IGF1,IL6ST,MAPK8,MYLK,MYLK3,NFATC4,NRG1,PDPK1,PIK3CA,PIK3R1,PPP3CA,PPP3CB,PRKG1,RCAN1,ROCK1	1
Mismatch repair	http://www.wikipathways.org/instance/WP531_r69021	1	1	0	1	RPA1	1
Mitochondrial Gene Expression	http://www.wikipathways.org/instance/WP391_r71373	8	8	4.14765	1	CREB1,ESRRA,NRF1,PPARGC1B,PPP3CA,PPRC1,TFAM,TFB2M	1
Monoamine GPCRs	http://www.wikipathways.org/instance/WP58_r80015	3	3	1.8853	1	CHRM3,HRH1,HTR2B	1
NAD Biosynthesis II (from tryptophan)	http://www.wikipathways.org/instance/WP2485_r70025	4	4	1.8853	1	HAAO,KMO,KYNU,QPRT	1
NLR Proteins	http://www.wikipathways.org/instance/WP288_r80026	3	3	1.13118	1	CD40,CHUK,MAPK8	1
NOD pathway	http://www.wikipathways.org/instance/WP1433_r83527	7	7	6.03295	1	CARD6,CARD8,CASP1,CHUK,NFKBIA,NLRP1,PYCARD	1
NOTCH1 regulation of human endothelial cell calcification	http://www.wikipathways.org/instance/WP3413_r82217	8	8	3.77059	1	ALPL,CALU,FGFR3,ITGA1,JAG1,LPAR1,MGP,SAT1	1
Nanoparticle-mediated activation of receptor signaling	http://www.wikipathways.org/instance/WP2643_r74251	6	6	4.52471	1	AKT3,COL1A1,FN1,ITGA1,MAPK8,SRC	1
Nicotine Activity on Chromaffin Cells	http://www.wikipathways.org/instance/WP1603_r78574	0	0	0.377059	1		0
Nicotine Activity on Dopaminergic Neurons	http://www.wikipathways.org/instance/WP1602_r78486	3	3	2.26236	1	ADCY2,CDK5,DDC	1
Nicotine Metabolism	http://www.wikipathways.org/instance/WP1600_r70113	1	1	0.377059	1	CYP2B6	1
Non-homologous end joining	http://www.wikipathways.org/instance/WP438_r80022	0	0	1.13118	1		0
Nucleotide GPCRs	http://www.wikipathways.org/instance/WP80_r68938	1	1	0.754118	1	LPAR6	1
Nucleotide Metabolism	http://www.wikipathways.org/instance/WP404_r68960	4	4	1.50824	1	DHFR,MTHFD2,RRM1,SAT1	1
Osteoclast Signaling	http://www.wikipathways.org/instance/WP12_r81176	4	4	2.26236	1	AIMP2,ATP6V1G1,CTSK,MAPK8	1
Osteopontin Signaling	http://www.wikipathways.org/instance/WP1434_r78545	1	1	0.754118	1	CHUK	1
Overview of nanoparticle effects	http://www.wikipathways.org/instance/WP3287_r82926	5	5	1.50824	1	AKT3,CCND3,FN1,LAMA3,PTGS2	1
Oxidative Stress	http://www.wikipathways.org/instance/WP408_r78546	6	6	3.01647	1	CAT,GCLC,JUNB,NFIX,SOD1,UGT1A6	1
Oxytocin signaling	http://www.wikipathways.org/instance/WP2889_r79753	0	0	0.377059	1		0
PCSK9-mediated LDLR degradation	http://www.wikipathways.org/instance/WP2846_r83009	0	0	0.377059	1		0
PDGF Pathway	http://www.wikipathways.org/instance/WP2526_r82681	8	8	4.90177	1	CHUK,MAPK8,NFKBIA,PDGFRB,PIK3R1,PTPN11,SHC1,SRC	1
Parkin-Ubiquitin Proteasomal System pathway	http://www.wikipathways.org/instance/WP2359_r72121	12	12	7.16412	1	CASK,CASP1,FBXW7,GPR37,HSPA8,HSPA9,PSMD4,SNCAIP,TUBAL3,TUBB,TUBB6,UBE2L6	1
Parkinsons Disease Pathway	http://www.wikipathways.org/instance/WP2371_r79766	7	7	5.27883	1	CYCS,DDC,GPR37,SLC6A3,SNCAIP,UBB,UBE2L6	1
Pentose Phosphate Pathway	http://www.wikipathways.org/instance/WP134_r82700	0	0	0.754118	1		0
Peptide GPCRs	http://www.wikipathways.org/instance/WP24_r79999	4	4	3.39353	1	CCR10,GRPR,SSTR1,SSTR4	1
Peroxisomal beta-oxidation of tetracosanoyl-CoA	http://www.wikipathways.org/instance/WP1941_r73548	3	3	0.377059	1	ACAA1,ACOX1,SCP2	1
Phase I biotransformations, non P450	http://www.wikipathways.org/instance/WP136_r80005	2	2	0.754118	1	CES2,PON3	1
Physiological and Pathological Hypertrophy of the Heart	http://www.wikipathways.org/instance/WP1528_r78581	6	6	4.90177	1	IL6ST,MAPK8,NFATC4,PPP3CA,PPP3CB,PRKCE	1
Pilocytic astrocytoma	http://www.wikipathways.org/instance/WP2253_r74520	1	1	1.13118	1	PTPN11	0
Polyol Pathway	http://www.wikipathways.org/instance/WP690_r72132	3	3	1.13118	1	ALDOB,KHK,SORD	1
Preimplantation Embryo	http://www.wikipathways.org/instance/WP3527_r83782	11	11	6.03295	1	AQP3,ATP1A1,DNMT3L,ESRRA,FOXD1,GATA3,MTA3,TCF7L1,TFAP2B,ZFP36,ZFP36L2	1
RANKL/RANK Signaling Pathway	http://www.wikipathways.org/instance/WP2018_r79959	11	11	6.78707	1	CHUK,CTSK,FHL2,GAB2,MAPK8,NFKBIA,PIK3R1,SRC,SYK,TRAF3,TRAF5	1
RNA interference	http://www.wikipathways.org/instance/WP2805_r81654	0	0	0.754118	1		0
RalA downstream regulated genes	http://www.wikipathways.org/instance/WP2290_r79988	1	1	2.26236	1	YBX3	0
Regulation of toll-like receptor signaling pathway	http://www.wikipathways.org/instance/WP1449_r81172	22	22	17.7218	1	AKT3,CD40,CHUK,IFNA4,IFNAR2,IRAK3,IRF3,LY96,MAP3K8,MAPK8,NFKBIA,PELI3,PIK3CA,PIK3R1,RNF216,RNF41,SIGIRR,SYK,TAB3,TIFA,TNFAIP3,TRAF3	1
SREBF and miR33 in cholesterol and lipid homeostasis	http://www.wikipathways.org/instance/WP2011_r75253	1	1	1.8853	1	PPARA	0
SREBP signalling	http://www.wikipathways.org/instance/WP1982_r79943	14	14	7.91824	1	ACLY,AMFR,CREB1,KPNB1,MDH1,PIK3CA,PPARGC1B,PRKAA2,PRKAB1,RNF139,SAR1B,SEC23B,SEC24D,SEC31B	1
SRF and miRs in Smooth Muscle Differentiation and Proliferation	http://www.wikipathways.org/instance/WP1991_r82940	1	1	1.8853	1	CCND2	0
Secretion of Hydrochloric Acid in Parietal Cells	http://www.wikipathways.org/instance/WP2597_r78485	0	0	0.754118	1		0
Serotonin Receptor 2 and ELK-SRF/GATA4 signaling	http://www.wikipathways.org/instance/WP732_r80010	1	1	2.63941	1	HTR2B	0
Serotonin Receptor 2 and STAT3 Signaling	http://www.wikipathways.org/instance/WP733_r74441	0	0	1.13118	1		0
Serotonin Receptor 4/6/7 and NR3C Signaling	http://www.wikipathways.org/instance/WP734_r74438	4	4	3.39353	1	CREB1,GNAS,NR3C1,RPS6KA5	1
Signal Transduction of S1P Receptor	http://www.wikipathways.org/instance/WP26_r79950	4	4	3.39353	1	AKT3,ASAH1,GNAI3,SPHK1	1
Signaling Pathways in Glioblastoma	http://www.wikipathways.org/instance/WP2261_r81197	21	21	13.1971	1	AKT3,CCND2,CDKN1A,CDKN2C,EP300,ERBB3,FGFR1,FOXO3,MDM4,PDGFRB,PDPK1,PIK3C2A,PIK3C2G,PIK3CA,PIK3R1,PLCG2,PRKCA,PRKCQ,PRKCZ,PTEN,SRC	1
Signaling of Hepatocyte Growth Factor Receptor	http://www.wikipathways.org/instance/WP313_r79946	6	6	4.14765	1	ITGA1,MAPK8,PIK3CA,PTEN,PTPN11,SRC	1
Sleep regulation	http://www.wikipathways.org/instance/WP3591_r83861	4	4	3.39353	1	ADA,CST3,DLAT,SLC29A1	1
Small Ligand GPCRs	http://www.wikipathways.org/instance/WP247_r74422	4	4	2.26236	1	CNR1,LPAR1,PTGER2,PTGER3	1
Sphingolipid Metabolism	http://www.wikipathways.org/instance/WP1422_r79871	3	3	2.63941	1	ASAH1,SPHK1,SPTLC3	1
Statin Pathway	http://www.wikipathways.org/instance/WP430_r82344	6	6	4.14765	1	APOC3,APOE,CETP,LIPC,LRP1,MTTP	1
Steroid Biosynthesis	http://www.wikipathways.org/instance/WP496_r69016	2	2	0.754118	1	CYP17A1,HSD3B2	1
Structural Pathway of Interleukin 1 (IL-1)	http://www.wikipathways.org/instance/WP2637_r80029	9	9	6.78707	1	CHUK,IL1R1,IL1RAP,MAP3K8,MAPK8,NFKBIA,RPS6KA5,TAB3,TANK	1
Sulfation Biotransformation Reaction	http://www.wikipathways.org/instance/WP692_r69031	1	1	1.50824	1	SULT1C2	0
Sulindac Metabolic Pathway	http://www.wikipathways.org/instance/WP2542_r70621	3	3	1.13118	1	CYP1B1,MSRA,MSRB3	1
Synaptic Vesicle Pathway	http://www.wikipathways.org/instance/WP2267_r78595	6	6	6.78707	1	AP2B1,DNM1,SLC6A4,STX3,STXBP1,UNC13B	0
Synthesis and Degradation of Ketone Bodies	http://www.wikipathways.org/instance/WP311_r68921	3	3	0.377059	1	ACAT1,BDH1,HMGCL	1
T-Cell Receptor and Co-stimulatory Signaling	http://www.wikipathways.org/instance/WP2583_r79880	6	6	3.01647	1	DYRK2,GSK3B,NFKBIA,PPP3CA,PRKCA,PTEN	1
TCA Cycle Nutrient Utilization and Invasiveness of Ovarian Cancer	http://www.wikipathways.org/instance/WP2868_r78079	0	0	1.50824	1		0
TFs Regulate miRNAs related to cardiac hypertrophy	http://www.wikipathways.org/instance/WP1559_r68890	0	0	1.13118	1		0
TOR Signaling	http://www.wikipathways.org/instance/WP1471_r82750	5	5	6.03295	1	MAPKAP1,PRKAA2,PRKAB1,PRKCA,ULK3	0
TP53 Network	http://www.wikipathways.org/instance/WP1742_r71700	2	2	2.26236	1	CDKN1A,MYC	0
TSLP Signaling Pathway	http://www.wikipathways.org/instance/WP2203_r78549	10	10	4.90177	1	GAB2,MAPK8,MYC,NFKBIA,PIK3CA,PTPN11,RPS6,SRC,STAT5B,TSLP	1
TWEAK Signaling Pathway	http://www.wikipathways.org/instance/WP2036_r79948	9	9	4.90177	1	BIRC3,CHUK,CTNNB1,GSK3B,MAPK8,NFKBIA,TRAF3,TRAF5,TRIM63	1
Tamoxifen metabolism	http://www.wikipathways.org/instance/WP691_r79986	5	5	2.26236	1	CYP1B1,CYP2C9,CYP2E1,CYP3A4,FMO1	1
TarBasePathway	http://www.wikipathways.org/instance/WP1992_r78296	4	4	1.8853	1	GJA1,IGF1,KCNE1,KCNJ2	1
Thyroxine (Thyroid Hormone) Production	http://www.wikipathways.org/instance/WP1981_r70955	0	0	0	1		0
Toll-like Receptor Signaling Pathway	http://www.wikipathways.org/instance/WP75_r83867	13	13	11.3118	1	AKT3,CD40,CHUK,IFNA4,IFNAR2,IRF3,LY96,MAP3K8,MAPK8,NFKBIA,PIK3CA,PIK3R1,TRAF3	1
Trans-sulfuration pathway	http://www.wikipathways.org/instance/WP2333_r72015	3	3	1.8853	1	CTH,GOT1,MAT2B	1
Triacylglyceride Synthesis	http://www.wikipathways.org/instance/WP325_r71223	5	5	3.39353	1	AGPAT3,GK,GPD1,LIPC,MOGAT2	1
Type II diabetes mellitus	http://www.wikipathways.org/instance/WP1584_r81779	4	4	2.63941	1	GK,MAPK8,PRKCZ,SLC2A2	1
Type II interferon signaling (IFNG)	http://www.wikipathways.org/instance/WP619_r71168	7	7	4.52471	1	GBP1,HLA-B,IFI6,PSMB9,PTPN11,SOCS3,TAP1	1
Type III interferon signaling	http://www.wikipathways.org/instance/WP2113_r70107	1	1	1.50824	1	IL10RB	0
Vitamin A and Carotenoid Metabolism	http://www.wikipathways.org/instance/WP716_r83589	6	6	5.27883	1	ALDH1A2,BCO1,CYP2E1,RARA,RDH12,RETSAT	1
Zinc homeostasis	http://www.wikipathways.org/instance/WP3529_r84285	8	8	5.65589	1	MT1F,MT1G,MT1M,SLC30A2,SLC30A8,SLC30A9,SLC39A4,SLC39A5	1
eIF5A regulation in response to inhibition of the nuclear export system	http://www.wikipathways.org/instance/WP3302_r81679	1	1	1.13118	1	EIF5A	0
mRNA Processing	http://www.wikipathways.org/instance/WP411_r79980	21	21	21.4924	1	CELF2,DHX9,DNAJC8,HNRNPR,HNRNPU,LSM7,PCBP2,PRMT2,PRPF18,PRPF40A,SF3A1,SF3B2,SNRPA,SNRPD1,SNRPF,SPOP,SRPK1,SRPK2,SRSF4,SUGP1,TRA2B	0
miR-148a/miR-31/FIH1/HIF1Î±-Notch signaling in glioblastoma	http://www.wikipathways.org/instance/WP3593_r84088	1	1	0.377059	1	HES1	1
miRNA Biogenesis	http://www.wikipathways.org/instance/WP2338_r78504	0	0	0.377059	1		0
miRNA Regulation of DNA Damage Response	http://www.wikipathways.org/instance/WP1530_r79564	14	14	9.80354	1	CCND2,CCND3,CDC20B,CDK5,CDKN1A,CHEK1,CREB1,CYCS,DDB2,FAS,GADD45B,MYC,RAD1,RAD17	1
miRNAs involved in DNA damage response	http://www.wikipathways.org/instance/WP1545_r78559	4	4	1.50824	1	CCND3,CDKN1A,CREB1,MYC	1
miRs in Muscle Cell Differentiation	http://www.wikipathways.org/instance/WP2012_r82900	8	8	3.77059	1	ID2,PRKACG,PRKAR1A,PRKCA,PRKCE,PRKCQ,PRKCZ,PRKD3	1
mir-124 predicted interactions with cell cycle and differentiation	http://www.wikipathways.org/instance/WP3595_r83894	1	1	1.8853	1	STRADB	0
mir34a and TGIF2 in osteoclastogenesis	http://www.wikipathways.org/instance/WP2866_r78507	0	0	0.377059	1		0
p38 MAPK Signaling Pathway	http://www.wikipathways.org/instance/WP400_r72084	7	7	3.77059	1	CREB1,MAP3K9,MYC,RPS6KA5,SHC1,TGFB2,TGFBR1	1
