# Supplementary material for: Prioritization of novel ADPKD drug candidates from disease-stage specific gene expression profiles
Source: eBioMedicine. 2019 Dec 24;51:102585. doi: 10.1016/j.ebiom.2019.11.046 (PMC7000333; doi:10.1016/j.ebiom.2019.11.046)
Supplement: Supplementary file 6 [file mmc6.xlsx]

## Sheet: Legend
What is meant by each of the following:
Data Points	individual records (unique data points identified by an activity ID)
Assays	assay as defined by chembl (see https://www.ebi.ac.uk/chembl/faq)
Targets	target as defined by chembl (see https://www.ebi.ac.uk/chembl/faq)
Compounds	(small) molecules
Interactions	combination of protein and small molcule
What is meant by:
All data	the whole set of chembl (release as defined in the paper)
Single protein targets	all proteins that meet the requirement 'single protein', see https://www.ebi.ac.uk/chembl/faq
Directly assigned protein targets	proteins with a confidence score of 9, see https://www.ebi.ac.uk/chembl/faq#faq24
Proteins with > 30 data points	single protein targets (directly assigned) that have more than 30 bioactivity measurements in chembl
Proteins with > 30 pchembl values	single protein targets (directly assigned) that have more than 30 pchembl values in chembl
Human proteins > 30 pchembl values	human single protein targets (directly assigned) that have more than 30 pchembl values in chembl
What is difference between step-10 and step-11?	The difference is that in step 11 a selection has been made for small molecules. Step 10 also contains pontential other classes of bioactive entities (antibodies, peptides, metals, etc).

## Sheet: ChEMBL filtering
Identifying drugs that target ADPKD related genes based on ChEMBL 23v database
Supplementary Table 4: A list of the filtering steps we appplied and the resultant relevant data
The results of the filtering steps that were applied to the ChEMBL data to obtain a number of potential repurposing drugs. Duplicates were removed (step 2), and data was limited to scientific literature (step3). Subsequently data for which no uniprot ID was present was discarded (4) and limited to single protein targets, discarding selectivity groups, etc (see CHEMBL faq). Afterwards only directl…
Type	Step no.	Data Points	Assays	Targets	Compounds	Interactions
All data	1	14371197	1246532	10980	1600407	9737211
All data no duplicates	2	14270537	1242843	10966	1590149	9711882
All data from scientific literature	3	6710936	1239906	10819	1124465	3590848
All data with uniprot id	4	2279334	234885	6792	637400	1544717
Bioacitivites on Single protein targets (proteins can be single, they can also be groups, multimeric, or homologous (see ChEMBL faq))	5	2087548	212317	6213	590186	1413089
Bioactivities on Directly assigned protein targets	6	1556575	139609	5381	429709	1014326
Bioactivities on Proteins with > 30 data points	7	1533578	132281	2669	424019	996007
Bioactivities on Proteins with > 30 pchembl values	8	567526	52707	1637	305796	466138
Bioactivities on Human proteins > 30 pchembl values	9	437080	40097	990	240433	356396
Bioactivity Data Points on ADPKD Progression genes in ChEMBL	10	66271	5912	168	48063	54717
Small molecule data points in ADPKD Progression	11	66243	5908	168	48050	54698
Small molecules in clinical trials (stages 2,3 or 4) with targets in ADPKD Progression	12	1550	534	111	544	1300
ADPKD Progression targets that respond to at least one drug treatment (sActRIIB-Fc, Curcumin or Rapamycin)	13	850	339	63	339	777
