# Supplementary material for: Prioritization of novel ADPKD drug candidates from disease-stage specific gene expression profiles
Source: eBioMedicine. 2019 Dec 24;51:102585. doi: 10.1016/j.ebiom.2019.11.046 (PMC7000333; doi:10.1016/j.ebiom.2019.11.046)
Supplement: Supplementary file 7 [file mmc7.xlsx]

## Sheet: Columns Key
Term	Definition
Mouse.gene.stable.ID	Mouse Ensembl Gene ID
Associated.Gene.Name	The Gene Symbol
pref_name.x	Gene Name
CMP_CHEMBL_ID	ChEMBL ID of the compound
SYNONYMS	Compound synonyms
AntiNeoplastic	True if antineoplastic is included in the ATC description; False if antineoplstic is not included and unknown if there is no ATC description
max_phase	Phase of clinical trials the compound reached
Cluster Disease Stage	The dysregulation of each cluster in relation to the disease phase
Cluster.ID	The PKD Expression profile cluster the target belongs to
Number.of.Drugs.treatment.it.responds.to	The number of drug treatments the target responds to. Based on our drug treatment experiments.
Act_Short	If the target expression is 'normalized' in the activin soluble short_late treatment group
Act_Long	If the targetexpression is 'normalized' in the soluble activin long treatment group
Curcumin	If the target expression is 'normalized' in the cucrumin treatment group
Rapa_Late	If the target expression is 'normalized' in the rapamycin treatment_late group
Rapa_Early	if the target expression is 'normalized' in the rapamycin treatment short group
USAN_STEM	USAN categorization for the drug
USAN_STEM_DEFINITION	USAN categorization for the drug
USAN_STEM_SUBSTEM	USAN categorization for the drug
ATC_CODE	Anatomical Therapeutic Chemical (ATC) categorization of the drug
ATC_CODE_DESCRIPTION	detailed description of the ATC code

## Sheet: A -All results
Filtered data before prioritization
Supplementary Table 5A:
All drugs that are in ChEMBL and have been used in clinical phases 2, 3 or/and 4 were intersected based on their targets to the genes involved in the progression of PKD. Targets that respond to at least one PKD drug treatment (either rapamycin, curcumin or activin soluble) are shown here
Target Information			Drug Information					Expression Progression Profile Information							Drug Classification
Mouse.gene.stable.ID	Associated.Gene.Name	pref_name.x	CMP_CHEMBL_ID	SYNONYMS	AntiNeoplastic	max_phase	Cluster Disease Stage	Cluster.ID	Number.of.Drugs.treatment.it.responds.to	Act_Short	Act_Long	Curcumin	Rapa_Late	Rapa_Early	USAN_STEM	USAN_STEM_DEFINITION	USAN_STEM_SUBSTEM	ATC_CODE	ATC_CODE_DESCRIPTION
ENSMUSG00000000805	CA4	Carbonic anhydrase IV	CHEMBL118	Celecoxib (BAN, FDA, INN, USAN)	TRUE	4	Late - Down	10	4	Act_Short	Act_Long	-	Rapa_Late	Rapa_Early	-coxib	cyclooxygenase-2 inhibitors	-coxib	L01XX33; M01AH01	L01XX33 [Antineoplastic And Immunomodulating Agents:Antineoplastic Agents:Other Antineoplastic Agents:Other antineoplastic agents]; M01AH01 [Musculo-Skeletal System:Antiinflammatory And Antirheumatic Products:Antiinflammatory And Antirheumatic Products, Non-Steroids:Coxibs]
ENSMUSG00000000805	CA4	Carbonic anhydrase IV	CHEMBL255863	Nilotinib (INN, USAN); Nilotinib Hydrochloride Monohydrate (FDA)	TRUE	4	Late - Down	10	4	Act_Short	Act_Long	-	Rapa_Late	Rapa_Early	-tinib	tyrosine kinase inhibitors	-tinib	L01XE08	L01XE08 [Antineoplastic And Immunomodulating Agents:Antineoplastic Agents:Other Antineoplastic Agents:Protein kinase inhibitors]
ENSMUSG00000000805	CA4	Carbonic anhydrase IV	CHEMBL941	Imatinib (BAN, INN); Imatinib mesylate (FDA)	TRUE	4	Late - Down	10	4	Act_Short	Act_Long	-	Rapa_Late	Rapa_Early	-tinib	tyrosine kinase inhibitors	-tinib	L01XE01	L01XE01 [Antineoplastic And Immunomodulating Agents:Antineoplastic Agents:Other Antineoplastic Agents:Protein kinase inhibitors]
ENSMUSG00000000805	CA4	Carbonic anhydrase IV	CHEMBL1141	Potassium iodide (FDA, JAN, USP)	FALSE	4	Late - Down	10	4	Act_Short	Act_Long	-	Rapa_Late	Rapa_Early				S01XA04; V03AB21; R05CA02	S01XA04 [Sensory Organs:Ophthalmologicals:Other Ophthalmologicals:Other ophthalmologicals]; V03AB21 [Various:All Other Therapeutic Products:All Other Therapeutic Products:Antidotes]; R05CA02 [Respiratory System:Cough And Cold Preparations:Expectorants, Excl. Combinations With Cough Suppressants:Expectorants]
ENSMUSG00000000805	CA4	Carbonic anhydrase IV	CHEMBL220491	Brinzolamide (BAN, FDA, INN, USAN, USP)	FALSE	4	Late - Down	10	4	Act_Short	Act_Long	-	Rapa_Late	Rapa_Early	-zolamide	carbonic anhydrase inhibitors	-zolamide	S01EC54; S01EC04	S01EC54 [Sensory Organs:Ophthalmologicals:Antiglaucoma Preparations And Miotics:Carbonic anhydrase inhibitors]; S01EC04 [Sensory Organs:Ophthalmologicals:Antiglaucoma Preparations And Miotics:Carbonic anhydrase inhibitors]
ENSMUSG00000000805	CA4	Carbonic anhydrase IV	CHEMBL19	Methazolamide (BAN, FDA, INN, JAN, USP)	FALSE	4	Late - Down	10	4	Act_Short	Act_Long	-	Rapa_Late	Rapa_Early	-zolamide	carbonic anhydrase inhibitors	-zolamide	S01EC05	S01EC05 [Sensory Organs:Ophthalmologicals:Antiglaucoma Preparations And Miotics:Carbonic anhydrase inhibitors]
ENSMUSG00000000805	CA4	Carbonic anhydrase IV	CHEMBL218490	Dorzolamide (BAN, INN); Dorzolamide HCl (FDA, USAN, USP)	FALSE	4	Late - Down	10	4	Act_Short	Act_Long	-	Rapa_Late	Rapa_Early	-zolamide	carbonic anhydrase inhibitors	-zolamide	S01EC03	S01EC03 [Sensory Organs:Ophthalmologicals:Antiglaucoma Preparations And Miotics:Carbonic anhydrase inhibitors]
ENSMUSG00000000805	CA4	Carbonic anhydrase IV	CHEMBL17	Dichlorphenamide (FDA, USP); Diclofenamide (BAN, DCF, INN, JAN)	FALSE	4	Late - Down	10	4	Act_Short	Act_Long	-	Rapa_Late	Rapa_Early				S01EC02	S01EC02 [Sensory Organs:Ophthalmologicals:Antiglaucoma Preparations And Miotics:Carbonic anhydrase inhibitors]
ENSMUSG00000000805	CA4	Carbonic anhydrase IV	CHEMBL20	Acetazolamide (BAN, FDA, INN, JAN, USP); Acetazolamide Sodium (FDA, JAN)	FALSE	4	Late - Down	10	4	Act_Short	Act_Long	-	Rapa_Late	Rapa_Early	-zolamide	carbonic anhydrase inhibitors	-zolamide	S01EC01	S01EC01 [Sensory Organs:Ophthalmologicals:Antiglaucoma Preparations And Miotics:Carbonic anhydrase inhibitors]
ENSMUSG00000000805	CA4	Carbonic anhydrase IV	CHEMBL424	Salicylic Acid (JAN, USP)	FALSE	3	Late - Down	10	4	Act_Short	Act_Long	-	Rapa_Late	Rapa_Early	sal-	anti-inflammatory agents (salicylic acid derivatives)	sal-	S01BC08; D01AE12	S01BC08 [Sensory Organs:Ophthalmologicals:Antiinflammatory Agents:Antiinflammatory agents, non-steroids]; D01AE12 [Dermatologicals:Antifungals For Dermatological Use:Antifungals For Topical Use:Other antifungals for topical use]
ENSMUSG00000000805	CA4	Carbonic anhydrase IV	CHEMBL14060	Phenol (JAN, USP); Phenolate Sodium (USAN)	FALSE	3	Late - Down	10	4	Act_Short	Act_Long	-	Rapa_Late	Rapa_Early				R02AA19; C05BB05; N01BX03; D08AE03	R02AA19 [Respiratory System:Throat Preparations:Throat Preparations:Antiseptics]; C05BB05 [Cardiovascular System:Vasoprotectives:Antivaricose Therapy:Sclerosing agents for local injection]; N01BX03 [Nervous System:Anesthetics:Anesthetics, Local:Other local anesthetics]; D08AE03 [Dermatologicals:Antiseptics And Disinfectants:Antiseptics And Disinfectants:Phenol and derivatives]
ENSMUSG00000000805	CA4	Carbonic anhydrase IV	CHEMBL58323	Erlosamide (INN); Lacosamide (FDA, USAN)	FALSE	4	Late - Down	10	4	Act_Short	Act_Long	-	Rapa_Late	Rapa_Early				N03AX18	N03AX18 [Nervous System:Antiepileptics:Antiepileptics:Other antiepileptics]
ENSMUSG00000000805	CA4	Carbonic anhydrase IV	CHEMBL750	Zonisamide (BAN, FDA, INN, JAN, USAN)	FALSE	4	Late - Down	10	4	Act_Short	Act_Long	-	Rapa_Late	Rapa_Early				N03AX15	N03AX15 [Nervous System:Antiepileptics:Antiepileptics:Other antiepileptics]
ENSMUSG00000000805	CA4	Carbonic anhydrase IV	CHEMBL220492	Topiramate (BAN, FDA, INN, USAN)	FALSE	4	Late - Down	10	4	Act_Short	Act_Long	-	Rapa_Late	Rapa_Early				N03AX11	N03AX11 [Nervous System:Antiepileptics:Antiepileptics:Other antiepileptics]
ENSMUSG00000000805	CA4	Carbonic anhydrase IV	CHEMBL112	Acetaminophen (FDA, JAN, USP); Paracetamol (BAN, DCF, INN)	FALSE	4	Late - Down	10	4	Act_Short	Act_Long	-	Rapa_Late	Rapa_Early				N02BE71; N02BE51; N02BE01	N02BE71 [Nervous System:Analgesics:Other Analgesics And Antipyretics:Anilides]; N02BE51 [Nervous System:Analgesics:Other Analgesics And Antipyretics:Anilides]; N02BE01 [Nervous System:Analgesics:Other Analgesics And Antipyretics:Anilides]
ENSMUSG00000000805	CA4	Carbonic anhydrase IV	CHEMBL865	Valdecoxib (BAN, FDA, INN, USAN)	FALSE	4	Late - Down	10	4	Act_Short	Act_Long	-	Rapa_Late	Rapa_Early	-coxib	cyclooxygenase-2 inhibitors	-coxib	M01AH03	M01AH03 [Musculo-Skeletal System:Antiinflammatory And Antirheumatic Products:Antiinflammatory And Antirheumatic Products, Non-Steroids:Coxibs]
ENSMUSG00000000805	CA4	Carbonic anhydrase IV	CHEMBL21	Sulfanilamide (DCF, FDA, INN, MI, NF)	FALSE	4	Late - Down	10	4	Act_Short	Act_Long	-	Rapa_Late	Rapa_Early	sulfa-	antimicrobials (sulfonamides derivatives)	sulfa-	J01EB06; D06BA05	J01EB06 [Antiinfectives For Systemic Use:Antibacterials For Systemic Use:Sulfonamides And Trimethoprim:Short-acting sulfonamides]; D06BA05 [Dermatologicals:Antibiotics And Chemotherapeutics For Dermatological Use:Chemotherapeutics For Topical Use:Sulfonamides]
ENSMUSG00000000805	CA4	Carbonic anhydrase IV	CHEMBL1356238	Pyrithione Zinc (BAN, FDA, INN, USAN); Pyrithione Sodium (USAN)	FALSE	4	Late - Down	10	4	Act_Short	Act_Long	-	Rapa_Late	Rapa_Early				D11AX12	D11AX12 [Dermatologicals:Other Dermatological Preparations:Other Dermatological Preparations:Other dermatologicals]
ENSMUSG00000000805	CA4	Carbonic anhydrase IV	CHEMBL537	Hydroquinone (FDA, USP)	FALSE	4	Late - Down	10	4	Act_Short	Act_Long	-	Rapa_Late	Rapa_Early				D11AX11	D11AX11 [Dermatologicals:Other Dermatological Preparations:Other Dermatological Preparations:Other dermatologicals]
ENSMUSG00000000805	CA4	Carbonic anhydrase IV	CHEMBL419	Mafenide (BAN, INN, USAN); Mafenide Acetate (FDA, JAN, USP); Mafenide HCl (MI)	FALSE	4	Late - Down	10	4	Act_Short	Act_Long	-	Rapa_Late	Rapa_Early				D06BA03	D06BA03 [Dermatologicals:Antibiotics And Chemotherapeutics For Dermatological Use:Chemotherapeutics For Topical Use:Sulfonamides]
ENSMUSG00000000805	CA4	Carbonic anhydrase IV	CHEMBL35	Furosemide (BAN, FDA, INN, JAN, USAN, USP)	FALSE	4	Late - Down	10	4	Act_Short	Act_Long	-	Rapa_Late	Rapa_Early	-semide	diuretics (furosemide type)	-semide	C03CA01	C03CA01 [Cardiovascular System:Diuretics:High-Ceiling Diuretics:Sulfonamides, plain]
ENSMUSG00000000805	CA4	Carbonic anhydrase IV	CHEMBL406	Indapamide (BAN, FDA, INN, JAN, USAN, USP)	FALSE	4	Late - Down	10	4	Act_Short	Act_Long	-	Rapa_Late	Rapa_Early	-pamide	diuretics (sulfamoylbenzoic acid derivatives)	-pamide	C03BA11	C03BA11 [Cardiovascular System:Diuretics:Low-Ceiling Diuretics, Excl. Thiazides:Sulfonamides, plain]
ENSMUSG00000000805	CA4	Carbonic anhydrase IV	CHEMBL1055	Chlortalidone (BAN, INN, JAN); Chlorthalidone (FDA, USAN, USP)	FALSE	4	Late - Down	10	4	Act_Short	Act_Long	-	Rapa_Late	Rapa_Early				C03BA04	C03BA04 [Cardiovascular System:Diuretics:Low-Ceiling Diuretics, Excl. Thiazides:Sulfonamides, plain]
ENSMUSG00000000805	CA4	Carbonic anhydrase IV	CHEMBL1054	Trichlormethiazide (FDA, INN, JAN, USP)	FALSE	4	Late - Down	10	4	Act_Short	Act_Long	-	Rapa_Late	Rapa_Early	-thiazide	diuretics (thiazide derivatives)	-thiazide	C03AA06	C03AA06 [Cardiovascular System:Diuretics:Low-Ceiling Diuretics, Thiazides:Thiazides, plain]
ENSMUSG00000000805	CA4	Carbonic anhydrase IV	CHEMBL926	Dobutamine (BAN, INN, USAN, USP); Dobutamine HCl (BAN, FDA, JAN, USAN, USP)	FALSE	4	Late - Down	10	4	Act_Short	Act_Long	-	Rapa_Late	Rapa_Early				C01CA07	C01CA07 [Cardiovascular System:Cardiac Therapy:Cardiac Stimulants Excl. Cardiac Glycosides:Adrenergic and dopaminergic agents]
ENSMUSG00000000805	CA4	Carbonic anhydrase IV	CHEMBL1200731	Potassium Chloride (FDA, JAN, USP); Potassium Chloride (42K) (USAN)	FALSE	4	Late - Down	10	4	Act_Short	Act_Long	-	Rapa_Late	Rapa_Early				B05XA01; A12BA01; A12BA51	B05XA01 [Blood And Blood Forming Organs:Blood Substitutes And Perfusion Solutions:I.V. Solution Additives:Electrolyte solutions]; A12BA01 [Alimentary Tract And Metabolism:Mineral Supplements:Potassium:Potassium]; A12BA51 [Alimentary Tract And Metabolism:Mineral Supplements:Potassium:Potassium]
ENSMUSG00000000805	CA4	Carbonic anhydrase IV	CHEMBL1355	Sodium citrate (FDA, JAN, USP)	FALSE	4	Late - Down	10	4	Act_Short	Act_Long	-	Rapa_Late	Rapa_Early				B05CB02	B05CB02 [Blood And Blood Forming Organs:Blood Substitutes And Perfusion Solutions:Irrigating Solutions:Salt solutions]
ENSMUSG00000000805	CA4	Carbonic anhydrase IV	CHEMBL1356	Sodium benzoate (FDA, JAN, NF, USAN)	FALSE	4	Late - Down	10	4	Act_Short	Act_Long	-	Rapa_Late	Rapa_Early				A16AX11	A16AX11 [Alimentary Tract And Metabolism:Other Alimentary Tract And Metabolism Products:Other Alimentary Tract And Metabolism Products:Various alimentary tract and metabolism products]
ENSMUSG00000000805	CA4	Carbonic anhydrase IV	CHEMBL1060	Sodium Phosphate (FDA); Sodium Phosphate, Dibasic Anhydrous (FDA); Sodium phosphate, dibasic, anhydrous (FDA); Sodium Phosphate (32P) (INN, USAN, USP, FDA); Sodium Phosphate, Dibasic (USP); Sodium Phosphate, Dibasic, Heptahydrate (FDA)	FALSE	4	Late - Down	10	4	Act_Short	Act_Long	-	Rapa_Late	Rapa_Early				A06AD17; B05XA09; A06AG01; V10XX01	A06AD17 [Alimentary Tract And Metabolism:Drugs For Constipation:Drugs For Constipation:Osmotically acting laxatives]; B05XA09 [Blood And Blood Forming Organs:Blood Substitutes And Perfusion Solutions:I.V. Solution Additives:Electrolyte solutions]; A06AG01 [Alimentary Tract And Metabolism:Drugs For Constipation:Drugs For Constipation:Enemas]; V10XX01 [Various:Therapeutic Radiopharmaceuticals:Other…
ENSMUSG00000000805	CA4	Carbonic anhydrase IV	CHEMBL1401508	Silibinin (INN)	FALSE	2	Late - Down	10	4	Act_Short	Act_Long	-	Rapa_Late	Rapa_Early				A05BA03	A05BA03 [Alimentary Tract And Metabolism:Bile And Liver Therapy:Liver Therapy, Lipotropics:Liver therapy]
ENSMUSG00000000805	CA4	Carbonic anhydrase IV	CHEMBL6466	Coumarin (MI, NF)	Unknown	3	Late - Down	10	4	Act_Short	Act_Long	-	Rapa_Late	Rapa_Early
ENSMUSG00000000805	CA4	Carbonic anhydrase IV	CHEMBL609	Trientine (INN); Trientine Dihydrochloride (BAN); Trientine HCl (FDA, USAN, USP)	Unknown	4	Late - Down	10	4	Act_Short	Act_Long	-	Rapa_Late	Rapa_Early
ENSMUSG00000000805	CA4	Carbonic anhydrase IV	CHEMBL286738	Irosustat (INN, USAN)	Unknown	2	Late - Down	10	4	Act_Short	Act_Long	-	Rapa_Late	Rapa_Early	-stat	enzyme inhibitors	-stat
ENSMUSG00000000805	CA4	Carbonic anhydrase IV	CHEMBL18	Ethoxzolamide (FDA, MI, USP)	Unknown	4	Late - Down	10	4	Act_Short	Act_Long	-	Rapa_Late	Rapa_Early	-zolamide	carbonic anhydrase inhibitors	-zolamide
ENSMUSG00000066097	CYP2J2	Cytochrome P450 2J2	CHEMBL17157	Terfenadine (BAN, INN, JAN, USAN, USP)	FALSE	4	Moderate - Down	7	3	Act_Short	Act_Long	Curcumin	-	-				R06AX12	R06AX12 [Respiratory System:Antihistamines For Systemic Use:Antihistamines For Systemic Use:Other antihistamines for systemic use]
ENSMUSG00000066097	CYP2J2	Cytochrome P450 2J2	CHEMBL682	Amodiaquine (BAN, INN, USP); Amodiaquine HCl (FDA, USP)	FALSE	4	Moderate - Down	7	3	Act_Short	Act_Long	Curcumin	-	-				P01BA06	P01BA06 [Antiparasitic Products, Insecticides And Repellents:Antiprotozoals:Antimalarials:Aminoquinolines]
ENSMUSG00000066097	CYP2J2	Cytochrome P450 2J2	CHEMBL809	Sertraline (BAN, INN); Sertraline HCl (FDA, USAN)	FALSE	4	Moderate - Down	7	3	Act_Short	Act_Long	Curcumin	-	-	-traline	selective serotonin reuptake inhibitors (SSRI)	-traline	N06AB06	N06AB06 [Nervous System:Psychoanaleptics:Antidepressants:Selective serotonin reuptake inhibitors]
ENSMUSG00000066097	CYP2J2	Cytochrome P450 2J2	CHEMBL42	Clozapine (BAN, FDA, INN, USAN, USP)	FALSE	4	Moderate - Down	7	3	Act_Short	Act_Long	Curcumin	-	-	-pin(e)	tricyclic compounds	-pin(e)	N05AH02	N05AH02 [Nervous System:Psycholeptics:Antipsychotics:Diazepines, oxazepines, thiazepines and oxepines]
ENSMUSG00000066097	CYP2J2	Cytochrome P450 2J2	CHEMBL54	Haloperidol (BAN, FDA, INN, JAN, USAN, USP); Haloperidol Lactate (FDA)	FALSE	4	Moderate - Down	7	3	Act_Short	Act_Long	Curcumin	-	-	-peridol	antipsychotics (haloperidol type)	-peridol	N05AD01	N05AD01 [Nervous System:Psycholeptics:Antipsychotics:Butyrophenone derivatives]
ENSMUSG00000066097	CYP2J2	Cytochrome P450 2J2	CHEMBL567	Perphenazine (BAN, FDA, INN, JAN, USP); Perphenazine Fendizoate (JAN); Perphenazine Maleate (JAN)	FALSE	4	Moderate - Down	7	3	Act_Short	Act_Long	Curcumin	-	-				N05AB03	N05AB03 [Nervous System:Psycholeptics:Antipsychotics:Phenothiazines with piperazine structure]
ENSMUSG00000066097	CYP2J2	Cytochrome P450 2J2	CHEMBL71	Chlorpromazine (BAN, FDA, INN, USP); Chlorpromazine Hibenzate (JAN); Chlorpromazine Phenolphthalinate (JAN); Chlorpromazine Tannate (JAN); Chlorpromazine HCl (BAN, FDA, JAN, USP)	FALSE	4	Moderate - Down	7	3	Act_Short	Act_Long	Curcumin	-	-				N05AA01	N05AA01 [Nervous System:Psycholeptics:Antipsychotics:Phenothiazines with aliphatic side-chain]
ENSMUSG00000066097	CYP2J2	Cytochrome P450 2J2	CHEMBL9	Norfloxacin (BAN, FDA, INN, JAN, USAN, USP)	FALSE	4	Moderate - Down	7	3	Act_Short	Act_Long	Curcumin	-	-	-oxacin	antibacterials (quinolone derivatives)	-oxacin	J01MA06; S01AE02	J01MA06 [Antiinfectives For Systemic Use:Antibacterials For Systemic Use:Quinolone Antibacterials:Fluoroquinolones]; S01AE02 [Sensory Organs:Ophthalmologicals:Antiinfectives:Fluoroquinolones]
ENSMUSG00000066097	CYP2J2	Cytochrome P450 2J2	CHEMBL161	Ceftriaxone (BAN, INN); Ceftriaxone Sodium (FDA, JAN, USAN, USP)	FALSE	4	Moderate - Down	7	3	Act_Short	Act_Long	Curcumin	-	-	cef-	cephalosporins	cef-	J01DD04; J01DD54	J01DD04 [Antiinfectives For Systemic Use:Antibacterials For Systemic Use:Other Beta-Lactam Antibacterials:Third-generation cephalosporins]; J01DD54 [Antiinfectives For Systemic Use:Antibacterials For Systemic Use:Other Beta-Lactam Antibacterials:Third-generation cephalosporins]
ENSMUSG00000066097	CYP2J2	Cytochrome P450 2J2	CHEMBL1479	Danazol (BAN, FDA, INN, JAN, USAN, USP)	FALSE	4	Moderate - Down	7	3	Act_Short	Act_Long	Curcumin	-	-				G03XA01	G03XA01 [Genito Urinary System And Sex Hormones:Sex Hormones And Modulators Of The Genital System:Other Sex Hormones And Modulators Of The Genital System:Antigonadotropins and similar agents]
ENSMUSG00000066097	CYP2J2	Cytochrome P450 2J2	CHEMBL1451	Triamcinolone (BAN, FDA, INN, JAN, USP)	FALSE	4	Moderate - Down	7	3	Act_Short	Act_Long	Curcumin	-	-	-olone	steroids (not prednisolone derivatives)	-olone	D07XB02; R01AD11; A01AC01; S01BA05; C05AA12; R03BA06; H02AB08; D07AB09	D07XB02 [Dermatologicals:Corticosteroids, Dermatological Preparations:Corticosteroids, Other Combinations:Corticosteroids, moderately potent, other combinations]; R01AD11 [Respiratory System:Nasal Preparations:Decongestants And Other Nasal Preparations For Topical Use:Corticosteroids]; A01AC01 [Alimentary Tract And Metabolism:Stomatological Preparations:Stomatological Preparations:Corticosteroids…
ENSMUSG00000066097	CYP2J2	Cytochrome P450 2J2	CHEMBL1017	Telmisartan (BAN, FDA, INN, USAN)	FALSE	4	Moderate - Down	7	3	Act_Short	Act_Long	Curcumin	-	-	-sartan	angiotensin II receptor antagonists	-sartan	C09CA07	C09CA07 [Cardiovascular System:Agents Acting On The Renin-Angiotensin System:Angiotensin Ii Antagonists, Plain:Angiotensin II antagonists, plain]
ENSMUSG00000066097	CYP2J2	Cytochrome P450 2J2	CHEMBL1008	Bepridil (BAN, INN); Bepridil HCl (FDA, JAN, USAN)	FALSE	4	Moderate - Down	7	3	Act_Short	Act_Long	Curcumin	-	-	-dil	vasodilators (undefined group)	-dil	C08EA02	C08EA02 [Cardiovascular System:Calcium Channel Blockers:Non-Selective Calcium Channel Blockers:Phenylalkylamine derivatives]
ENSMUSG00000066097	CYP2J2	Cytochrome P450 2J2	CHEMBL6966	Verapamil (BAN, INN, USAN); Verapamil HCl (FDA, JAN, USAN, USP)	FALSE	4	Moderate - Down	7	3	Act_Short	Act_Long	Curcumin	-	-	-pamil	coronary vasodilators (verapamil type)	-pamil	C08DA01; C08DA51	C08DA01 [Cardiovascular System:Calcium Channel Blockers:Selective Calcium Channel Blockers With Direct Cardiac Effects:Phenylalkylamine derivatives]; C08DA51 [Cardiovascular System:Calcium Channel Blockers:Selective Calcium Channel Blockers With Direct Cardiac Effects:Phenylalkylamine derivatives]
ENSMUSG00000066097	CYP2J2	Cytochrome P450 2J2	CHEMBL45816	Mibefradil (INN, BAN); Mibefradil Dihydrochloride (USAN)	FALSE	4	Moderate - Down	7	3	Act_Short	Act_Long	Curcumin	-	-	-dil; -dil; -fradil	vasodilators: calcium channel blockers acting as vasodilators; vasodilators (undefined group); calcium channel blockers acting as vasodilators	-dil (-fradil); -dil; -fradil	C08CX01	C08CX01 [Cardiovascular System:Calcium Channel Blockers:Selective Calcium Channel Blockers With Mainly Vascular Effects:Other selective calcium channel blockers with mainly vascular effects]
ENSMUSG00000066097	CYP2J2	Cytochrome P450 2J2	CHEMBL193	Nifedipine (BAN, FDA, INN, JAN, USAN, USP)	FALSE	4	Moderate - Down	7	3	Act_Short	Act_Long	Curcumin	-	-	-dipine	phenylpyridine vasodilators (nifedipine type)	-dipine	C08CA55; C08CA05	C08CA55 [Cardiovascular System:Calcium Channel Blockers:Selective Calcium Channel Blockers With Mainly Vascular Effects:Dihydropyridine derivatives]; C08CA05 [Cardiovascular System:Calcium Channel Blockers:Selective Calcium Channel Blockers With Mainly Vascular Effects:Dihydropyridine derivatives]
ENSMUSG00000066097	CYP2J2	Cytochrome P450 2J2	CHEMBL1428	Nimodipine (BAN, FDA, INN, USAN, USP)	FALSE	4	Moderate - Down	7	3	Act_Short	Act_Long	Curcumin	-	-	-dipine	phenylpyridine vasodilators (nifedipine type)	-dipine	C08CA06	C08CA06 [Cardiovascular System:Calcium Channel Blockers:Selective Calcium Channel Blockers With Mainly Vascular Effects:Dihydropyridine derivatives]
ENSMUSG00000066097	CYP2J2	Cytochrome P450 2J2	CHEMBL1484	Nicardipine (BAN, INN); Nicardipine HCl (FDA, JAN, USAN)	FALSE	4	Moderate - Down	7	3	Act_Short	Act_Long	Curcumin	-	-	-dipine	phenylpyridine vasodilators (nifedipine type)	-dipine	C08CA04	C08CA04 [Cardiovascular System:Calcium Channel Blockers:Selective Calcium Channel Blockers With Mainly Vascular Effects:Dihydropyridine derivatives]
ENSMUSG00000066097	CYP2J2	Cytochrome P450 2J2	CHEMBL13	Metoprolol (BAN, INN, USAN); Metoprolol Tartrate (FDA, JAN, USAN, USP); Metoprolol Succinate (FDA, USAN, USP); Metoprolol Fumarate (FDA, USAN, USP)	FALSE	4	Moderate - Down	7	3	Act_Short	Act_Long	Curcumin	-	-	-olol	beta-blockers (propranolol type)	-olol	C07AB02; C07AB52	C07AB02 [Cardiovascular System:Beta Blocking Agents:Beta Blocking Agents:Beta blocking agents, selective]; C07AB52 [Cardiovascular System:Beta Blocking Agents:Beta Blocking Agents:Beta blocking agents, selective]
ENSMUSG00000066097	CYP2J2	Cytochrome P450 2J2	CHEMBL833	Ticlopidine (BAN, INN); Ticlopidine HCl (FDA, JAN, USAN)	FALSE	4	Moderate - Down	7	3	Act_Short	Act_Long	Curcumin	-	-				B01AC05	B01AC05 [Blood And Blood Forming Organs:Antithrombotic Agents:Antithrombotic Agents:Platelet aggregation inhibitors excl. heparin]
ENSMUSG00000066097	CYP2J2	Cytochrome P450 2J2	CHEMBL91	Miconazole (BAN, FDA, INN, JAN, USP); Miconazole nitrate (FDA, JAN, USAN, USP)	FALSE	4	Moderate - Down	7	3	Act_Short	Act_Long	Curcumin	-	-	-conazole	systemic antifungals (miconazole type)	-conazole	A01AB09; D01AC52; J02AB01; D01AC02; G01AF04; S02AA13; A07AC01	A01AB09 [Alimentary Tract And Metabolism:Stomatological Preparations:Stomatological Preparations:Antiinfectives and antiseptics for local oral treatment]; D01AC52 [Dermatologicals:Antifungals For Dermatological Use:Antifungals For Topical Use:Imidazole and triazole derivatives]; J02AB01 [Antiinfectives For Systemic Use:Antimycotics For Systemic Use:Antimycotics For Systemic Use:Imidazole derivati…
ENSMUSG00000096852	CYP2D6	Cytochrome P450 2D6	CHEMBL83	Tamoxifen (BAN, INN); Tamoxifen citrate (FDA, JAN, USAN, USP)	TRUE	4	Advanced - Down	6	3	Act_Short	-	-	Rapa_Late	Rapa_Early	-ifen(e)	antiestrogens of the clomifene and tamoxifen groups	-ifen(e)	L02BA01	L02BA01 [Antineoplastic And Immunomodulating Agents:Endocrine Therapy:Hormone Antagonists And Related Agents:Anti-estrogens]
ENSMUSG00000096852	CYP2D6	Cytochrome P450 2D6	CHEMBL118	Celecoxib (BAN, FDA, INN, USAN)	TRUE	4	Advanced - Down	6	3	Act_Short	-	-	Rapa_Late	Rapa_Early	-coxib	cyclooxygenase-2 inhibitors	-coxib	L01XX33; M01AH01	L01XX33 [Antineoplastic And Immunomodulating Agents:Antineoplastic Agents:Other Antineoplastic Agents:Other antineoplastic agents]; M01AH01 [Musculo-Skeletal System:Antiinflammatory And Antirheumatic Products:Antiinflammatory And Antirheumatic Products, Non-Steroids:Coxibs]
ENSMUSG00000096852	CYP2D6	Cytochrome P450 2D6	CHEMBL2095208	Cobicistat (FDA, INN, USAN)	FALSE	4	Advanced - Down	6	3	Act_Short	-	-	Rapa_Late	Rapa_Early	-stat	enzyme inhibitors	-stat	V03AX03	V03AX03 [Various:All Other Therapeutic Products:All Other Therapeutic Products:Other therapeutic products]
ENSMUSG00000096852	CYP2D6	Cytochrome P450 2D6	CHEMBL597	Phentolamine (BAN, INN); Phentolamine HCl (MI, USP); Phentolamine Mesilate (INN, JAN); Phentolamine Mesylate (FDA, USP)	FALSE	4	Advanced - Down	6	3	Act_Short	-	-	Rapa_Late	Rapa_Early				V03AB36; C04AB01	V03AB36 [Various:All Other Therapeutic Products:All Other Therapeutic Products:Antidotes]; C04AB01 [Cardiovascular System:Peripheral Vasodilators:Peripheral Vasodilators:Imidazoline derivatives]
ENSMUSG00000096852	CYP2D6	Cytochrome P450 2D6	CHEMBL94	Physostigmine (BAN, USP); Physostigmine Salicylate (JAN, USP); Physostigmine Sulfate (USP)	FALSE	3	Advanced - Down	6	3	Act_Short	-	-	Rapa_Late	Rapa_Early	-stigmine	cholinesterase inhibitors (physostigmine type)	-stigmine	V03AB19; S01EB05	V03AB19 [Various:All Other Therapeutic Products:All Other Therapeutic Products:Antidotes]; S01EB05 [Sensory Organs:Ophthalmologicals:Antiglaucoma Preparations And Miotics:Parasympathomimetics]
ENSMUSG00000096852	CYP2D6	Cytochrome P450 2D6	CHEMBL80	Naloxone (BAN, INN); Naloxone HCl (FDA, JAN, USAN, USP)	FALSE	4	Advanced - Down	6	3	Act_Short	-	-	Rapa_Late	Rapa_Early	nal-	narcotic agonists/antagonists (normorphine type)	nal-	V03AB15	V03AB15 [Various:All Other Therapeutic Products:All Other Therapeutic Products:Antidotes]
ENSMUSG00000096852	CYP2D6	Cytochrome P450 2D6	CHEMBL423	Betaxolol (BAN, INN); Betaxolol HCl (FDA, JAN, USAN, USP)	FALSE	4	Advanced - Down	6	3	Act_Short	-	-	Rapa_Late	Rapa_Early	-olol	beta-blockers (propranolol type)	-olol	S01ED02; C07AB05; S01ED52	S01ED02 [Sensory Organs:Ophthalmologicals:Antiglaucoma Preparations And Miotics:Beta blocking agents1)]; C07AB05 [Cardiovascular System:Beta Blocking Agents:Beta Blocking Agents:Beta blocking agents, selective]; S01ED52 [Sensory Organs:Ophthalmologicals:Antiglaucoma Preparations And Miotics:Beta blocking agents1)]
ENSMUSG00000096852	CYP2D6	Cytochrome P450 2D6	CHEMBL1754	Doxapram (BAN, INN); Doxapram HCl (FDA, JAN, USAN, USP)	FALSE	4	Advanced - Down	6	3	Act_Short	-	-	Rapa_Late	Rapa_Early				R07AB01	R07AB01 [Respiratory System:Other Respiratory System Products:Other Respiratory System Products:Respiratory stimulants]
ENSMUSG00000096852	CYP2D6	Cytochrome P450 2D6	CHEMBL648	Cyclizine (BAN, DCF, INN, USP); Cyclizine HCl (BAN, USP); Cyclizine Lactate (BAN, FDA, USP)	FALSE	4	Advanced - Down	6	3	Act_Short	-	-	Rapa_Late	Rapa_Early				R06AE03; R06AE53	R06AE03 [Respiratory System:Antihistamines For Systemic Use:Antihistamines For Systemic Use:Piperazine derivatives]; R06AE53 [Respiratory System:Antihistamines For Systemic Use:Antihistamines For Systemic Use:Piperazine derivatives]
ENSMUSG00000096852	CYP2D6	Cytochrome P450 2D6	CHEMBL1411979	Methapyrilene (BAN, INN); Methapyrilene HCl (MI, USP); Methapyrilene Fumarate (MI, USP)	FALSE	4	Advanced - Down	6	3	Act_Short	-	-	Rapa_Late	Rapa_Early				R06AC05	R06AC05 [Respiratory System:Antihistamines For Systemic Use:Antihistamines For Systemic Use:Substituted ethylene diamines]
ENSMUSG00000096852	CYP2D6	Cytochrome P450 2D6	CHEMBL1626	Clemastine (BAN, INN, USAN); Clemastine Fumarate (BAN, FDA, JAN, USAN, USP)	FALSE	4	Advanced - Down	6	3	Act_Short	-	-	Rapa_Late	Rapa_Early	-astine	antihistaminics (histamine-H1 receptor antagonists)	-astine	R06AA04; R06AA54; D04AA14	R06AA04 [Respiratory System:Antihistamines For Systemic Use:Antihistamines For Systemic Use:Aminoalkyl ethers]; R06AA54 [Respiratory System:Antihistamines For Systemic Use:Antihistamines For Systemic Use:Aminoalkyl ethers]; D04AA14 [Dermatologicals:Antipruritics, Incl. Antihistamines, Anesthetics, Etc.:Antipruritics, Incl. Antihistamines, Anesthetics, Etc.:Antihistamines for topical use]
ENSMUSG00000096852	CYP2D6	Cytochrome P450 2D6	CHEMBL52440	Dextromethorphan (BAN, INN, USP); Dextromethorphan Polistirex (FDA, USAN); Dextromethorphan Hydrobromide (FDA, JAN, USP)	FALSE	4	Advanced - Down	6	3	Act_Short	-	-	Rapa_Late	Rapa_Early	-orphan	narcotic antagonists/agonists (morphinan derivatives)	-orphan	R05DA09; N07XX59	R05DA09 [Respiratory System:Cough And Cold Preparations:Cough Suppressants, Excl. Combinations With Expectorants:Opium alkaloids and derivatives]; N07XX59 [Nervous System:Other Nervous System Drugs:Other Nervous System Drugs:Other nervous system drugs]
ENSMUSG00000096852	CYP2D6	Cytochrome P450 2D6	CHEMBL153479	Ambroxol (BAN, INN, MI); Ambroxol HCl (JAN)	FALSE	3	Advanced - Down	6	3	Act_Short	-	-	Rapa_Late	Rapa_Early				R05CB06	R05CB06 [Respiratory System:Cough And Cold Preparations:Expectorants, Excl. Combinations With Cough Suppressants:Mucolytics]
ENSMUSG00000096852	CYP2D6	Cytochrome P450 2D6	CHEMBL521589	Bambuterol (BAN, INN, MI)	FALSE	3	Advanced - Down	6	3	Act_Short	-	-	Rapa_Late	Rapa_Early	-terol	bronchodilators (phenethylamine derivatives)	-terol	R03CC12	R03CC12 [Respiratory System:Drugs For Obstructive Airway Diseases:Adrenergics For Systemic Use:Selective beta-2-adrenoreceptor agonists]
ENSMUSG00000096852	CYP2D6	Cytochrome P450 2D6	CHEMBL762	Oxymetazoline (BAN, INN); Oxymetazoline HCl (FDA, JAN, USAN, USP)	FALSE	4	Advanced - Down	6	3	Act_Short	-	-	Rapa_Late	Rapa_Early	-azoline	antihistamines/local vasoconstrictors (antazoline type)	-azoline	R01AA05; R01AB07; S01GA04	R01AA05 [Respiratory System:Nasal Preparations:Decongestants And Other Nasal Preparations For Topical Use:Sympathomimetics, plain]; R01AB07 [Respiratory System:Nasal Preparations:Decongestants And Other Nasal Preparations For Topical Use:Sympathomimetics, combinations excl. corticosteroids]; S01GA04 [Sensory Organs:Ophthalmologicals:Decongestants And Antiallergics:Sympathomimetics used as deconge…
ENSMUSG00000096852	CYP2D6	Cytochrome P450 2D6	CHEMBL682	Amodiaquine (BAN, INN, USP); Amodiaquine HCl (FDA, USP)	FALSE	4	Advanced - Down	6	3	Act_Short	-	-	Rapa_Late	Rapa_Early				P01BA06	P01BA06 [Antiparasitic Products, Insecticides And Repellents:Antiprotozoals:Antimalarials:Aminoquinolines]
ENSMUSG00000096852	CYP2D6	Cytochrome P450 2D6	CHEMBL19019	Naltrexone (BAN, FDA, INN, USAN); Naltrexone HCl (FDA, USP)	FALSE	4	Advanced - Down	6	3	Act_Short	-	-	Rapa_Late	Rapa_Early	nal-	narcotic agonists/antagonists (normorphine type)	nal-	N07BB04	N07BB04 [Nervous System:Other Nervous System Drugs:Drugs Used In Addictive Disorders:Drugs used in alcohol dependence]
ENSMUSG00000096852	CYP2D6	Cytochrome P450 2D6	CHEMBL95	Tacrine (BAN, INN); Tacrine HCl (FDA, USAN, USP)	FALSE	4	Advanced - Down	6	3	Act_Short	-	-	Rapa_Late	Rapa_Early	-crine	acridine derivatives	-crine	N06DA01	N06DA01 [Nervous System:Psychoanaleptics:Anti-Dementia Drugs:Anticholinesterases]
ENSMUSG00000096852	CYP2D6	Cytochrome P450 2D6	CHEMBL252556	Idebenone (INN, JAN, MI)	FALSE	3	Advanced - Down	6	3	Act_Short	-	-	Rapa_Late	Rapa_Early				N06BX13	N06BX13 [Nervous System:Psychoanaleptics:Psychostimulants, Agents Used For Adhd And Nootropics:Other psychostimulants and nootropics]
ENSMUSG00000096852	CYP2D6	Cytochrome P450 2D6	CHEMBL1175	Duloxetine (BAN, INN); Duloxetine HCl (FDA, USAN)	FALSE	4	Advanced - Down	6	3	Act_Short	-	-	Rapa_Late	Rapa_Early	-oxetine	antidepressants (fluoxetine type)	-oxetine	N06AX21	N06AX21 [Nervous System:Psychoanaleptics:Antidepressants:Other antidepressants]
ENSMUSG00000096852	CYP2D6	Cytochrome P450 2D6	CHEMBL259209	Milnacipran (BAN, INN); Milnacipran HCl (FDA, USAN)	FALSE	4	Advanced - Down	6	3	Act_Short	-	-	Rapa_Late	Rapa_Early				N06AX17	N06AX17 [Nervous System:Psychoanaleptics:Antidepressants:Other antidepressants]
ENSMUSG00000096852	CYP2D6	Cytochrome P450 2D6	CHEMBL1089	Phenelzine (BAN, INN); Phenelzine sulfate (FDA, USP)	FALSE	4	Advanced - Down	6	3	Act_Short	-	-	Rapa_Late	Rapa_Early				N06AF03	N06AF03 [Nervous System:Psychoanaleptics:Antidepressants:Monoamine oxidase inhibitors, non-selective]
ENSMUSG00000096852	CYP2D6	Cytochrome P450 2D6	CHEMBL814	Fluvoxamine (BAN, INN); Fluvoxamine Maleate (FDA, USAN, USP)	FALSE	4	Advanced - Down	6	3	Act_Short	-	-	Rapa_Late	Rapa_Early				N06AB08	N06AB08 [Nervous System:Psychoanaleptics:Antidepressants:Selective serotonin reuptake inhibitors]
ENSMUSG00000096852	CYP2D6	Cytochrome P450 2D6	CHEMBL809	Sertraline (BAN, INN); Sertraline HCl (FDA, USAN)	FALSE	4	Advanced - Down	6	3	Act_Short	-	-	Rapa_Late	Rapa_Early	-traline	selective serotonin reuptake inhibitors (SSRI)	-traline	N06AB06	N06AB06 [Nervous System:Psychoanaleptics:Antidepressants:Selective serotonin reuptake inhibitors]
ENSMUSG00000096852	CYP2D6	Cytochrome P450 2D6	CHEMBL490	Paroxetine (BAN, INN, USAN, USP); Paroxetine HCl (FDA, USP); Paroxetine mesylate (FDA, USAN)	FALSE	4	Advanced - Down	6	3	Act_Short	-	-	Rapa_Late	Rapa_Early	-oxetine	antidepressants (fluoxetine type)	-oxetine	N06AB05	N06AB05 [Nervous System:Psychoanaleptics:Antidepressants:Selective serotonin reuptake inhibitors]
ENSMUSG00000096852	CYP2D6	Cytochrome P450 2D6	CHEMBL41	Fluoxetine (BAN, INN, USAN); Fluoxetine HCl (FDA, USAN, USP)	FALSE	4	Advanced - Down	6	3	Act_Short	-	-	Rapa_Late	Rapa_Early	-oxetine	antidepressants (fluoxetine type)	-oxetine	N06AB03	N06AB03 [Nervous System:Psychoanaleptics:Antidepressants:Selective serotonin reuptake inhibitors]
ENSMUSG00000096852	CYP2D6	Cytochrome P450 2D6	CHEMBL1113	Amoxapine (BAN, FDA, INN, JAN, USAN, USP)	FALSE	4	Advanced - Down	6	3	Act_Short	-	-	Rapa_Late	Rapa_Early	-pin(e)	tricyclic compounds	-pin(e)	N06AA17	N06AA17 [Nervous System:Psychoanaleptics:Antidepressants:Non-selective monoamine reuptake inhibitors]
ENSMUSG00000096852	CYP2D6	Cytochrome P450 2D6	CHEMBL445	Nortriptyline (BAN, INN); Nortriptyline HCl (FDA, JAN, USAN, USP)	FALSE	4	Advanced - Down	6	3	Act_Short	-	-	Rapa_Late	Rapa_Early	-triptyline	antidepressants (dibenzo[a,d]cycloheptane derivatives)	-triptyline	N06AA10	N06AA10 [Nervous System:Psychoanaleptics:Antidepressants:Non-selective monoamine reuptake inhibitors]
ENSMUSG00000096852	CYP2D6	Cytochrome P450 2D6	CHEMBL415	Clomipramine (BAN, INN); Clomipramine HCl (FDA, JAN, USAN, USP)	FALSE	4	Advanced - Down	6	3	Act_Short	-	-	Rapa_Late	Rapa_Early	-pramine	antidepressants (imipramine type)	-pramine	N06AA04	N06AA04 [Nervous System:Psychoanaleptics:Antidepressants:Non-selective monoamine reuptake inhibitors]
ENSMUSG00000096852	CYP2D6	Cytochrome P450 2D6	CHEMBL85	Risperidone (BAN, FDA, INN, USAN)	FALSE	4	Advanced - Down	6	3	Act_Short	-	-	Rapa_Late	Rapa_Early	-peridone	antipsychotics (risperidone type)	-peridone	N05AX08	N05AX08 [Nervous System:Psycholeptics:Antipsychotics:Other antipsychotics]
ENSMUSG00000096852	CYP2D6	Cytochrome P450 2D6	CHEMBL42	Clozapine (BAN, FDA, INN, USAN, USP)	FALSE	4	Advanced - Down	6	3	Act_Short	-	-	Rapa_Late	Rapa_Early	-pin(e)	tricyclic compounds	-pin(e)	N05AH02	N05AH02 [Nervous System:Psycholeptics:Antipsychotics:Diazepines, oxazepines, thiazepines and oxepines]
ENSMUSG00000096852	CYP2D6	Cytochrome P450 2D6	CHEMBL54	Haloperidol (BAN, FDA, INN, JAN, USAN, USP); Haloperidol Lactate (FDA)	FALSE	4	Advanced - Down	6	3	Act_Short	-	-	Rapa_Late	Rapa_Early	-peridol	antipsychotics (haloperidol type)	-peridol	N05AD01	N05AD01 [Nervous System:Psycholeptics:Antipsychotics:Butyrophenone derivatives]
ENSMUSG00000096852	CYP2D6	Cytochrome P450 2D6	CHEMBL479	Thioridazine (BAN, FDA, INN, USAN, USP); Thioridazine HCl (FDA, JAN, USP)	FALSE	4	Advanced - Down	6	3	Act_Short	-	-	Rapa_Late	Rapa_Early				N05AC02	N05AC02 [Nervous System:Psycholeptics:Antipsychotics:Phenothiazines with piperidine structure]
ENSMUSG00000096852	CYP2D6	Cytochrome P450 2D6	CHEMBL728	Prochlorperazine (BAN, FDA, INN, JAN, USP); Prochlorperazine Mesilate (JAN); Prochlorperazine edisylate (FDA, USP); Prochlorperazine Maleate (FDA, JAN, USP)	FALSE	4	Advanced - Down	6	3	Act_Short	-	-	Rapa_Late	Rapa_Early				N05AB04	N05AB04 [Nervous System:Psycholeptics:Antipsychotics:Phenothiazines with piperazine structure]
ENSMUSG00000096852	CYP2D6	Cytochrome P450 2D6	CHEMBL567	Perphenazine (BAN, FDA, INN, JAN, USP); Perphenazine Fendizoate (JAN); Perphenazine Maleate (JAN)	FALSE	4	Advanced - Down	6	3	Act_Short	-	-	Rapa_Late	Rapa_Early				N05AB03	N05AB03 [Nervous System:Psycholeptics:Antipsychotics:Phenothiazines with piperazine structure]
ENSMUSG00000096852	CYP2D6	Cytochrome P450 2D6	CHEMBL564	Promazine (BAN, INN); Promazine HCl (FDA, USP)	FALSE	4	Advanced - Down	6	3	Act_Short	-	-	Rapa_Late	Rapa_Early				N05AA03	N05AA03 [Nervous System:Psycholeptics:Antipsychotics:Phenothiazines with aliphatic side-chain]
ENSMUSG00000096852	CYP2D6	Cytochrome P450 2D6	CHEMBL71	Chlorpromazine (BAN, FDA, INN, USP); Chlorpromazine Hibenzate (JAN); Chlorpromazine Phenolphthalinate (JAN); Chlorpromazine Tannate (JAN); Chlorpromazine HCl (BAN, FDA, JAN, USP)	FALSE	4	Advanced - Down	6	3	Act_Short	-	-	Rapa_Late	Rapa_Early				N05AA01	N05AA01 [Nervous System:Psycholeptics:Antipsychotics:Phenothiazines with aliphatic side-chain]
ENSMUSG00000096852	CYP2D6	Cytochrome P450 2D6	CHEMBL531	Pergolide (BAN, INN); Pergolide Mesylate (FDA, USAN, USP)	FALSE	4	Advanced - Down	6	3	Act_Short	-	-	Rapa_Late	Rapa_Early	-erg-	ergot alkaloid derivatives	-erg-	N04BC02	N04BC02 [Nervous System:Anti-Parkinson Drugs:Dopaminergic Agents:Dopamine agonists]
ENSMUSG00000096852	CYP2D6	Cytochrome P450 2D6	CHEMBL1490	Trihexyphenidyl (BAN, INN); Benzhexol (BAN); Trihexyphenidyl HCl (FDA, JAN, USP)	FALSE	4	Advanced - Down	6	3	Act_Short	-	-	Rapa_Late	Rapa_Early				N04AA01	N04AA01 [Nervous System:Anti-Parkinson Drugs:Anticholinergic Agents:Tertiary amines]
ENSMUSG00000096852	CYP2D6	Cytochrome P450 2D6	CHEMBL1201193	Levobupivacaine (BAN, INN); Levobupivacaine HCl (FDA, USAN)	FALSE	4	Advanced - Down	6	3	Act_Short	-	-	Rapa_Late	Rapa_Early	-caine	local anesthetics	-caine	N01BB10	N01BB10 [Nervous System:Anesthetics:Anesthetics, Local:Amides]
ENSMUSG00000096852	CYP2D6	Cytochrome P450 2D6	CHEMBL170	Quinine (BAN, MI, NF); Quinine HCl (JAN, MI, NF); Quinine Glycerophosphate (NF); Quinine Phosphate (NF); Quinine Ascorbate (USAN); Quinine Bisulfate (MI, NF); Quinine Dihydrochloride (MI, NF); Quinine Salicylate (MI, NF); Quinine Hydrobromide (MI, NF); Quinine Sulfate (FDA, JAN, USP)	FALSE	4	Advanced - Down	6	3	Act_Short	-	-	Rapa_Late	Rapa_Early				M09AA72; P01BC01	M09AA72 [Musculo-Skeletal System:Other Drugs For Disorders Of The Musculo-Skeletal System:Other Drugs For Disorders Of The Musculo-Skeletal System:Quinine and derivatives]; P01BC01 [Antiparasitic Products, Insecticides And Repellents:Antiprotozoals:Antimalarials:Methanolquinolines]
ENSMUSG00000096852	CYP2D6	Cytochrome P450 2D6	CHEMBL2079611	Hydroquinine	FALSE	4	Advanced - Down	6	3	Act_Short	-	-	Rapa_Late	Rapa_Early				M09AA01	M09AA01 [Musculo-Skeletal System:Other Drugs For Disorders Of The Musculo-Skeletal System:Other Drugs For Disorders Of The Musculo-Skeletal System:Quinine and derivatives]
ENSMUSG00000096852	CYP2D6	Cytochrome P450 2D6	CHEMBL1902981	Eperisone (INN, MI); Eperisone HCl (JAN)	FALSE	3	Advanced - Down	6	3	Act_Short	-	-	Rapa_Late	Rapa_Early				M03BX09	M03BX09 [Musculo-Skeletal System:Muscle Relaxants:Muscle Relaxants, Centrally Acting Agents:Other centrally acting agents]
ENSMUSG00000096852	CYP2D6	Cytochrome P450 2D6	CHEMBL900	Orphenadrine (BAN, INN); Orphenadrine HCl (FDA); Orphenadrine Citrate (FDA, USP)	FALSE	4	Advanced - Down	6	3	Act_Short	-	-	Rapa_Late	Rapa_Early				M03BC51; N04AB02; M03BC01	M03BC51 [Musculo-Skeletal System:Muscle Relaxants:Muscle Relaxants, Centrally Acting Agents:Ethers, chemically close to antihistamines]; N04AB02 [Nervous System:Anti-Parkinson Drugs:Anticholinergic Agents:Ethers chemically close to antihistamines]; M03BC01 [Musculo-Skeletal System:Muscle Relaxants:Muscle Relaxants, Centrally Acting Agents:Ethers, chemically close to antihistamines]
ENSMUSG00000096852	CYP2D6	Cytochrome P450 2D6	CHEMBL163	Ritonavir (BAN, FDA, INN, USAN)	FALSE	4	Advanced - Down	6	3	Act_Short	-	-	Rapa_Late	Rapa_Early	-vir	antivirals: HIV protease inhibitors (saquinavir type)	-vir (-navir)	J05AE03	J05AE03 [Antiinfectives For Systemic Use:Antivirals For Systemic Use:Direct Acting Antivirals:Protease inhibitors]
ENSMUSG00000096852	CYP2D6	Cytochrome P450 2D6	CHEMBL15245	Yohimbine HCl (USP)	FALSE	3	Advanced - Down	6	3	Act_Short	-	-	Rapa_Late	Rapa_Early				G04BE04	G04BE04 [Genito Urinary System And Sex Hormones:Urologicals:Urologicals:Drugs used in erectile dysfunction]
ENSMUSG00000096852	CYP2D6	Cytochrome P450 2D6	CHEMBL1479	Danazol (BAN, FDA, INN, JAN, USAN, USP)	FALSE	4	Advanced - Down	6	3	Act_Short	-	-	Rapa_Late	Rapa_Early				G03XA01	G03XA01 [Genito Urinary System And Sex Hormones:Sex Hormones And Modulators Of The Genital System:Other Sex Hormones And Modulators Of The Genital System:Antigonadotropins and similar agents]
ENSMUSG00000096852	CYP2D6	Cytochrome P450 2D6	CHEMBL1201356	Methylergometrine (INN, BAN); Methylergometrine Maleate (JAN); Methylergonovine Maleate (FDA, USP)	FALSE	4	Advanced - Down	6	3	Act_Short	-	-	Rapa_Late	Rapa_Early	-erg-; -vin-	ergot alkaloid derivatives; vinca alkaloids	-erg-; -vin-	G02AB01	G02AB01 [Genito Urinary System And Sex Hormones:Other Gynecologicals:Uterotonics:Ergot alkaloids]
ENSMUSG00000096852	CYP2D6	Cytochrome P450 2D6	CHEMBL511	Mepyramine (INN, BAN); Pyrilamine Maleate (FDA, USP)	FALSE	4	Advanced - Down	6	3	Act_Short	-	-	Rapa_Late	Rapa_Early				D04AA02; R06AC01	D04AA02 [Dermatologicals:Antipruritics, Incl. Antihistamines, Anesthetics, Etc.:Antipruritics, Incl. Antihistamines, Anesthetics, Etc.:Antihistamines for topical use]; R06AC01 [Respiratory System:Antihistamines For Systemic Use:Antihistamines For Systemic Use:Substituted ethylene diamines]
ENSMUSG00000096852	CYP2D6	Cytochrome P450 2D6	CHEMBL990	Butenafine (BAN, INN); Butenafine HCl (FDA, JAN, USAN)	FALSE	4	Advanced - Down	6	3	Act_Short	-	-	Rapa_Late	Rapa_Early				D01AE23	D01AE23 [Dermatologicals:Antifungals For Dermatological Use:Antifungals For Topical Use:Other antifungals for topical use]
ENSMUSG00000096852	CYP2D6	Cytochrome P450 2D6	CHEMBL822	Terbinafine (BAN, FDA, INN, USAN); Terbinafine HCl (FDA, JAN)	FALSE	4	Advanced - Down	6	3	Act_Short	-	-	Rapa_Late	Rapa_Early				D01AE15; D01BA02	D01AE15 [Dermatologicals:Antifungals For Dermatological Use:Antifungals For Topical Use:Other antifungals for topical use]; D01BA02 [Dermatologicals:Antifungals For Dermatological Use:Antifungals For Systemic Use:Antifungals for systemic use]
ENSMUSG00000096852	CYP2D6	Cytochrome P450 2D6	CHEMBL1262	Oxiconazole (BAN, INN); Oxiconazole Nitrate (FDA, JAN, USAN)	FALSE	4	Advanced - Down	6	3	Act_Short	-	-	Rapa_Late	Rapa_Early	-conazole	systemic antifungals (miconazole type)	-conazole	D01AC11; G01AF17	D01AC11 [Dermatologicals:Antifungals For Dermatological Use:Antifungals For Topical Use:Imidazole and triazole derivatives]; G01AF17 [Genito Urinary System And Sex Hormones:Gynecological Antiinfectives And Antiseptics:Antiinfectives And Antiseptics, Excl. Combinations:Imidazole derivatives]
ENSMUSG00000096852	CYP2D6	Cytochrome P450 2D6	CHEMBL1221	Sulconazole (BAN, INN); Sulconazole Nitrate (FDA, JAN, USAN, USP)	FALSE	4	Advanced - Down	6	3	Act_Short	-	-	Rapa_Late	Rapa_Early	-conazole	systemic antifungals (miconazole type)	-conazole	D01AC09	D01AC09 [Dermatologicals:Antifungals For Dermatological Use:Antifungals For Topical Use:Imidazole and triazole derivatives]
ENSMUSG00000096852	CYP2D6	Cytochrome P450 2D6	CHEMBL808	Econazole (BAN, INN, USAN); Econazole Nitrate (BAN, FDA, JAN, USAN, USP)	FALSE	4	Advanced - Down	6	3	Act_Short	-	-	Rapa_Late	Rapa_Early	-conazole	systemic antifungals (miconazole type)	-conazole	D01AC03; G01AF05	D01AC03 [Dermatologicals:Antifungals For Dermatological Use:Antifungals For Topical Use:Imidazole and triazole derivatives]; G01AF05 [Genito Urinary System And Sex Hormones:Gynecological Antiinfectives And Antiseptics:Antiinfectives And Antiseptics, Excl. Combinations:Imidazole derivatives]
ENSMUSG00000096852	CYP2D6	Cytochrome P450 2D6	CHEMBL104	Clotrimazole (BAN, FDA, INN, JAN, USAN, USP)	FALSE	4	Advanced - Down	6	3	Act_Short	-	-	Rapa_Late	Rapa_Early				D01AC01; A01AB18; G01AF02	D01AC01 [Dermatologicals:Antifungals For Dermatological Use:Antifungals For Topical Use:Imidazole and triazole derivatives]; A01AB18 [Alimentary Tract And Metabolism:Stomatological Preparations:Stomatological Preparations:Antiinfectives and antiseptics for local oral treatment]; G01AF02 [Genito Urinary System And Sex Hormones:Gynecological Antiinfectives And Antiseptics:Antiinfectives And Antisep…
ENSMUSG00000096852	CYP2D6	Cytochrome P450 2D6	CHEMBL75880	Perhexiline (BAN, INN); Perhexiline Maleate (USAN)	FALSE	4	Advanced - Down	6	3	Act_Short	-	-	Rapa_Late	Rapa_Early				C08EX02	C08EX02 [Cardiovascular System:Calcium Channel Blockers:Non-Selective Calcium Channel Blockers:Other non-selective calcium channel blockers]
ENSMUSG00000096852	CYP2D6	Cytochrome P450 2D6	CHEMBL6966	Verapamil (BAN, INN, USAN); Verapamil HCl (FDA, JAN, USAN, USP)	FALSE	4	Advanced - Down	6	3	Act_Short	-	-	Rapa_Late	Rapa_Early	-pamil	coronary vasodilators (verapamil type)	-pamil	C08DA01; C08DA51	C08DA01 [Cardiovascular System:Calcium Channel Blockers:Selective Calcium Channel Blockers With Direct Cardiac Effects:Phenylalkylamine derivatives]; C08DA51 [Cardiovascular System:Calcium Channel Blockers:Selective Calcium Channel Blockers With Direct Cardiac Effects:Phenylalkylamine derivatives]
ENSMUSG00000096852	CYP2D6	Cytochrome P450 2D6	CHEMBL45816	Mibefradil (INN, BAN); Mibefradil Dihydrochloride (USAN)	FALSE	4	Advanced - Down	6	3	Act_Short	-	-	Rapa_Late	Rapa_Early	-dil; -dil; -fradil	vasodilators: calcium channel blockers acting as vasodilators; vasodilators (undefined group); calcium channel blockers acting as vasodilators	-dil (-fradil); -dil; -fradil	C08CX01	C08CX01 [Cardiovascular System:Calcium Channel Blockers:Selective Calcium Channel Blockers With Mainly Vascular Effects:Other selective calcium channel blockers with mainly vascular effects]
ENSMUSG00000096852	CYP2D6	Cytochrome P450 2D6	CHEMBL1428	Nimodipine (BAN, FDA, INN, USAN, USP)	FALSE	4	Advanced - Down	6	3	Act_Short	-	-	Rapa_Late	Rapa_Early	-dipine	phenylpyridine vasodilators (nifedipine type)	-dipine	C08CA06	C08CA06 [Cardiovascular System:Calcium Channel Blockers:Selective Calcium Channel Blockers With Mainly Vascular Effects:Dihydropyridine derivatives]
ENSMUSG00000096852	CYP2D6	Cytochrome P450 2D6	CHEMBL1484	Nicardipine (BAN, INN); Nicardipine HCl (FDA, JAN, USAN)	FALSE	4	Advanced - Down	6	3	Act_Short	-	-	Rapa_Late	Rapa_Early	-dipine	phenylpyridine vasodilators (nifedipine type)	-dipine	C08CA04	C08CA04 [Cardiovascular System:Calcium Channel Blockers:Selective Calcium Channel Blockers With Mainly Vascular Effects:Dihydropyridine derivatives]
ENSMUSG00000096852	CYP2D6	Cytochrome P450 2D6	CHEMBL1648	Isradipine (BAN, FDA, INN, USAN, USP)	FALSE	4	Advanced - Down	6	3	Act_Short	-	-	Rapa_Late	Rapa_Early	-dipine	phenylpyridine vasodilators (nifedipine type)	-dipine	C08CA03	C08CA03 [Cardiovascular System:Calcium Channel Blockers:Selective Calcium Channel Blockers With Mainly Vascular Effects:Dihydropyridine derivatives]
ENSMUSG00000096852	CYP2D6	Cytochrome P450 2D6	CHEMBL429	Labetalol (BAN, INN); Labetalol HCl (FDA, JAN, USAN, USP)	FALSE	4	Advanced - Down	6	3	Act_Short	-	-	Rapa_Late	Rapa_Early	-alol	combined alpha and beta receptors	-alol	C07AG01	C07AG01 [Cardiovascular System:Beta Blocking Agents:Beta Blocking Agents:Alpha and beta blocking agents]
ENSMUSG00000096852	CYP2D6	Cytochrome P450 2D6	CHEMBL13	Metoprolol (BAN, INN, USAN); Metoprolol Tartrate (FDA, JAN, USAN, USP); Metoprolol Succinate (FDA, USAN, USP); Metoprolol Fumarate (FDA, USAN, USP)	FALSE	4	Advanced - Down	6	3	Act_Short	-	-	Rapa_Late	Rapa_Early	-olol	beta-blockers (propranolol type)	-olol	C07AB02; C07AB52	C07AB02 [Cardiovascular System:Beta Blocking Agents:Beta Blocking Agents:Beta blocking agents, selective]; C07AB52 [Cardiovascular System:Beta Blocking Agents:Beta Blocking Agents:Beta blocking agents, selective]
ENSMUSG00000096852	CYP2D6	Cytochrome P450 2D6	CHEMBL499	Timolol (BAN, FDA, INN, USAN); Timolol Maleate (FDA, JAN, USAN, USP)	FALSE	4	Advanced - Down	6	3	Act_Short	-	-	Rapa_Late	Rapa_Early	-olol	beta-blockers (propranolol type)	-olol	C07AA06; S01ED51; S01ED01	C07AA06 [Cardiovascular System:Beta Blocking Agents:Beta Blocking Agents:Beta blocking agents, non-selective]; S01ED51 [Sensory Organs:Ophthalmologicals:Antiglaucoma Preparations And Miotics:Beta blocking agents1)]; S01ED01 [Sensory Organs:Ophthalmologicals:Antiglaucoma Preparations And Miotics:Beta blocking agents1)]
ENSMUSG00000096852	CYP2D6	Cytochrome P450 2D6	CHEMBL27	Propranolol (BAN, INN); Propranolol HCl (FDA, JAN, USAN, USP)	FALSE	4	Advanced - Down	6	3	Act_Short	-	-	Rapa_Late	Rapa_Early	-olol	beta-blockers (propranolol type)	-olol	C07AA05	C07AA05 [Cardiovascular System:Beta Blocking Agents:Beta Blocking Agents:Beta blocking agents, non-selective]
ENSMUSG00000096852	CYP2D6	Cytochrome P450 2D6	CHEMBL585	Triamterene (BAN, FDA, INN, JAN, USAN, USP)	FALSE	4	Advanced - Down	6	3	Act_Short	-	-	Rapa_Late	Rapa_Early				C03DB02	C03DB02 [Cardiovascular System:Diuretics:Potassium-Sparing Agents:Other potassium-sparing agents]
ENSMUSG00000096852	CYP2D6	Cytochrome P450 2D6	CHEMBL631	Propafenone (BAN, INN); Propafenone HCl (FDA, JAN, USAN, USP)	FALSE	4	Advanced - Down	6	3	Act_Short	-	-	Rapa_Late	Rapa_Early	-afenone	antiarrhythmics (propafenone derivatives)	-afenone	C01BC03	C01BC03 [Cardiovascular System:Cardiac Therapy:Antiarrhythmics, Class I And Iii:Antiarrhythmics, class Ic]
ENSMUSG00000096852	CYP2D6	Cytochrome P450 2D6	CHEMBL1294	Quinidine (MI, NF); Quinidine Sulfate (FDA, JAN, USP); Quinidine Gluconate (FDA, USP)	FALSE	4	Advanced - Down	6	3	Act_Short	-	-	Rapa_Late	Rapa_Early				C01BA51; C01BA01; C01BA71	C01BA51 [Cardiovascular System:Cardiac Therapy:Antiarrhythmics, Class I And Iii:Antiarrhythmics, class Ia]; C01BA01 [Cardiovascular System:Cardiac Therapy:Antiarrhythmics, Class I And Iii:Antiarrhythmics, class Ia]; C01BA71 [Cardiovascular System:Cardiac Therapy:Antiarrhythmics, Class I And Iii:Antiarrhythmics, class Ia]
ENSMUSG00000096852	CYP2D6	Cytochrome P450 2D6	CHEMBL2105617	Ajmaline (JAN)	FALSE	3	Advanced - Down	6	3	Act_Short	-	-	Rapa_Late	Rapa_Early	-aj-	antiarrhythmics (ajmaline derivatives)	-aj-	C01BA05	C01BA05 [Cardiovascular System:Cardiac Therapy:Antiarrhythmics, Class I And Iii:Antiarrhythmics, class Ia]
ENSMUSG00000096852	CYP2D6	Cytochrome P450 2D6	CHEMBL412873	Sparteine (INN); Sparteine Sulfate (JAN, USAN)	FALSE	4	Advanced - Down	6	3	Act_Short	-	-	Rapa_Late	Rapa_Early				C01BA04	C01BA04 [Cardiovascular System:Cardiac Therapy:Antiarrhythmics, Class I And Iii:Antiarrhythmics, class Ia]
ENSMUSG00000096852	CYP2D6	Cytochrome P450 2D6	CHEMBL833	Ticlopidine (BAN, INN); Ticlopidine HCl (FDA, JAN, USAN)	FALSE	4	Advanced - Down	6	3	Act_Short	-	-	Rapa_Late	Rapa_Early				B01AC05	B01AC05 [Blood And Blood Forming Organs:Antithrombotic Agents:Antithrombotic Agents:Platelet aggregation inhibitors excl. heparin]
ENSMUSG00000096852	CYP2D6	Cytochrome P450 2D6	CHEMBL2079587	Stanozolol (BAN, FDA, INN, JAN, USAN, USP)	FALSE	4	Advanced - Down	6	3	Act_Short	-	-	Rapa_Late	Rapa_Early	-olol	beta-blockers (propranolol type)	-olol	A14AA02	A14AA02 [Alimentary Tract And Metabolism:Anabolic Agents For Systemic Use:Anabolic Steroids:Androstan derivatives]
ENSMUSG00000096852	CYP2D6	Cytochrome P450 2D6	CHEMBL170988	Phenformin (BAN, INN); Phenformin HCl (MI, USP)	FALSE	4	Advanced - Down	6	3	Act_Short	-	-	Rapa_Late	Rapa_Early	-formin	hypoglycemics (phenformin type)	-formin	A10BA01	A10BA01 [Alimentary Tract And Metabolism:Drugs Used In Diabetes:Blood Glucose Lowering Drugs, Excl. Insulins:Biguanides]
ENSMUSG00000096852	CYP2D6	Cytochrome P450 2D6	CHEMBL841	Loperamide (BAN, INN); Loperamide HCl (FDA, JAN, USAN, USP)	FALSE	4	Advanced - Down	6	3	Act_Short	-	-	Rapa_Late	Rapa_Early				A07DA03; A07DA53	A07DA03 [Alimentary Tract And Metabolism:Antidiarrheals, Intestinal Antiinflammatory/Antiinfective :Antipropulsives:Antipropulsives]; A07DA53 [Alimentary Tract And Metabolism:Antidiarrheals, Intestinal Antiinflammatory/Antiinfective :Antipropulsives:Antipropulsives]
ENSMUSG00000096852	CYP2D6	Cytochrome P450 2D6	CHEMBL1729	Cisapride (BAN, INN, JAN, USAN); Cisapride Monohydrate (FDA)	FALSE	4	Advanced - Down	6	3	Act_Short	-	-	Rapa_Late	Rapa_Early	-pride	sulpiride derivatives	-pride	A03FA02	A03FA02 [Alimentary Tract And Metabolism:Drugs For Functional Gastrointestinal Disorders:Propulsives:Propulsives]
ENSMUSG00000096852	CYP2D6	Cytochrome P450 2D6	CHEMBL86	Metoclopramide (BAN, INN, JAN); Metoclopramide HCl (FDA, JAN, USAN, USP)	FALSE	4	Advanced - Down	6	3	Act_Short	-	-	Rapa_Late	Rapa_Early				A03FA01	A03FA01 [Alimentary Tract And Metabolism:Drugs For Functional Gastrointestinal Disorders:Propulsives:Propulsives]
ENSMUSG00000096852	CYP2D6	Cytochrome P450 2D6	CHEMBL480	Lansoprazole (BAN, FDA, INN, USAN, USP)	FALSE	4	Advanced - Down	6	3	Act_Short	-	-	Rapa_Late	Rapa_Early	-prazole	antiulcer agents (benzimidazole derivatives)	-prazole	A02BC53; A02BC03	A02BC53 [Alimentary Tract And Metabolism:Drugs For Acid Related Disorders:Drugs For Peptic Ulcer And Gastro-Oesophageal Reflux Disease (Gord):Proton pump inhibitors]; A02BC03 [Alimentary Tract And Metabolism:Drugs For Acid Related Disorders:Drugs For Peptic Ulcer And Gastro-Oesophageal Reflux Disease (Gord):Proton pump inhibitors]
ENSMUSG00000096852	CYP2D6	Cytochrome P450 2D6	CHEMBL30	Cimetidine (BAN, FDA, INN, JAN, USAN, USP); Cimetidine HCl (FDA, USAN, USP)	FALSE	4	Advanced - Down	6	3	Act_Short	-	-	Rapa_Late	Rapa_Early	-tidine	H2-receptor antagonists (cimetidine type)	-tidine	A02BA51; A02BA01	A02BA51 [Alimentary Tract And Metabolism:Drugs For Acid Related Disorders:Drugs For Peptic Ulcer And Gastro-Oesophageal Reflux Disease (Gord):H2-receptor antagonists]; A02BA01 [Alimentary Tract And Metabolism:Drugs For Acid Related Disorders:Drugs For Peptic Ulcer And Gastro-Oesophageal Reflux Disease (Gord):H2-receptor antagonists]
ENSMUSG00000096852	CYP2D6	Cytochrome P450 2D6	CHEMBL91	Miconazole (BAN, FDA, INN, JAN, USP); Miconazole nitrate (FDA, JAN, USAN, USP)	FALSE	4	Advanced - Down	6	3	Act_Short	-	-	Rapa_Late	Rapa_Early	-conazole	systemic antifungals (miconazole type)	-conazole	A01AB09; D01AC52; J02AB01; D01AC02; G01AF04; S02AA13; A07AC01	A01AB09 [Alimentary Tract And Metabolism:Stomatological Preparations:Stomatological Preparations:Antiinfectives and antiseptics for local oral treatment]; D01AC52 [Dermatologicals:Antifungals For Dermatological Use:Antifungals For Topical Use:Imidazole and triazole derivatives]; J02AB01 [Antiinfectives For Systemic Use:Antimycotics For Systemic Use:Antimycotics For Systemic Use:Imidazole derivati…
ENSMUSG00000096852	CYP2D6	Cytochrome P450 2D6	CHEMBL936	Difenidol (BAN, INN); Difenidol HCl (JAN); Diphenidol (USAN); Diphenidol HCl (FDA, USAN); Diphenidol Pamoate (USAN)	Unknown	4		6	3	Act_Short	-	-	Rapa_Late	Rapa_Early
ENSMUSG00000096852	CYP2D6	Cytochrome P450 2D6	CHEMBL515966	Ezlopitant (INN, USAN)	Unknown	2		6	3	Act_Short	-	-	Rapa_Late	Rapa_Early	-tant	tachykinin (neurokinin) receptor antagonists: NK1 receptor antagonists	-tant (-pitant)
ENSMUSG00000096852	CYP2D6	Cytochrome P450 2D6	CHEMBL489095	Camicinal (INN, USAN)	Unknown	2		6	3	Act_Short	-	-	Rapa_Late	Rapa_Early
ENSMUSG00000096852	CYP2D6	Cytochrome P450 2D6	CHEMBL447955	Serlopitant (INN, USAN)	Unknown	2		6	3	Act_Short	-	-	Rapa_Late	Rapa_Early	-tant	tachykinin (neurokinin) receptor antagonists: NK1 receptor antagonists	-tant (-pitant)
ENSMUSG00000096852	CYP2D6	Cytochrome P450 2D6	CHEMBL348475	Tariquidar (BAN, INN, USAN)	Unknown	2		6	3	Act_Short	-	-	Rapa_Late	Rapa_Early	-dar	multidrug resistance inhibitors: quinoline derivatives	-dar (-quidar)
ENSMUSG00000096852	CYP2D6	Cytochrome P450 2D6	CHEMBL321582	Bucindolol (BAN, INN); Bucindolol HCl (USAN)	Unknown	2		6	3	Act_Short	-	-	Rapa_Late	Rapa_Early	-olol	beta-blockers (propranolol type)	-olol
ENSMUSG00000096852	CYP2D6	Cytochrome P450 2D6	CHEMBL222460	BMS-223131	Unknown	2		6	3	Act_Short	-	-	Rapa_Late	Rapa_Early
ENSMUSG00000096852	CYP2D6	Cytochrome P450 2D6	CHEMBL220360	Taranabant (INN, USAN)	Unknown	3		6	3	Act_Short	-	-	Rapa_Late	Rapa_Early	-nab-	cannabinol derivatives: CB cannabinoid receptor antagonists	-nab- (-nabant)
ENSMUSG00000096852	CYP2D6	Cytochrome P450 2D6	CHEMBL2103769	Lobeline (BAN, INN, MI); Lobeline HCl (JAN)	Unknown	2		6	3	Act_Short	-	-	Rapa_Late	Rapa_Early
ENSMUSG00000096852	CYP2D6	Cytochrome P450 2D6	CHEMBL1909072	Pipamazine (BAN, INN, MI)	Unknown	4		6	3	Act_Short	-	-	Rapa_Late	Rapa_Early
ENSMUSG00000096852	CYP2D6	Cytochrome P450 2D6	CHEMBL180101	Esreboxetine (INN, USAN); Esreboxetine Succinate (USAN)	Unknown	3		6	3	Act_Short	-	-	Rapa_Late	Rapa_Early	-oxetine	antidepressants (fluoxetine type)	-oxetine
ENSMUSG00000096852	CYP2D6	Cytochrome P450 2D6	CHEMBL1631540	GSK163090	Unknown	2		6	3	Act_Short	-	-	Rapa_Late	Rapa_Early
ENSMUSG00000096852	CYP2D6	Cytochrome P450 2D6	CHEMBL1200406	Dimenhydrinate (BAN, FDA, INN, JAN, USP)	Unknown	4		6	3	Act_Short	-	-	Rapa_Late	Rapa_Early
ENSMUSG00000039936	PIK3CD	PI3-kinase p110-delta subunit	CHEMBL2216870	Idelalisib (FDA, INN, USAN)	TRUE	4	Moderate - Up	4	3	-	Act_Long	Curcumin	-	Rapa_Early	-lisib	phosphatidylinositol 3-kinase inhibitors	-lisib	L01XX47	L01XX47 [Antineoplastic And Immunomodulating Agents:Antineoplastic Agents:Other Antineoplastic Agents:Other antineoplastic agents]
ENSMUSG00000042349	IKBKE	Inhibitor of nuclear factor kappa B kinase epsilon subunit	CHEMBL502835	Nintedanib (INN, USAN); Nintedanib Esylate (FDA, USAN)	TRUE	4	Moderate - Up	4	3	-	Act_Long	Curcumin	-	Rapa_Early	-anib	angiogenesis inhibitors	-anib	L01XE31	L01XE31 [Antineoplastic And Immunomodulating Agents:Antineoplastic Agents:Other Antineoplastic Agents:Protein kinase inhibitors]
ENSMUSG00000042349	IKBKE	Inhibitor of nuclear factor kappa B kinase epsilon subunit	CHEMBL1789941	Ruxolitinib (INN, USAN); Ruxolitinib Phosphate (FDA, USAN)	TRUE	4	Moderate - Up	4	3	-	Act_Long	Curcumin	-	Rapa_Early	-tinib	tyrosine kinase inhibitors	-tinib	L01XE18	L01XE18 [Antineoplastic And Immunomodulating Agents:Antineoplastic Agents:Other Antineoplastic Agents:Protein kinase inhibitors]
ENSMUSG00000042349	IKBKE	Inhibitor of nuclear factor kappa B kinase epsilon subunit	CHEMBL601719	Crizotinib (FDA, INN, USAN)	TRUE	4	Moderate - Up	4	3	-	Act_Long	Curcumin	-	Rapa_Early	-tinib	tyrosine kinase inhibitors	-tinib	L01XE16	L01XE16 [Antineoplastic And Immunomodulating Agents:Antineoplastic Agents:Other Antineoplastic Agents:Protein kinase inhibitors]
ENSMUSG00000042349	IKBKE	Inhibitor of nuclear factor kappa B kinase epsilon subunit	CHEMBL288441	Bosutinib (INN, USAN); Bosutinib Monohydrate (FDA)	TRUE	4	Moderate - Up	4	3	-	Act_Long	Curcumin	-	Rapa_Early	-tinib	tyrosine kinase inhibitors	-tinib	L01XE14	L01XE14 [Antineoplastic And Immunomodulating Agents:Antineoplastic Agents:Other Antineoplastic Agents:Protein kinase inhibitors]
ENSMUSG00000042349	IKBKE	Inhibitor of nuclear factor kappa B kinase epsilon subunit	CHEMBL535	Sunitinib (INN); Sunitinib Malate (FDA)	TRUE	4	Moderate - Up	4	3	-	Act_Long	Curcumin	-	Rapa_Early	-tinib	tyrosine kinase inhibitors	-tinib	L01XE04	L01XE04 [Antineoplastic And Immunomodulating Agents:Antineoplastic Agents:Other Antineoplastic Agents:Protein kinase inhibitors]
ENSMUSG00000039936	PIK3CD	PI3-kinase p110-delta subunit	CHEMBL190	Theophylline (BAN, FDA, JAN, USP); Aminophylline (BAN, FDA, INN, JAN, USP); Choline Theophyllinate (BAN, INN); Choline Theophylline (JAN); Oxtriphylline (FDA, USP); Ambuphylline (USAN); Bufylline (BAN); Theophylline Olamine (USP)	FALSE	4	Moderate - Up	4	3	-	Act_Long	Curcumin	-	Rapa_Early				R03DA54; R03DA05; R03DA55; R03DA74; R03DA04; R03DA02; R03DA10	R03DA54 [Respiratory System:Drugs For Obstructive Airway Diseases:Other Systemic Drugs For Obstructive Airway Diseases:Xanthines]; R03DA05 [Respiratory System:Drugs For Obstructive Airway Diseases:Other Systemic Drugs For Obstructive Airway Diseases:Xanthines]; R03DA55 [Respiratory System:Drugs For Obstructive Airway Diseases:Other Systemic Drugs For Obstructive Airway Diseases:Xanthines]; R03DA7…
ENSMUSG00000039936	PIK3CD	PI3-kinase p110-delta subunit	CHEMBL113	Caffeine (BAN, FDA, JAN, USP); Caffeine Citrate (FDA); Caffeine, Citrated (MI, NF)	FALSE	4	Moderate - Up	4	3	-	Act_Long	Curcumin	-	Rapa_Early				N06BC01	N06BC01 [Nervous System:Psychoanaleptics:Psychostimulants, Agents Used For Adhd And Nootropics:Xanthine derivatives]
ENSMUSG00000039936	PIK3CD	PI3-kinase p110-delta subunit	CHEMBL603469	Lestaurtinib (INN, USAN)	Unknown	3	Moderate - Up	4	3	-	Act_Long	Curcumin	-	Rapa_Early	-tinib	tyrosine kinase inhibitors	-tinib
ENSMUSG00000039936	PIK3CD	PI3-kinase p110-delta subunit	CHEMBL521851	Pictilisib (INN, USAN)	Unknown	2	Moderate - Up	4	3	-	Act_Long	Curcumin	-	Rapa_Early
ENSMUSG00000039936	PIK3CD	PI3-kinase p110-delta subunit	CHEMBL513909	BI-2536	Unknown	2	Moderate - Up	4	3	-	Act_Long	Curcumin	-	Rapa_Early
ENSMUSG00000039936	PIK3CD	PI3-kinase p110-delta subunit	CHEMBL475251	R-406	Unknown	2	Moderate - Up	4	3	-	Act_Long	Curcumin	-	Rapa_Early
ENSMUSG00000039936	PIK3CD	PI3-kinase p110-delta subunit	CHEMBL2396661	Alpelisib (INN)	Unknown	2	Moderate - Up	4	3	-	Act_Long	Curcumin	-	Rapa_Early
ENSMUSG00000039936	PIK3CD	PI3-kinase p110-delta subunit	CHEMBL2387080	Taselisib (INN, USAN)	Unknown	3	Moderate - Up	4	3	-	Act_Long	Curcumin	-	Rapa_Early	-lisib	phosphatidylinositol 3-kinase inhibitors	-lisib
ENSMUSG00000039936	PIK3CD	PI3-kinase p110-delta subunit	CHEMBL230011	TG100-115	Unknown	2	Moderate - Up	4	3	-	Act_Long	Curcumin	-	Rapa_Early
ENSMUSG00000039936	PIK3CD	PI3-kinase p110-delta subunit	CHEMBL1922094	Apitolisib (INN, USAN)	Unknown	2	Moderate - Up	4	3	-	Act_Long	Curcumin	-	Rapa_Early	-lisib	phosphatidylinositol 3-kinase inhibitors	-lisib
ENSMUSG00000039936	PIK3CD	PI3-kinase p110-delta subunit	CHEMBL1879463	Dactolisib (INN, USAN); Dactolisib Tosylate (USAN)	Unknown	2	Moderate - Up	4	3	-	Act_Long	Curcumin	-	Rapa_Early	-lisib	phosphatidylinositol 3-kinase inhibitors	-lisib
ENSMUSG00000039936	PIK3CD	PI3-kinase p110-delta subunit	CHEMBL1078983	AZD-2014	Unknown	2	Moderate - Up	4	3	-	Act_Long	Curcumin	-	Rapa_Early
ENSMUSG00000042349	IKBKE	Inhibitor of nuclear factor kappa B kinase epsilon subunit	CHEMBL608533	Midostaurin (INN, USAN)	Unknown	3	Moderate - Up	4	3	-	Act_Long	Curcumin	-	Rapa_Early
ENSMUSG00000042349	IKBKE	Inhibitor of nuclear factor kappa B kinase epsilon subunit	CHEMBL572878	Tozasertib (INN, USAN); Tozasertib Lactate (USAN)	Unknown	2	Moderate - Up	4	3	-	Act_Long	Curcumin	-	Rapa_Early	-sertib	serine/threonine kinase inhibitors	-sertib
ENSMUSG00000042349	IKBKE	Inhibitor of nuclear factor kappa B kinase epsilon subunit	CHEMBL522892	Dovitinib (INN); Dovitinib Lactate (USAN)	Unknown	3	Moderate - Up	4	3	-	Act_Long	Curcumin	-	Rapa_Early	-tinib	tyrosine kinase inhibitors	-tinib
ENSMUSG00000042349	IKBKE	Inhibitor of nuclear factor kappa B kinase epsilon subunit	CHEMBL475251	R-406	Unknown	2	Moderate - Up	4	3	-	Act_Long	Curcumin	-	Rapa_Early
ENSMUSG00000042349	IKBKE	Inhibitor of nuclear factor kappa B kinase epsilon subunit	CHEMBL428690	Alvocidib (INN, USAN); Alvocidib HCl (USAN)	Unknown	3	Moderate - Up	4	3	-	Act_Long	Curcumin	-	Rapa_Early
ENSMUSG00000042349	IKBKE	Inhibitor of nuclear factor kappa B kinase epsilon subunit	CHEMBL1721885	SU-014813	Unknown	2	Moderate - Up	4	3	-	Act_Long	Curcumin	-	Rapa_Early
ENSMUSG00000042349	IKBKE	Inhibitor of nuclear factor kappa B kinase epsilon subunit	CHEMBL1287853	Fedratinib (INN, USAN)	Unknown	3	Moderate - Up	4	3	-	Act_Long	Curcumin	-	Rapa_Early	-tinib	tyrosine kinase inhibitors	-tinib
ENSMUSG00000042349	IKBKE	Inhibitor of nuclear factor kappa B kinase epsilon subunit	CHEMBL1230609	Foretinib (INN, USAN)	Unknown	2	Moderate - Up	4	3	-	Act_Long	Curcumin	-	Rapa_Early	-tinib	tyrosine kinase inhibitors	-tinib
ENSMUSG00000029193	CCKAR	Cholecystokinin A receptor	CHEMBL428647	Paclitaxel (BAN, FDA, INN, USAN, USP)	TRUE	4	Late - Down	10	2	-	-	-	Rapa_Late	Rapa_Early	-taxel	antineoplastics, taxane derivatives	-taxel	L01CD01	L01CD01 [Antineoplastic And Immunomodulating Agents:Antineoplastic Agents:Plant Alkaloids And Other Natural Products:Taxanes]
ENSMUSG00000029193	CCKAR	Cholecystokinin A receptor	CHEMBL1121	Sincalide (BAN, FDA, INN, USAN, USP)	FALSE	4	Late - Down	10	2	-	-	-	Rapa_Late	Rapa_Early				V04CC03	V04CC03 [Various:Diagnostic Agents:Other Diagnostic Agents:Tests for bile duct patency]
ENSMUSG00000030357	FKBP4	FK506 binding protein 4	CHEMBL350775	Biricodar (INN); Biricodar Dicitrate (USAN)	Unknown	2	Late - Down	10	2	Act_Short	-	-	-	Rapa_Early	-dar	multidrug resistance inhibitors: pipecolic acid derivatives	-dar (-icodar)
ENSMUSG00000029193	CCKAR	Cholecystokinin A receptor	CHEMBL324547	Netazepide (INN)	Unknown	2	Late - Down	10	2	-	-	-	Rapa_Late	Rapa_Early
ENSMUSG00000031844	HSD17B2	Estradiol 17-beta-dehydrogenase 2	CHEMBL207413	Acetoxolone	FALSE	4	Moderate - Down	7	2	-	-	-	Rapa_Late	Rapa_Early	-olone	steroids (not prednisolone derivatives)	-olone	A02BX09	A02BX09 [Alimentary Tract And Metabolism:Drugs For Acid Related Disorders:Drugs For Peptic Ulcer And Gastro-Oesophageal Reflux Disease (Gord):Other drugs for peptic ulcer and gastro-oesophageal reflux disease (GORD)]
ENSMUSG00000018411	MAPT	Microtubule-associated protein tau	CHEMBL191083	Methylene Blue (BAN, USP); Methylthioninium Chloride (INN)	FALSE	3	Advanced - Down	6	2	-	-	-	Rapa_Late	Rapa_Early				V03AB17; V04CG05	V03AB17 [Various:All Other Therapeutic Products:All Other Therapeutic Products:Antidotes]; V04CG05 [Various:Diagnostic Agents:Other Diagnostic Agents:Tests for gastric secretion]
ENSMUSG00000018411	MAPT	Microtubule-associated protein tau	CHEMBL480	Lansoprazole (BAN, FDA, INN, USAN, USP)	FALSE	4	Advanced - Down	6	2	-	-	-	Rapa_Late	Rapa_Early	-prazole	antiulcer agents (benzimidazole derivatives)	-prazole	A02BC53; A02BC03	A02BC53 [Alimentary Tract And Metabolism:Drugs For Acid Related Disorders:Drugs For Peptic Ulcer And Gastro-Oesophageal Reflux Disease (Gord):Proton pump inhibitors]; A02BC03 [Alimentary Tract And Metabolism:Drugs For Acid Related Disorders:Drugs For Peptic Ulcer And Gastro-Oesophageal Reflux Disease (Gord):Proton pump inhibitors]
ENSMUSG00000029468	P2RX7	P2X purinoceptor 7	CHEMBL1823817	CE-224535	Unknown	2	Moderate - Up	4	2	-	Act_Long	Curcumin	-	-
ENSMUSG00000002250	PPARD	Peroxisome proliferator-activated receptor delta	CHEMBL464982	Gamolenic Acid (BAN, INN)	FALSE	3	Early - Up	1	2	Act_Short	-	-	-	Rapa_Early				D11AX02; D11AX52	D11AX02 [Dermatologicals:Other Dermatological Preparations:Other Dermatological Preparations:Other dermatologicals]; D11AX52 [Dermatologicals:Other Dermatological Preparations:Other Dermatological Preparations:Other dermatologicals]
ENSMUSG00000002250	PPARD	Peroxisome proliferator-activated receptor delta	CHEMBL264374	Bezafibrate (BAN, INN, JAN, USAN)	FALSE	3	Early - Up	1	2	Act_Short	-	-	-	Rapa_Early	-fibrate	antihyperlipidemics (clofibrate type)	-fibrate	C10AB02	C10AB02 [Cardiovascular System:Lipid Modifying Agents:Lipid Modifying Agents, Plain:Fibrates]
ENSMUSG00000002250	PPARD	Peroxisome proliferator-activated receptor delta	CHEMBL121	Rosiglitazone (BAN, INN); Rosiglitazone maleate (FDA, USAN)	FALSE	4	Early - Up	1	2	Act_Short	-	-	-	Rapa_Early	-glitazone	PPST agonists (thiazolidene derivatives)	-glitazone	A10BG02	A10BG02 [Alimentary Tract And Metabolism:Drugs Used In Diabetes:Blood Glucose Lowering Drugs, Excl. Insulins:Thiazolidinediones]
ENSMUSG00000002250	PPARD	Peroxisome proliferator-activated receptor delta	CHEMBL460026	Icosapent (INN); Omega-3 marine triglycerides (BAN)	Unknown	3	Early - Up	1	2	Act_Short	-	-	-	Rapa_Early
ENSMUSG00000002250	PPARD	Peroxisome proliferator-activated receptor delta	CHEMBL424133	LY-518674	Unknown	2	Early - Up	1	2	Act_Short	-	-	-	Rapa_Early
ENSMUSG00000002250	PPARD	Peroxisome proliferator-activated receptor delta	CHEMBL219586	GW590735	Unknown	2	Early - Up	1	2	Act_Short	-	-	-	Rapa_Early
ENSMUSG00000002250	PPARD	Peroxisome proliferator-activated receptor delta	CHEMBL181954	Naveglitazar (INN, USAN)	Unknown	2	Early - Up	1	2	Act_Short	-	-	-	Rapa_Early	-glitazar	PPAR agonists (not thiazolidene derivatives)	-glitazar
ENSMUSG00000001761	SMO	Smoothened homolog	CHEMBL2105737	Erismodegib (USAN); Sonidegib (INN, USAN); Sonidegib Phosphate (FDA, USAN)	TRUE	4	Early - Up	13	1	-	-	-	-	Rapa_Early	-degib	hedgehog signaling inhibitors	-degib	L01XX48	L01XX48 [Antineoplastic And Immunomodulating Agents:Antineoplastic Agents:Other Antineoplastic Agents:Other antineoplastic agents]
ENSMUSG00000001761	SMO	Smoothened homolog	CHEMBL473417	Vismodegib (FDA, INN, USAN)	TRUE	4	Early - Up	13	1	-	-	-	-	Rapa_Early				L01XX43	L01XX43 [Antineoplastic And Immunomodulating Agents:Antineoplastic Agents:Other Antineoplastic Agents:Other antineoplastic agents]
ENSMUSG00000032373	CA12	Carbonic anhydrase XII	CHEMBL118	Celecoxib (BAN, FDA, INN, USAN)	TRUE	4	Early - Up	13	1	Act_Short	-	-	-	-	-coxib	cyclooxygenase-2 inhibitors	-coxib	L01XX33; M01AH01	L01XX33 [Antineoplastic And Immunomodulating Agents:Antineoplastic Agents:Other Antineoplastic Agents:Other antineoplastic agents]; M01AH01 [Musculo-Skeletal System:Antiinflammatory And Antirheumatic Products:Antiinflammatory And Antirheumatic Products, Non-Steroids:Coxibs]
ENSMUSG00000032373	CA12	Carbonic anhydrase XII	CHEMBL255863	Nilotinib (INN, USAN); Nilotinib Hydrochloride Monohydrate (FDA)	TRUE	4	Early - Up	13	1	Act_Short	-	-	-	-	-tinib	tyrosine kinase inhibitors	-tinib	L01XE08	L01XE08 [Antineoplastic And Immunomodulating Agents:Antineoplastic Agents:Other Antineoplastic Agents:Protein kinase inhibitors]
ENSMUSG00000032373	CA12	Carbonic anhydrase XII	CHEMBL941	Imatinib (BAN, INN); Imatinib mesylate (FDA)	TRUE	4	Early - Up	13	1	Act_Short	-	-	-	-	-tinib	tyrosine kinase inhibitors	-tinib	L01XE01	L01XE01 [Antineoplastic And Immunomodulating Agents:Antineoplastic Agents:Other Antineoplastic Agents:Protein kinase inhibitors]
ENSMUSG00000040016	PTGER3	Prostanoid EP3 receptor	CHEMBL548	Dinoprostone (BAN, FDA, INN, JAN, USAN, USP); Dinoprostone beta-Cyclodextrin Clathrate (JAN)	FALSE	4	Early - Up	13	1	Act_Short	-	-	-	-	-prost-	prostaglandins	-prost-	G02AD02	G02AD02 [Genito Urinary System And Sex Hormones:Other Gynecologicals:Uterotonics:Prostaglandins]
ENSMUSG00000040016	PTGER3	Prostanoid EP3 receptor	CHEMBL815	Dinoprost (BAN, INN, JAN, USAN); Dinoprost Trometamol (BAN); Dinoprost Tromethamine (FDA, JAN, USAN, USP)	FALSE	4	Early - Up	13	1	Act_Short	-	-	-	-	-prost	prostaglandins	-prost	G02AD01	G02AD01 [Genito Urinary System And Sex Hormones:Other Gynecologicals:Uterotonics:Prostaglandins]
ENSMUSG00000032373	CA12	Carbonic anhydrase XII	CHEMBL220491	Brinzolamide (BAN, FDA, INN, USAN, USP)	FALSE	4	Early - Up	13	1	Act_Short	-	-	-	-	-zolamide	carbonic anhydrase inhibitors	-zolamide	S01EC54; S01EC04	S01EC54 [Sensory Organs:Ophthalmologicals:Antiglaucoma Preparations And Miotics:Carbonic anhydrase inhibitors]; S01EC04 [Sensory Organs:Ophthalmologicals:Antiglaucoma Preparations And Miotics:Carbonic anhydrase inhibitors]
ENSMUSG00000032373	CA12	Carbonic anhydrase XII	CHEMBL19	Methazolamide (BAN, FDA, INN, JAN, USP)	FALSE	4	Early - Up	13	1	Act_Short	-	-	-	-	-zolamide	carbonic anhydrase inhibitors	-zolamide	S01EC05	S01EC05 [Sensory Organs:Ophthalmologicals:Antiglaucoma Preparations And Miotics:Carbonic anhydrase inhibitors]
ENSMUSG00000032373	CA12	Carbonic anhydrase XII	CHEMBL218490	Dorzolamide (BAN, INN); Dorzolamide HCl (FDA, USAN, USP)	FALSE	4	Early - Up	13	1	Act_Short	-	-	-	-	-zolamide	carbonic anhydrase inhibitors	-zolamide	S01EC03	S01EC03 [Sensory Organs:Ophthalmologicals:Antiglaucoma Preparations And Miotics:Carbonic anhydrase inhibitors]
ENSMUSG00000032373	CA12	Carbonic anhydrase XII	CHEMBL17	Dichlorphenamide (FDA, USP); Diclofenamide (BAN, DCF, INN, JAN)	FALSE	4	Early - Up	13	1	Act_Short	-	-	-	-				S01EC02	S01EC02 [Sensory Organs:Ophthalmologicals:Antiglaucoma Preparations And Miotics:Carbonic anhydrase inhibitors]
ENSMUSG00000032373	CA12	Carbonic anhydrase XII	CHEMBL20	Acetazolamide (BAN, FDA, INN, JAN, USP); Acetazolamide Sodium (FDA, JAN)	FALSE	4	Early - Up	13	1	Act_Short	-	-	-	-	-zolamide	carbonic anhydrase inhibitors	-zolamide	S01EC01	S01EC01 [Sensory Organs:Ophthalmologicals:Antiglaucoma Preparations And Miotics:Carbonic anhydrase inhibitors]
ENSMUSG00000032373	CA12	Carbonic anhydrase XII	CHEMBL424	Salicylic Acid (JAN, USP)	FALSE	3	Early - Up	13	1	Act_Short	-	-	-	-	sal-	anti-inflammatory agents (salicylic acid derivatives)	sal-	S01BC08; D01AE12	S01BC08 [Sensory Organs:Ophthalmologicals:Antiinflammatory Agents:Antiinflammatory agents, non-steroids]; D01AE12 [Dermatologicals:Antifungals For Dermatological Use:Antifungals For Topical Use:Other antifungals for topical use]
ENSMUSG00000032373	CA12	Carbonic anhydrase XII	CHEMBL14060	Phenol (JAN, USP); Phenolate Sodium (USAN)	FALSE	3	Early - Up	13	1	Act_Short	-	-	-	-				R02AA19; C05BB05; N01BX03; D08AE03	R02AA19 [Respiratory System:Throat Preparations:Throat Preparations:Antiseptics]; C05BB05 [Cardiovascular System:Vasoprotectives:Antivaricose Therapy:Sclerosing agents for local injection]; N01BX03 [Nervous System:Anesthetics:Anesthetics, Local:Other local anesthetics]; D08AE03 [Dermatologicals:Antiseptics And Disinfectants:Antiseptics And Disinfectants:Phenol and derivatives]
ENSMUSG00000032373	CA12	Carbonic anhydrase XII	CHEMBL26	Sulpiride (BAN, INN, JAN, USAN)	FALSE	3	Early - Up	13	1	Act_Short	-	-	-	-				N05AL01	N05AL01 [Nervous System:Psycholeptics:Antipsychotics:Benzamides]
ENSMUSG00000032373	CA12	Carbonic anhydrase XII	CHEMBL58323	Erlosamide (INN); Lacosamide (FDA, USAN)	FALSE	4	Early - Up	13	1	Act_Short	-	-	-	-				N03AX18	N03AX18 [Nervous System:Antiepileptics:Antiepileptics:Other antiepileptics]
ENSMUSG00000032373	CA12	Carbonic anhydrase XII	CHEMBL750	Zonisamide (BAN, FDA, INN, JAN, USAN)	FALSE	4	Early - Up	13	1	Act_Short	-	-	-	-				N03AX15	N03AX15 [Nervous System:Antiepileptics:Antiepileptics:Other antiepileptics]
ENSMUSG00000032373	CA12	Carbonic anhydrase XII	CHEMBL220492	Topiramate (BAN, FDA, INN, USAN)	FALSE	4	Early - Up	13	1	Act_Short	-	-	-	-				N03AX11	N03AX11 [Nervous System:Antiepileptics:Antiepileptics:Other antiepileptics]
ENSMUSG00000032373	CA12	Carbonic anhydrase XII	CHEMBL112	Acetaminophen (FDA, JAN, USP); Paracetamol (BAN, DCF, INN)	FALSE	4	Early - Up	13	1	Act_Short	-	-	-	-				N02BE71; N02BE51; N02BE01	N02BE71 [Nervous System:Analgesics:Other Analgesics And Antipyretics:Anilides]; N02BE51 [Nervous System:Analgesics:Other Analgesics And Antipyretics:Anilides]; N02BE01 [Nervous System:Analgesics:Other Analgesics And Antipyretics:Anilides]
ENSMUSG00000032373	CA12	Carbonic anhydrase XII	CHEMBL924	Zoledronic acid (BAN, FDA, INN, USAN); Zoledronate Disodium (USAN); Zoledronate Trisodium (USAN)	FALSE	4	Early - Up	13	1	Act_Short	-	-	-	-				M05BA08	M05BA08 [Musculo-Skeletal System:Drugs For Treatment Of Bone Diseases:Drugs Affecting Bone Structure And Mineralization:Bisphosphonates]
ENSMUSG00000032373	CA12	Carbonic anhydrase XII	CHEMBL897	Probenecid (BAN, FDA, INN, JAN, USP)	FALSE	4	Early - Up	13	1	Act_Short	-	-	-	-				M04AB01	M04AB01 [Musculo-Skeletal System:Antigout Preparations:Antigout Preparations:Preparations increasing uric acid excretion]
ENSMUSG00000032373	CA12	Carbonic anhydrase XII	CHEMBL865	Valdecoxib (BAN, FDA, INN, USAN)	FALSE	4	Early - Up	13	1	Act_Short	-	-	-	-	-coxib	cyclooxygenase-2 inhibitors	-coxib	M01AH03	M01AH03 [Musculo-Skeletal System:Antiinflammatory And Antirheumatic Products:Antiinflammatory And Antirheumatic Products, Non-Steroids:Coxibs]
ENSMUSG00000032373	CA12	Carbonic anhydrase XII	CHEMBL21	Sulfanilamide (DCF, FDA, INN, MI, NF)	FALSE	4	Early - Up	13	1	Act_Short	-	-	-	-	sulfa-	antimicrobials (sulfonamides derivatives)	sulfa-	J01EB06; D06BA05	J01EB06 [Antiinfectives For Systemic Use:Antibacterials For Systemic Use:Sulfonamides And Trimethoprim:Short-acting sulfonamides]; D06BA05 [Dermatologicals:Antibiotics And Chemotherapeutics For Dermatological Use:Chemotherapeutics For Topical Use:Sulfonamides]
ENSMUSG00000032373	CA12	Carbonic anhydrase XII	CHEMBL1356238	Pyrithione Zinc (BAN, FDA, INN, USAN); Pyrithione Sodium (USAN)	FALSE	4	Early - Up	13	1	Act_Short	-	-	-	-				D11AX12	D11AX12 [Dermatologicals:Other Dermatological Preparations:Other Dermatological Preparations:Other dermatologicals]
ENSMUSG00000032373	CA12	Carbonic anhydrase XII	CHEMBL537	Hydroquinone (FDA, USP)	FALSE	4	Early - Up	13	1	Act_Short	-	-	-	-				D11AX11	D11AX11 [Dermatologicals:Other Dermatological Preparations:Other Dermatological Preparations:Other dermatologicals]
ENSMUSG00000032373	CA12	Carbonic anhydrase XII	CHEMBL419	Mafenide (BAN, INN, USAN); Mafenide Acetate (FDA, JAN, USP); Mafenide HCl (MI)	FALSE	4	Early - Up	13	1	Act_Short	-	-	-	-				D06BA03	D06BA03 [Dermatologicals:Antibiotics And Chemotherapeutics For Dermatological Use:Chemotherapeutics For Topical Use:Sulfonamides]
ENSMUSG00000032373	CA12	Carbonic anhydrase XII	CHEMBL15841	Ethyl Parahydroxybenzoate (JAN); Ethylparaben (NF)	FALSE	4	Early - Up	13	1	Act_Short	-	-	-	-				D01AE10	D01AE10 [Dermatologicals:Antifungals For Dermatological Use:Antifungals For Topical Use:Other antifungals for topical use]
ENSMUSG00000032373	CA12	Carbonic anhydrase XII	CHEMBL35	Furosemide (BAN, FDA, INN, JAN, USAN, USP)	FALSE	4	Early - Up	13	1	Act_Short	-	-	-	-	-semide	diuretics (furosemide type)	-semide	C03CA01	C03CA01 [Cardiovascular System:Diuretics:High-Ceiling Diuretics:Sulfonamides, plain]
ENSMUSG00000032373	CA12	Carbonic anhydrase XII	CHEMBL406	Indapamide (BAN, FDA, INN, JAN, USAN, USP)	FALSE	4	Early - Up	13	1	Act_Short	-	-	-	-	-pamide	diuretics (sulfamoylbenzoic acid derivatives)	-pamide	C03BA11	C03BA11 [Cardiovascular System:Diuretics:Low-Ceiling Diuretics, Excl. Thiazides:Sulfonamides, plain]
ENSMUSG00000032373	CA12	Carbonic anhydrase XII	CHEMBL1055	Chlortalidone (BAN, INN, JAN); Chlorthalidone (FDA, USAN, USP)	FALSE	4	Early - Up	13	1	Act_Short	-	-	-	-				C03BA04	C03BA04 [Cardiovascular System:Diuretics:Low-Ceiling Diuretics, Excl. Thiazides:Sulfonamides, plain]
ENSMUSG00000032373	CA12	Carbonic anhydrase XII	CHEMBL1054	Trichlormethiazide (FDA, INN, JAN, USP)	FALSE	4	Early - Up	13	1	Act_Short	-	-	-	-	-thiazide	diuretics (thiazide derivatives)	-thiazide	C03AA06	C03AA06 [Cardiovascular System:Diuretics:Low-Ceiling Diuretics, Thiazides:Thiazides, plain]
ENSMUSG00000032373	CA12	Carbonic anhydrase XII	CHEMBL926	Dobutamine (BAN, INN, USAN, USP); Dobutamine HCl (BAN, FDA, JAN, USAN, USP)	FALSE	4	Early - Up	13	1	Act_Short	-	-	-	-				C01CA07	C01CA07 [Cardiovascular System:Cardiac Therapy:Cardiac Stimulants Excl. Cardiac Glycosides:Adrenergic and dopaminergic agents]
ENSMUSG00000032373	CA12	Carbonic anhydrase XII	CHEMBL1401508	Silibinin (INN)	FALSE	2	Early - Up	13	1	Act_Short	-	-	-	-				A05BA03	A05BA03 [Alimentary Tract And Metabolism:Bile And Liver Therapy:Liver Therapy, Lipotropics:Liver therapy]
ENSMUSG00000040016	PTGER3	Prostanoid EP3 receptor	CHEMBL426559	Laropiprant (INN, USAN)	Unknown	3	Early - Up	13	1	Act_Short	-	-	-	-
ENSMUSG00000032373	CA12	Carbonic anhydrase XII	CHEMBL77517	Indisulam (BAN, INN, USAN)	Unknown	2	Early - Up	13	1	Act_Short	-	-	-	-	-sulam	antineoplastics, apoptosis inducing sulfonamide	-sulam
ENSMUSG00000032373	CA12	Carbonic anhydrase XII	CHEMBL6466	Coumarin (MI, NF)	Unknown	3	Early - Up	13	1	Act_Short	-	-	-	-
ENSMUSG00000032373	CA12	Carbonic anhydrase XII	CHEMBL609	Trientine (INN); Trientine Dihydrochloride (BAN); Trientine HCl (FDA, USAN, USP)	Unknown	4	Early - Up	13	1	Act_Short	-	-	-	-
ENSMUSG00000032373	CA12	Carbonic anhydrase XII	CHEMBL286738	Irosustat (INN, USAN)	Unknown	2	Early - Up	13	1	Act_Short	-	-	-	-	-stat	enzyme inhibitors	-stat
ENSMUSG00000032373	CA12	Carbonic anhydrase XII	CHEMBL18	Ethoxzolamide (FDA, MI, USP)	Unknown	4	Early - Up	13	1	Act_Short	-	-	-	-	-zolamide	carbonic anhydrase inhibitors	-zolamide
ENSMUSG00000061436	HIPK2	Homeodomain-interacting protein kinase 2	CHEMBL502835	Nintedanib (INN, USAN); Nintedanib Esylate (FDA, USAN)	TRUE	4	Early - Up	12	1	-	-	Curcumin	-	-	-anib	angiogenesis inhibitors	-anib	L01XE31	L01XE31 [Antineoplastic And Immunomodulating Agents:Antineoplastic Agents:Other Antineoplastic Agents:Protein kinase inhibitors]
ENSMUSG00000061436	HIPK2	Homeodomain-interacting protein kinase 2	CHEMBL1789941	Ruxolitinib (INN, USAN); Ruxolitinib Phosphate (FDA, USAN)	TRUE	4	Early - Up	12	1	-	-	Curcumin	-	-	-tinib	tyrosine kinase inhibitors	-tinib	L01XE18	L01XE18 [Antineoplastic And Immunomodulating Agents:Antineoplastic Agents:Other Antineoplastic Agents:Protein kinase inhibitors]
ENSMUSG00000061436	HIPK2	Homeodomain-interacting protein kinase 2	CHEMBL288441	Bosutinib (INN, USAN); Bosutinib Monohydrate (FDA)	TRUE	4	Early - Up	12	1	-	-	Curcumin	-	-	-tinib	tyrosine kinase inhibitors	-tinib	L01XE14	L01XE14 [Antineoplastic And Immunomodulating Agents:Antineoplastic Agents:Other Antineoplastic Agents:Protein kinase inhibitors]
ENSMUSG00000061436	HIPK2	Homeodomain-interacting protein kinase 2	CHEMBL91829	Ruboxistaurin (INN)	Unknown	3	Early - Up	12	1	-	-	Curcumin	-	-
ENSMUSG00000061436	HIPK2	Homeodomain-interacting protein kinase 2	CHEMBL522892	Dovitinib (INN); Dovitinib Lactate (USAN)	Unknown	3	Early - Up	12	1	-	-	Curcumin	-	-	-tinib	tyrosine kinase inhibitors	-tinib
ENSMUSG00000061436	HIPK2	Homeodomain-interacting protein kinase 2	CHEMBL521851	Pictilisib (INN, USAN)	Unknown	2	Early - Up	12	1	-	-	Curcumin	-	-
ENSMUSG00000061436	HIPK2	Homeodomain-interacting protein kinase 2	CHEMBL513909	BI-2536	Unknown	2	Early - Up	12	1	-	-	Curcumin	-	-
ENSMUSG00000061436	HIPK2	Homeodomain-interacting protein kinase 2	CHEMBL475251	R-406	Unknown	2	Early - Up	12	1	-	-	Curcumin	-	-
ENSMUSG00000061436	HIPK2	Homeodomain-interacting protein kinase 2	CHEMBL428690	Alvocidib (INN, USAN); Alvocidib HCl (USAN)	Unknown	3	Early - Up	12	1	-	-	Curcumin	-	-
ENSMUSG00000061436	HIPK2	Homeodomain-interacting protein kinase 2	CHEMBL300138	Enzastaurin (INN); Enzastaurin HCl (USAN)	Unknown	3	Early - Up	12	1	-	-	Curcumin	-	-
ENSMUSG00000061436	HIPK2	Homeodomain-interacting protein kinase 2	CHEMBL1721885	SU-014813	Unknown	2	Early - Up	12	1	-	-	Curcumin	-	-
ENSMUSG00000061436	HIPK2	Homeodomain-interacting protein kinase 2	CHEMBL1287853	Fedratinib (INN, USAN)	Unknown	3	Early - Up	12	1	-	-	Curcumin	-	-	-tinib	tyrosine kinase inhibitors	-tinib
ENSMUSG00000061436	HIPK2	Homeodomain-interacting protein kinase 2	CHEMBL1230609	Foretinib (INN, USAN)	Unknown	2	Early - Up	12	1	-	-	Curcumin	-	-	-tinib	tyrosine kinase inhibitors	-tinib
ENSMUSG00000029648	FLT1	Vascular endothelial growth factor receptor 1	CHEMBL1289494	Tivozanib (INN, USAN); Tivozanib HCl (USAN)	TRUE	3	Late - Down	10	1	Act_Short	-	-	-	-	-anib	angiogenesis inhibitors	-anib	L01XE34	L01XE34 [Antineoplastic And Immunomodulating Agents:Antineoplastic Agents:Other Antineoplastic Agents:Protein kinase inhibitors]
ENSMUSG00000029648	FLT1	Vascular endothelial growth factor receptor 1	CHEMBL491473	Cediranib (INN, USAN); Cediranib Maleate (USAN)	TRUE	3	Late - Down	10	1	Act_Short	-	-	-	-	-anib	angiogenesis inhibitors	-anib	L01XE32	L01XE32 [Antineoplastic And Immunomodulating Agents:Antineoplastic Agents:Other Antineoplastic Agents:Protein kinase inhibitors]
ENSMUSG00000029648	FLT1	Vascular endothelial growth factor receptor 1	CHEMBL502835	Nintedanib (INN, USAN); Nintedanib Esylate (FDA, USAN)	TRUE	4	Late - Down	10	1	Act_Short	-	-	-	-	-anib	angiogenesis inhibitors	-anib	L01XE31	L01XE31 [Antineoplastic And Immunomodulating Agents:Antineoplastic Agents:Other Antineoplastic Agents:Protein kinase inhibitors]
ENSMUSG00000029648	FLT1	Vascular endothelial growth factor receptor 1	CHEMBL1289926	Axitinib (FDA, INN, USAN)	TRUE	4	Late - Down	10	1	Act_Short	-	-	-	-	-tinib	tyrosine kinase inhibitors	-tinib	L01XE17	L01XE17 [Antineoplastic And Immunomodulating Agents:Antineoplastic Agents:Other Antineoplastic Agents:Protein kinase inhibitors]
ENSMUSG00000029648	FLT1	Vascular endothelial growth factor receptor 1	CHEMBL601719	Crizotinib (FDA, INN, USAN)	TRUE	4	Late - Down	10	1	Act_Short	-	-	-	-	-tinib	tyrosine kinase inhibitors	-tinib	L01XE16	L01XE16 [Antineoplastic And Immunomodulating Agents:Antineoplastic Agents:Other Antineoplastic Agents:Protein kinase inhibitors]
ENSMUSG00000029648	FLT1	Vascular endothelial growth factor receptor 1	CHEMBL24828	Vandetanib (BAN, FDA, INN, USAN)	TRUE	4	Late - Down	10	1	Act_Short	-	-	-	-	-anib	angiogenesis inhibitors	-anib	L01XE12	L01XE12 [Antineoplastic And Immunomodulating Agents:Antineoplastic Agents:Other Antineoplastic Agents:Protein kinase inhibitors]
ENSMUSG00000029648	FLT1	Vascular endothelial growth factor receptor 1	CHEMBL477772	Pazopanib (INN); Pazopanib HCl (FDA, USAN)	TRUE	4	Late - Down	10	1	Act_Short	-	-	-	-	-anib	angiogenesis inhibitors	-anib	L01XE11	L01XE11 [Antineoplastic And Immunomodulating Agents:Antineoplastic Agents:Other Antineoplastic Agents:Protein kinase inhibitors]
ENSMUSG00000029648	FLT1	Vascular endothelial growth factor receptor 1	CHEMBL1421	Dasatinib (FDA, INN, USAN)	TRUE	4	Late - Down	10	1	Act_Short	-	-	-	-	-tinib	tyrosine kinase inhibitors	-tinib	L01XE06	L01XE06 [Antineoplastic And Immunomodulating Agents:Antineoplastic Agents:Other Antineoplastic Agents:Protein kinase inhibitors]
ENSMUSG00000029648	FLT1	Vascular endothelial growth factor receptor 1	CHEMBL1336	Sorafenib (INN, USAN); Sorafenib Tosylate (FDA, USAN)	TRUE	4	Late - Down	10	1	Act_Short	-	-	-	-	-rafenib	raf kinase inhibitors	-rafenib	L01XE05	L01XE05 [Antineoplastic And Immunomodulating Agents:Antineoplastic Agents:Other Antineoplastic Agents:Protein kinase inhibitors]
ENSMUSG00000029648	FLT1	Vascular endothelial growth factor receptor 1	CHEMBL535	Sunitinib (INN); Sunitinib Malate (FDA)	TRUE	4	Late - Down	10	1	Act_Short	-	-	-	-	-tinib	tyrosine kinase inhibitors	-tinib	L01XE04	L01XE04 [Antineoplastic And Immunomodulating Agents:Antineoplastic Agents:Other Antineoplastic Agents:Protein kinase inhibitors]
ENSMUSG00000029648	FLT1	Vascular endothelial growth factor receptor 1	CHEMBL553	Erlotinib (INN); Erlotinib HCl (FDA, INN, USAN)	TRUE	4	Late - Down	10	1	Act_Short	-	-	-	-	-tinib	tyrosine kinase inhibitors	-tinib	L01XE03	L01XE03 [Antineoplastic And Immunomodulating Agents:Antineoplastic Agents:Other Antineoplastic Agents:Protein kinase inhibitors]
ENSMUSG00000091813	CES2	Carboxylesterase 2	CHEMBL806	Flutamide (BAN, FDA, INN, USAN, USP)	TRUE	4	Late - Down	10	1	-	-	-	Rapa_Late	-	-lutamide	non-steroid antiandrogens	-lutamide	L02BB01	L02BB01 [Antineoplastic And Immunomodulating Agents:Endocrine Therapy:Hormone Antagonists And Related Agents:Anti-androgens]
ENSMUSG00000050097	CES2	Carboxylesterase 2	CHEMBL806	Flutamide (BAN, FDA, INN, USAN, USP)	TRUE	4	Late - Down	10	1	-	-	-	Rapa_Late	-	-lutamide	non-steroid antiandrogens	-lutamide	L02BB01	L02BB01 [Antineoplastic And Immunomodulating Agents:Endocrine Therapy:Hormone Antagonists And Related Agents:Anti-androgens]
ENSMUSG00000024650	SLC22A6	Solute carrier family 22 member 6	CHEMBL463	Aminohippuric Acid (USP); Aminohippurate Sodium (FDA, USP); p-Aminohippurate Sodium (JAN)	FALSE	4	Late - Down	10	1	-	-	-	Rapa_Late	-				V04CH30	V04CH30 [Various:Diagnostic Agents:Other Diagnostic Agents:Tests for renal function and ureteral injuries]
ENSMUSG00000024650	SLC22A6	Solute carrier family 22 member 6	CHEMBL521	Ibuprofen (BAN, FDA, INN, JAN, USAN, USP); Ibuprofen Lysine (FDA, USAN); Ibuprofen Sodium (FDA, USAN)	FALSE	4	Late - Down	10	1	-	-	-	Rapa_Late	-	-profen	anti-inflammatory/analgesic agents (ibuprofen type)	-profen	R02AX02; M01AE51; C01EB16; G02CC01; M01AE01; M02AA13	R02AX02 [Respiratory System:Throat Preparations:Throat Preparations:Other throat preparations]; M01AE51 [Musculo-Skeletal System:Antiinflammatory And Antirheumatic Products:Antiinflammatory And Antirheumatic Products, Non-Steroids:Propionic acid derivatives]; C01EB16 [Cardiovascular System:Cardiac Therapy:Other Cardiac Preparations:Other cardiac preparations]; G02CC01 [Genito Urinary System And S…
ENSMUSG00000024650	SLC22A6	Solute carrier family 22 member 6	CHEMBL898	Diflunisal (BAN, FDA, INN, JAN, USAN, USP)	FALSE	4	Late - Down	10	1	-	-	-	Rapa_Late	-	-sal	anti-inflammatory agents (salicylic acid derivatives)	-sal	N02BA11	N02BA11 [Nervous System:Analgesics:Other Analgesics And Antipyretics:Salicylic acid and derivatives]
ENSMUSG00000024650	SLC22A6	Solute carrier family 22 member 6	CHEMBL897	Probenecid (BAN, FDA, INN, JAN, USP)	FALSE	4	Late - Down	10	1	-	-	-	Rapa_Late	-				M04AB01	M04AB01 [Musculo-Skeletal System:Antigout Preparations:Antigout Preparations:Preparations increasing uric acid excretion]
ENSMUSG00000024650	SLC22A6	Solute carrier family 22 member 6	CHEMBL527	Piroxicam (BAN, FDA, INN, JAN, USAN, USP); Piroxicam Olamine (USAN)	FALSE	4	Late - Down	10	1	-	-	-	Rapa_Late	-	-icam	anti-inflammatory agents (isoxicam type)	-icam	M02AA07; S01BC06; M01AC01	M02AA07 [Musculo-Skeletal System:Topical Products For Joint And Muscular Pain:Topical Products For Joint And Muscular Pain:Antiinflammatory preparations, non-steroids for topical use]; S01BC06 [Sensory Organs:Ophthalmologicals:Antiinflammatory Agents:Antiinflammatory agents, non-steroids]; M01AC01 [Musculo-Skeletal System:Antiinflammatory And Antirheumatic Products:Antiinflammatory And Antirheuma…
ENSMUSG00000024650	SLC22A6	Solute carrier family 22 member 6	CHEMBL563	Flurbiprofen (BAN, FDA, INN, JAN, USAN, USP); Flurbiprofen sodium (FDA, USP)	FALSE	4	Late - Down	10	1	-	-	-	Rapa_Late	-	-profen	anti-inflammatory/analgesic agents (ibuprofen type)	-profen	M01AE09; S01BC04; R02AX01; M02AA19	M01AE09 [Musculo-Skeletal System:Antiinflammatory And Antirheumatic Products:Antiinflammatory And Antirheumatic Products, Non-Steroids:Propionic acid derivatives]; S01BC04 [Sensory Organs:Ophthalmologicals:Antiinflammatory Agents:Antiinflammatory agents, non-steroids]; R02AX01 [Respiratory System:Throat Preparations:Throat Preparations:Other throat preparations]; M02AA19 [Musculo-Skeletal System:…
ENSMUSG00000024650	SLC22A6	Solute carrier family 22 member 6	CHEMBL571	Ketoprofen (BAN, FDA, INN, JAN, USAN, USP)	FALSE	4	Late - Down	10	1	-	-	-	Rapa_Late	-	-profen	anti-inflammatory/analgesic agents (ibuprofen type)	-profen	M01AE03; M02AA10; M01AE53	M01AE03 [Musculo-Skeletal System:Antiinflammatory And Antirheumatic Products:Antiinflammatory And Antirheumatic Products, Non-Steroids:Propionic acid derivatives]; M02AA10 [Musculo-Skeletal System:Topical Products For Joint And Muscular Pain:Topical Products For Joint And Muscular Pain:Antiinflammatory preparations, non-steroids for topical use]; M01AE53 [Musculo-Skeletal System:Antiinflammatory …
ENSMUSG00000024650	SLC22A6	Solute carrier family 22 member 6	CHEMBL154	Naproxen (BAN, FDA, INN, JAN, USAN, USP); Naproxen Sodium (FDA, USAN, USP)	FALSE	4	Late - Down	10	1	-	-	-	Rapa_Late	-				M01AE02; G02CC02; M02AA12	M01AE02 [Musculo-Skeletal System:Antiinflammatory And Antirheumatic Products:Antiinflammatory And Antirheumatic Products, Non-Steroids:Propionic acid derivatives]; G02CC02 [Genito Urinary System And Sex Hormones:Other Gynecologicals:Other Gynecologicals:Antiinflammatory products for vaginal administration]; M02AA12 [Musculo-Skeletal System:Topical Products For Joint And Muscular Pain:Topical Prod…
ENSMUSG00000024650	SLC22A6	Solute carrier family 22 member 6	CHEMBL6	Indometacin (BAN, DCF, INN, JAN); Indometacin Farnesil (JAN); Indomethacin (FDA, USAN, USP); Indomethacin Sodium (FDA, USAN, USP)	FALSE	4	Late - Down	10	1	-	-	-	Rapa_Late	-				M01AB51; M02AA23; M01AB01; S01BC01; C01EB03	M01AB51 [Musculo-Skeletal System:Antiinflammatory And Antirheumatic Products:Antiinflammatory And Antirheumatic Products, Non-Steroids:Acetic acid derivatives and related substances]; M02AA23 [Musculo-Skeletal System:Topical Products For Joint And Muscular Pain:Topical Products For Joint And Muscular Pain:Antiinflammatory preparations, non-steroids for topical use]; M01AB01 [Musculo-Skeletal Syst…
ENSMUSG00000024650	SLC22A6	Solute carrier family 22 member 6	CHEMBL622	Etodolac (BAN, FDA, INN, USAN, USP); Etodolic Acid (INN)	FALSE	4	Late - Down	10	1	-	-	-	Rapa_Late	-	-ac	anti-inflammatory agents (acetic acid derivatives)	-ac	M01AB08	M01AB08 [Musculo-Skeletal System:Antiinflammatory And Antirheumatic Products:Antiinflammatory And Antirheumatic Products, Non-Steroids:Acetic acid derivatives and related substances]
ENSMUSG00000024650	SLC22A6	Solute carrier family 22 member 6	CHEMBL152	Cidofovir (BAN, FDA, INN, USAN)	FALSE	4	Late - Down	10	1	-	-	-	Rapa_Late	-	-vir	antivirals	-vir	J05AB12	J05AB12 [Antiinfectives For Systemic Use:Antivirals For Systemic Use:Direct Acting Antivirals:Nucleosides and nucleotides excl. reverse transcriptase inhibitors]
ENSMUSG00000024650	SLC22A6	Solute carrier family 22 member 6	CHEMBL507674	Cefoperazone (BAN, INN); Cefoperazone Sodium (FDA, JAN, USAN, USP)	FALSE	4	Late - Down	10	1	-	-	-	Rapa_Late	-	cef-	cephalosporins	cef-	J01DD62; J01DD12	J01DD62 [Antiinfectives For Systemic Use:Antibacterials For Systemic Use:Other Beta-Lactam Antibacterials:Third-generation cephalosporins]; J01DD12 [Antiinfectives For Systemic Use:Antibacterials For Systemic Use:Other Beta-Lactam Antibacterials:Third-generation cephalosporins]
ENSMUSG00000024650	SLC22A6	Solute carrier family 22 member 6	CHEMBL161	Ceftriaxone (BAN, INN); Ceftriaxone Sodium (FDA, JAN, USAN, USP)	FALSE	4	Late - Down	10	1	-	-	-	Rapa_Late	-	cef-	cephalosporins	cef-	J01DD04; J01DD54	J01DD04 [Antiinfectives For Systemic Use:Antibacterials For Systemic Use:Other Beta-Lactam Antibacterials:Third-generation cephalosporins]; J01DD54 [Antiinfectives For Systemic Use:Antibacterials For Systemic Use:Other Beta-Lactam Antibacterials:Third-generation cephalosporins]
ENSMUSG00000024650	SLC22A6	Solute carrier family 22 member 6	CHEMBL1730	Cefotaxime (BAN, INN); Cefotaxime sodium (FDA, JAN, USAN, USP)	FALSE	4	Late - Down	10	1	-	-	-	Rapa_Late	-	cef-	cephalosporins	cef-	J01DD01; J01DD51	J01DD01 [Antiinfectives For Systemic Use:Antibacterials For Systemic Use:Other Beta-Lactam Antibacterials:Third-generation cephalosporins]; J01DD51 [Antiinfectives For Systemic Use:Antibacterials For Systemic Use:Other Beta-Lactam Antibacterials:Third-generation cephalosporins]
ENSMUSG00000024650	SLC22A6	Solute carrier family 22 member 6	CHEMBL1644	Cefadroxil (BAN, INN, JAN, USAN, USP); Cefadroxil/Cefadroxil Hemihydrate (FDA)	FALSE	4	Late - Down	10	1	-	-	-	Rapa_Late	-	cef-	cephalosporins	cef-	J01DB05	J01DB05 [Antiinfectives For Systemic Use:Antibacterials For Systemic Use:Other Beta-Lactam Antibacterials:First-generation cephalosporins]
ENSMUSG00000024650	SLC22A6	Solute carrier family 22 member 6	CHEMBL1435	Cefazolin (BAN, INN, USP); Cefazolin Sodium (FDA, JAN, USAN, USP)	FALSE	4	Late - Down	10	1	-	-	-	Rapa_Late	-	cef-	cephalosporins	cef-	J01DB04	J01DB04 [Antiinfectives For Systemic Use:Antibacterials For Systemic Use:Other Beta-Lactam Antibacterials:First-generation cephalosporins]
ENSMUSG00000024650	SLC22A6	Solute carrier family 22 member 6	CHEMBL617	Cefalotin (INN, BAN); Cefalotin Sodium (JAN); Cephalothin sodium (FDA, USAN, USP)	FALSE	4	Late - Down	10	1	-	-	-	Rapa_Late	-				J01DB03	J01DB03 [Antiinfectives For Systemic Use:Antibacterials For Systemic Use:Other Beta-Lactam Antibacterials:First-generation cephalosporins]
ENSMUSG00000024650	SLC22A6	Solute carrier family 22 member 6	CHEMBL139	Diclofenac (BAN, FDA, INN, USAN); Diclofenac Epolamine (FDA); Diclofenac Potassium (FDA, USAN); Diclofenac Sodium (FDA, JAN, USAN, USP)	FALSE	4	Late - Down	10	1	-	-	-	Rapa_Late	-	-ac	anti-inflammatory agents (acetic acid derivatives)	-ac	D11AX18; S01BC03; M01AB05; M02AA15; M01AB55	D11AX18 [Dermatologicals:Other Dermatological Preparations:Other Dermatological Preparations:Other dermatologicals]; S01BC03 [Sensory Organs:Ophthalmologicals:Antiinflammatory Agents:Antiinflammatory agents, non-steroids]; M01AB05 [Musculo-Skeletal System:Antiinflammatory And Antirheumatic Products:Antiinflammatory And Antirheumatic Products, Non-Steroids:Acetic acid derivatives and related subst…
ENSMUSG00000033715	AKR1C3	Aldo-keto-reductase family 1 member C3	CHEMBL521	Ibuprofen (BAN, FDA, INN, JAN, USAN, USP); Ibuprofen Lysine (FDA, USAN); Ibuprofen Sodium (FDA, USAN)	FALSE	4	Late - Down	10	1	-	-	-	Rapa_Late	-	-profen	anti-inflammatory/analgesic agents (ibuprofen type)	-profen	R02AX02; M01AE51; C01EB16; G02CC01; M01AE01; M02AA13	R02AX02 [Respiratory System:Throat Preparations:Throat Preparations:Other throat preparations]; M01AE51 [Musculo-Skeletal System:Antiinflammatory And Antirheumatic Products:Antiinflammatory And Antirheumatic Products, Non-Steroids:Propionic acid derivatives]; C01EB16 [Cardiovascular System:Cardiac Therapy:Other Cardiac Preparations:Other cardiac preparations]; G02CC01 [Genito Urinary System And S…
ENSMUSG00000033715	AKR1C3	Aldo-keto-reductase family 1 member C3	CHEMBL509	Meclofenamic Acid (BAN, INN, USAN); Meclofenamate sodium (FDA, USAN, USP)	FALSE	4	Late - Down	10	1	-	-	-	Rapa_Late	-				M01AG04; M02AA18	M01AG04 [Musculo-Skeletal System:Antiinflammatory And Antirheumatic Products:Antiinflammatory And Antirheumatic Products, Non-Steroids:Fenamates]; M02AA18 [Musculo-Skeletal System:Topical Products For Joint And Muscular Pain:Topical Products For Joint And Muscular Pain:Antiinflammatory preparations, non-steroids for topical use]
ENSMUSG00000033715	AKR1C3	Aldo-keto-reductase family 1 member C3	CHEMBL686	Mefenamic acid (BAN, FDA, INN, JAN, USAN, USP)	FALSE	4	Late - Down	10	1	-	-	-	Rapa_Late	-				M01AG01	M01AG01 [Musculo-Skeletal System:Antiinflammatory And Antirheumatic Products:Antiinflammatory And Antirheumatic Products, Non-Steroids:Fenamates]
ENSMUSG00000033715	AKR1C3	Aldo-keto-reductase family 1 member C3	CHEMBL175	Dexibuprofen (BAN, INN, USAN)	FALSE	3	Late - Down	10	1	-	-	-	Rapa_Late	-	-profen	anti-inflammatory/analgesic agents (ibuprofen type)	-profen	M01AE14	M01AE14 [Musculo-Skeletal System:Antiinflammatory And Antirheumatic Products:Antiinflammatory And Antirheumatic Products, Non-Steroids:Propionic acid derivatives]
ENSMUSG00000033715	AKR1C3	Aldo-keto-reductase family 1 member C3	CHEMBL563	Flurbiprofen (BAN, FDA, INN, JAN, USAN, USP); Flurbiprofen sodium (FDA, USP)	FALSE	4	Late - Down	10	1	-	-	-	Rapa_Late	-	-profen	anti-inflammatory/analgesic agents (ibuprofen type)	-profen	M01AE09; S01BC04; R02AX01; M02AA19	M01AE09 [Musculo-Skeletal System:Antiinflammatory And Antirheumatic Products:Antiinflammatory And Antirheumatic Products, Non-Steroids:Propionic acid derivatives]; S01BC04 [Sensory Organs:Ophthalmologicals:Antiinflammatory Agents:Antiinflammatory agents, non-steroids]; R02AX01 [Respiratory System:Throat Preparations:Throat Preparations:Other throat preparations]; M02AA19 [Musculo-Skeletal System:…
ENSMUSG00000033715	AKR1C3	Aldo-keto-reductase family 1 member C3	CHEMBL154	Naproxen (BAN, FDA, INN, JAN, USAN, USP); Naproxen Sodium (FDA, USAN, USP)	FALSE	4	Late - Down	10	1	-	-	-	Rapa_Late	-				M01AE02; G02CC02; M02AA12	M01AE02 [Musculo-Skeletal System:Antiinflammatory And Antirheumatic Products:Antiinflammatory And Antirheumatic Products, Non-Steroids:Propionic acid derivatives]; G02CC02 [Genito Urinary System And Sex Hormones:Other Gynecologicals:Other Gynecologicals:Antiinflammatory products for vaginal administration]; M02AA12 [Musculo-Skeletal System:Topical Products For Joint And Muscular Pain:Topical Prod…
ENSMUSG00000033715	AKR1C3	Aldo-keto-reductase family 1 member C3	CHEMBL6	Indometacin (BAN, DCF, INN, JAN); Indometacin Farnesil (JAN); Indomethacin (FDA, USAN, USP); Indomethacin Sodium (FDA, USAN, USP)	FALSE	4	Late - Down	10	1	-	-	-	Rapa_Late	-				M01AB51; M02AA23; M01AB01; S01BC01; C01EB03	M01AB51 [Musculo-Skeletal System:Antiinflammatory And Antirheumatic Products:Antiinflammatory And Antirheumatic Products, Non-Steroids:Acetic acid derivatives and related substances]; M02AA23 [Musculo-Skeletal System:Topical Products For Joint And Muscular Pain:Topical Products For Joint And Muscular Pain:Antiinflammatory preparations, non-steroids for topical use]; M01AB01 [Musculo-Skeletal Syst…
ENSMUSG00000033715	AKR1C3	Aldo-keto-reductase family 1 member C3	CHEMBL717	Medroxyprogesterone (BAN, INN); Medroxyprogesterone acetate (FDA, JAN, USP)	FALSE	4	Late - Down	10	1	-	-	-	Rapa_Late	-	-gest-	progestins	-gest-	G03AC06; G03DA02; L02AB02	G03AC06 [Genito Urinary System And Sex Hormones:Sex Hormones And Modulators Of The Genital System:Hormonal Contraceptives For Systemic Use:Progestogens]; G03DA02 [Genito Urinary System And Sex Hormones:Sex Hormones And Modulators Of The Genital System:Progestogens:Pregnen (4) derivatives]; L02AB02 [Antineoplastic And Immunomodulating Agents:Endocrine Therapy:Hormones And Related Agents:Progestoge…
ENSMUSG00000033715	AKR1C2	Aldo-keto reductase family 1 member C2	CHEMBL509	Meclofenamic Acid (BAN, INN, USAN); Meclofenamate sodium (FDA, USAN, USP)	FALSE	4	Late - Down	10	1	-	-	-	Rapa_Late	-				M01AG04; M02AA18	M01AG04 [Musculo-Skeletal System:Antiinflammatory And Antirheumatic Products:Antiinflammatory And Antirheumatic Products, Non-Steroids:Fenamates]; M02AA18 [Musculo-Skeletal System:Topical Products For Joint And Muscular Pain:Topical Products For Joint And Muscular Pain:Antiinflammatory preparations, non-steroids for topical use]
ENSMUSG00000033715	AKR1C2	Aldo-keto reductase family 1 member C2	CHEMBL686	Mefenamic acid (BAN, FDA, INN, JAN, USAN, USP)	FALSE	4	Late - Down	10	1	-	-	-	Rapa_Late	-				M01AG01	M01AG01 [Musculo-Skeletal System:Antiinflammatory And Antirheumatic Products:Antiinflammatory And Antirheumatic Products, Non-Steroids:Fenamates]
ENSMUSG00000033715	AKR1C2	Aldo-keto reductase family 1 member C2	CHEMBL175	Dexibuprofen (BAN, INN, USAN)	FALSE	3	Late - Down	10	1	-	-	-	Rapa_Late	-	-profen	anti-inflammatory/analgesic agents (ibuprofen type)	-profen	M01AE14	M01AE14 [Musculo-Skeletal System:Antiinflammatory And Antirheumatic Products:Antiinflammatory And Antirheumatic Products, Non-Steroids:Propionic acid derivatives]
ENSMUSG00000033715	AKR1C2	Aldo-keto reductase family 1 member C2	CHEMBL563	Flurbiprofen (BAN, FDA, INN, JAN, USAN, USP); Flurbiprofen sodium (FDA, USP)	FALSE	4	Late - Down	10	1	-	-	-	Rapa_Late	-	-profen	anti-inflammatory/analgesic agents (ibuprofen type)	-profen	M01AE09; S01BC04; R02AX01; M02AA19	M01AE09 [Musculo-Skeletal System:Antiinflammatory And Antirheumatic Products:Antiinflammatory And Antirheumatic Products, Non-Steroids:Propionic acid derivatives]; S01BC04 [Sensory Organs:Ophthalmologicals:Antiinflammatory Agents:Antiinflammatory agents, non-steroids]; R02AX01 [Respiratory System:Throat Preparations:Throat Preparations:Other throat preparations]; M02AA19 [Musculo-Skeletal System:…
ENSMUSG00000033715	AKR1C2	Aldo-keto reductase family 1 member C2	CHEMBL154	Naproxen (BAN, FDA, INN, JAN, USAN, USP); Naproxen Sodium (FDA, USAN, USP)	FALSE	4	Late - Down	10	1	-	-	-	Rapa_Late	-				M01AE02; G02CC02; M02AA12	M01AE02 [Musculo-Skeletal System:Antiinflammatory And Antirheumatic Products:Antiinflammatory And Antirheumatic Products, Non-Steroids:Propionic acid derivatives]; G02CC02 [Genito Urinary System And Sex Hormones:Other Gynecologicals:Other Gynecologicals:Antiinflammatory products for vaginal administration]; M02AA12 [Musculo-Skeletal System:Topical Products For Joint And Muscular Pain:Topical Prod…
ENSMUSG00000033715	AKR1C2	Aldo-keto reductase family 1 member C2	CHEMBL6	Indometacin (BAN, DCF, INN, JAN); Indometacin Farnesil (JAN); Indomethacin (FDA, USAN, USP); Indomethacin Sodium (FDA, USAN, USP)	FALSE	4	Late - Down	10	1	-	-	-	Rapa_Late	-				M01AB51; M02AA23; M01AB01; S01BC01; C01EB03	M01AB51 [Musculo-Skeletal System:Antiinflammatory And Antirheumatic Products:Antiinflammatory And Antirheumatic Products, Non-Steroids:Acetic acid derivatives and related substances]; M02AA23 [Musculo-Skeletal System:Topical Products For Joint And Muscular Pain:Topical Products For Joint And Muscular Pain:Antiinflammatory preparations, non-steroids for topical use]; M01AB01 [Musculo-Skeletal Syst…
ENSMUSG00000033715	AKR1C2	Aldo-keto reductase family 1 member C2	CHEMBL717	Medroxyprogesterone (BAN, INN); Medroxyprogesterone acetate (FDA, JAN, USP)	FALSE	4	Late - Down	10	1	-	-	-	Rapa_Late	-	-gest-	progestins	-gest-	G03AC06; G03DA02; L02AB02	G03AC06 [Genito Urinary System And Sex Hormones:Sex Hormones And Modulators Of The Genital System:Hormonal Contraceptives For Systemic Use:Progestogens]; G03DA02 [Genito Urinary System And Sex Hormones:Sex Hormones And Modulators Of The Genital System:Progestogens:Pregnen (4) derivatives]; L02AB02 [Antineoplastic And Immunomodulating Agents:Endocrine Therapy:Hormones And Related Agents:Progestoge…
ENSMUSG00000033715	AKR1C1	Aldo-keto reductase family 1 member C1	CHEMBL509	Meclofenamic Acid (BAN, INN, USAN); Meclofenamate sodium (FDA, USAN, USP)	FALSE	4	Late - Down	10	1	-	-	-	Rapa_Late	-				M01AG04; M02AA18	M01AG04 [Musculo-Skeletal System:Antiinflammatory And Antirheumatic Products:Antiinflammatory And Antirheumatic Products, Non-Steroids:Fenamates]; M02AA18 [Musculo-Skeletal System:Topical Products For Joint And Muscular Pain:Topical Products For Joint And Muscular Pain:Antiinflammatory preparations, non-steroids for topical use]
ENSMUSG00000033715	AKR1C1	Aldo-keto reductase family 1 member C1	CHEMBL686	Mefenamic acid (BAN, FDA, INN, JAN, USAN, USP)	FALSE	4	Late - Down	10	1	-	-	-	Rapa_Late	-				M01AG01	M01AG01 [Musculo-Skeletal System:Antiinflammatory And Antirheumatic Products:Antiinflammatory And Antirheumatic Products, Non-Steroids:Fenamates]
ENSMUSG00000033715	AKR1C1	Aldo-keto reductase family 1 member C1	CHEMBL717	Medroxyprogesterone (BAN, INN); Medroxyprogesterone acetate (FDA, JAN, USP)	FALSE	4	Late - Down	10	1	-	-	-	Rapa_Late	-	-gest-	progestins	-gest-	G03AC06; G03DA02; L02AB02	G03AC06 [Genito Urinary System And Sex Hormones:Sex Hormones And Modulators Of The Genital System:Hormonal Contraceptives For Systemic Use:Progestogens]; G03DA02 [Genito Urinary System And Sex Hormones:Sex Hormones And Modulators Of The Genital System:Progestogens:Pregnen (4) derivatives]; L02AB02 [Antineoplastic And Immunomodulating Agents:Endocrine Therapy:Hormones And Related Agents:Progestoge…
ENSMUSG00000028692	AKR1A1	Aldehyde reductase	CHEMBL436	Tolrestat (BAN, INN, USAN)	FALSE	4	Late - Down	10	1	Act_Short	-	-	-	-	-stat	enzyme inhibitors: aldose-reductase inhibitors	-stat (-restat)	A10XA01	A10XA01 [Alimentary Tract And Metabolism:Drugs Used In Diabetes:Other Drugs Used In Diabetes:Aldose reductase inhibitors]
ENSMUSG00000024650	SLC22A6	Solute carrier family 22 member 6	CHEMBL484	Adefovir (BAN, INN, USAN)	Unknown	3	Late - Down	10	1	-	-	-	Rapa_Late	-	-vir	antivirals	-vir
ENSMUSG00000024650	SLC22A6	Solute carrier family 22 member 6	CHEMBL324846	Octanoic Acid (INN, USAN)	Unknown	2	Late - Down	10	1	-	-	-	Rapa_Late	-
ENSMUSG00000029053	PRKCZ	Protein kinase C zeta	CHEMBL300138	Enzastaurin (INN); Enzastaurin HCl (USAN)	Unknown	3	Late - Down	10	1	Act_Short	-	-	-	-
ENSMUSG00000029648	FLT1	Vascular endothelial growth factor receptor 1	CHEMBL608533	Midostaurin (INN, USAN)	Unknown	3	Late - Down	10	1	Act_Short	-	-	-	-
ENSMUSG00000029648	FLT1	Vascular endothelial growth factor receptor 1	CHEMBL572881	Motesanib (INN, USAN); Motesanib Diphosphate (USAN)	Unknown	3	Late - Down	10	1	Act_Short	-	-	-	-	-anib	angiogenesis inhibitors	-anib
ENSMUSG00000029648	FLT1	Vascular endothelial growth factor receptor 1	CHEMBL572878	Tozasertib (INN, USAN); Tozasertib Lactate (USAN)	Unknown	2	Late - Down	10	1	Act_Short	-	-	-	-	-sertib	serine/threonine kinase inhibitors	-sertib
ENSMUSG00000029648	FLT1	Vascular endothelial growth factor receptor 1	CHEMBL558752	RAF-265	Unknown	2	Late - Down	10	1	Act_Short	-	-	-	-
ENSMUSG00000029648	FLT1	Vascular endothelial growth factor receptor 1	CHEMBL522892	Dovitinib (INN); Dovitinib Lactate (USAN)	Unknown	3	Late - Down	10	1	Act_Short	-	-	-	-	-tinib	tyrosine kinase inhibitors	-tinib
ENSMUSG00000029648	FLT1	Vascular endothelial growth factor receptor 1	CHEMBL475251	R-406	Unknown	2	Late - Down	10	1	Act_Short	-	-	-	-
ENSMUSG00000029648	FLT1	Vascular endothelial growth factor receptor 1	CHEMBL377300	Brivanib (USAN)	Unknown	3	Late - Down	10	1	Act_Short	-	-	-	-	-anib	angiogenesis inhibitors	-anib
ENSMUSG00000029648	FLT1	Vascular endothelial growth factor receptor 1	CHEMBL31965	Canertinib (INN); Canertinib Dihydrochloride (USAN)	Unknown	3	Late - Down	10	1	Act_Short	-	-	-	-	-tinib	tyrosine kinase inhibitors	-tinib
ENSMUSG00000029648	FLT1	Vascular endothelial growth factor receptor 1	CHEMBL290352	CEP-1347	Unknown	3	Late - Down	10	1	Act_Short	-	-	-	-
ENSMUSG00000029648	FLT1	Vascular endothelial growth factor receptor 1	CHEMBL276711	Semaxanib (INN, USAN)	Unknown	3	Late - Down	10	1	Act_Short	-	-	-	-	-anib	angiogenesis inhibitors	-anib
ENSMUSG00000029648	FLT1	Vascular endothelial growth factor receptor 1	CHEMBL223360	Linifanib (INN, USAN)	Unknown	3	Late - Down	10	1	Act_Short	-	-	-	-	-anib	angiogenesis inhibitors	-anib
ENSMUSG00000029648	FLT1	Vascular endothelial growth factor receptor 1	CHEMBL1938400	PF-03715455	Unknown	2	Late - Down	10	1	Act_Short	-	-	-	-
ENSMUSG00000029648	FLT1	Vascular endothelial growth factor receptor 1	CHEMBL1822792	MK-2461	Unknown	2	Late - Down	10	1	Act_Short	-	-	-	-
ENSMUSG00000029648	FLT1	Vascular endothelial growth factor receptor 1	CHEMBL1721885	SU-014813	Unknown	2	Late - Down	10	1	Act_Short	-	-	-	-
ENSMUSG00000029648	FLT1	Vascular endothelial growth factor receptor 1	CHEMBL1287853	Fedratinib (INN, USAN)	Unknown	3	Late - Down	10	1	Act_Short	-	-	-	-	-tinib	tyrosine kinase inhibitors	-tinib
ENSMUSG00000029648	FLT1	Vascular endothelial growth factor receptor 1	CHEMBL124660	Tandutinib (INN, USAN)	Unknown	2	Late - Down	10	1	Act_Short	-	-	-	-	-tinib	tyrosine kinase inhibitors	-tinib
ENSMUSG00000029648	FLT1	Vascular endothelial growth factor receptor 1	CHEMBL1230609	Foretinib (INN, USAN)	Unknown	2	Late - Down	10	1	Act_Short	-	-	-	-	-tinib	tyrosine kinase inhibitors	-tinib
ENSMUSG00000029648	FLT1	Vascular endothelial growth factor receptor 1	CHEMBL103667	Doramapimod (INN, USAN); BIRB-796 (USAN)	Unknown	2	Late - Down	10	1	Act_Short	-	-	-	-	-imod	immunomodulators: mitogen-activated protein (MAP) kinase inhibitors	-imod (-mapimod)
ENSMUSG00000029648	FLT1	Vascular endothelial growth factor receptor 1	CHEMBL101253	Vatalanib (INN, USAN)	Unknown	3	Late - Down	10	1	Act_Short	-	-	-	-	-anib	angiogenesis inhibitors	-anib
ENSMUSG00000020914	TOP2A	DNA topoisomerase II alpha	CHEMBL43	Amsacrine (BAN, INN, USAN)	TRUE	2	Moderate - Up	9	1	-	-	-	-	Rapa_Early	-crine	acridine derivatives	-crine	L01XX01	L01XX01 [Antineoplastic And Immunomodulating Agents:Antineoplastic Agents:Other Antineoplastic Agents:Other antineoplastic agents]
ENSMUSG00000020914	TOP2A	DNA topoisomerase II alpha	CHEMBL58	Mitoxantrone (INN); Mitoxantrone HCl (FDA, JAN, USAN, USP)	TRUE	4	Moderate - Up	9	1	-	-	-	-	Rapa_Early	-tox-; -(x)antrone	toxins; antineoplastics, mitoxantrone derivatives aza-anthracenedione class of antitumor agents	-tox-; -(x)antrone	L01DB07	L01DB07 [Antineoplastic And Immunomodulating Agents:Antineoplastic Agents:Cytotoxic Antibiotics And Related Substances:Anthracyclin-dependent kinasees and related substances]
ENSMUSG00000020914	TOP2A	DNA topoisomerase II alpha	CHEMBL53463	Doxorubicin (BAN, INN, USAN); Doxorubicin HCl (FDA, JAN, USP)	TRUE	4	Moderate - Up	9	1	-	-	-	-	Rapa_Early	-rubicin	antineoplastic antibiotics (daunorubicin type)	-rubicin	L01DB01	L01DB01 [Antineoplastic And Immunomodulating Agents:Antineoplastic Agents:Cytotoxic Antibiotics And Related Substances:Anthracyclin-dependent kinasees and related substances]
ENSMUSG00000020914	TOP2A	DNA topoisomerase II alpha	CHEMBL44657	Etoposide (BAN, FDA, INN, JAN, USAN, USP)	TRUE	4	Moderate - Up	9	1	-	-	-	-	Rapa_Early				L01CB01	L01CB01 [Antineoplastic And Immunomodulating Agents:Antineoplastic Agents:Plant Alkaloids And Other Natural Products:Podophyllotoxin derivatives]
ENSMUSG00000026094	STK17B	Serine/threonine-protein kinase 17B	CHEMBL502835	Nintedanib (INN, USAN); Nintedanib Esylate (FDA, USAN)	TRUE	4	Moderate - Up	9	1	-	-	-	-	Rapa_Early	-anib	angiogenesis inhibitors	-anib	L01XE31	L01XE31 [Antineoplastic And Immunomodulating Agents:Antineoplastic Agents:Other Antineoplastic Agents:Protein kinase inhibitors]
ENSMUSG00000026094	STK17B	Serine/threonine-protein kinase 17B	CHEMBL1789941	Ruxolitinib (INN, USAN); Ruxolitinib Phosphate (FDA, USAN)	TRUE	4	Moderate - Up	9	1	-	-	-	-	Rapa_Early	-tinib	tyrosine kinase inhibitors	-tinib	L01XE18	L01XE18 [Antineoplastic And Immunomodulating Agents:Antineoplastic Agents:Other Antineoplastic Agents:Protein kinase inhibitors]
ENSMUSG00000026094	STK17B	Serine/threonine-protein kinase 17B	CHEMBL535	Sunitinib (INN); Sunitinib Malate (FDA)	TRUE	4	Moderate - Up	9	1	-	-	-	-	Rapa_Early	-tinib	tyrosine kinase inhibitors	-tinib	L01XE04	L01XE04 [Antineoplastic And Immunomodulating Agents:Antineoplastic Agents:Other Antineoplastic Agents:Protein kinase inhibitors]
ENSMUSG00000026094	STK17B	Serine/threonine-protein kinase 17B	CHEMBL553	Erlotinib (INN); Erlotinib HCl (FDA, INN, USAN)	TRUE	4	Moderate - Up	9	1	-	-	-	-	Rapa_Early	-tinib	tyrosine kinase inhibitors	-tinib	L01XE03	L01XE03 [Antineoplastic And Immunomodulating Agents:Antineoplastic Agents:Other Antineoplastic Agents:Protein kinase inhibitors]
ENSMUSG00000026094	STK17B	Serine/threonine-protein kinase 17B	CHEMBL939	Gefitinib (BAN, FDA, INN, USAN)	TRUE	4	Moderate - Up	9	1	-	-	-	-	Rapa_Early	-tinib	tyrosine kinase inhibitors	-tinib	L01XE02	L01XE02 [Antineoplastic And Immunomodulating Agents:Antineoplastic Agents:Other Antineoplastic Agents:Protein kinase inhibitors]
ENSMUSG00000025358	CDK2	cyclin-dependent kinase-dependent kinase 2	CHEMBL502835	Nintedanib (INN, USAN); Nintedanib Esylate (FDA, USAN)	TRUE	4	Moderate - Up	9	1	-	-	-	-	Rapa_Early	-anib	angiogenesis inhibitors	-anib	L01XE31	L01XE31 [Antineoplastic And Immunomodulating Agents:Antineoplastic Agents:Other Antineoplastic Agents:Protein kinase inhibitors]
ENSMUSG00000025358	CDK2	cyclin-dependent kinase-dependent kinase 2	CHEMBL2403108	Ceritinib (FDA, INN, USAN)	TRUE	4	Moderate - Up	9	1	-	-	-	-	Rapa_Early	-tinib	tyrosine kinase inhibitors	-tinib	L01XE28	L01XE28 [Antineoplastic And Immunomodulating Agents:Antineoplastic Agents:Other Antineoplastic Agents:Protein kinase inhibitors]
ENSMUSG00000025358	CDK2	cyclin-dependent kinase-dependent kinase 2	CHEMBL1336	Sorafenib (INN, USAN); Sorafenib Tosylate (FDA, USAN)	TRUE	4	Moderate - Up	9	1	-	-	-	-	Rapa_Early	-rafenib	raf kinase inhibitors	-rafenib	L01XE05	L01XE05 [Antineoplastic And Immunomodulating Agents:Antineoplastic Agents:Other Antineoplastic Agents:Protein kinase inhibitors]
ENSMUSG00000048779	P2RY6	Pyrimidinergic receptor P2Y6	CHEMBL265502	Suramin Hexasodium (USAN)	FALSE	3	Moderate - Up	9	1	-	-	-	-	Rapa_Early				P01CX02	P01CX02 [Antiparasitic Products, Insecticides And Repellents:Antiprotozoals:Agents Against Leishmaniasis And Trypanosomiasis:Other agents against leishmaniasis and trypanosomiasis]
ENSMUSG00000035385	CCL2	C-C motif chemokine 2	CHEMBL38380	Fasudil (INN)	FALSE	3	Moderate - Up	9	1	-	-	-	-	Rapa_Early	-dil	vasodilators (undefined group)	-dil	C04AX32	C04AX32 [Cardiovascular System:Peripheral Vasodilators:Peripheral Vasodilators:Other peripheral vasodilators]
ENSMUSG00000029762	AKR1B10	Aldo-keto reductase family 1 member B10	CHEMBL686	Mefenamic acid (BAN, FDA, INN, JAN, USAN, USP)	FALSE	4	Moderate - Up	9	1	-	-	-	-	Rapa_Early				M01AG01	M01AG01 [Musculo-Skeletal System:Antiinflammatory And Antirheumatic Products:Antiinflammatory And Antirheumatic Products, Non-Steroids:Fenamates]
ENSMUSG00000029762	AKR1B10	Aldo-keto reductase family 1 member B10	CHEMBL139	Diclofenac (BAN, FDA, INN, USAN); Diclofenac Epolamine (FDA); Diclofenac Potassium (FDA, USAN); Diclofenac Sodium (FDA, JAN, USAN, USP)	FALSE	4	Moderate - Up	9	1	-	-	-	-	Rapa_Early	-ac	anti-inflammatory agents (acetic acid derivatives)	-ac	D11AX18; S01BC03; M01AB05; M02AA15; M01AB55	D11AX18 [Dermatologicals:Other Dermatological Preparations:Other Dermatological Preparations:Other dermatologicals]; S01BC03 [Sensory Organs:Ophthalmologicals:Antiinflammatory Agents:Antiinflammatory agents, non-steroids]; M01AB05 [Musculo-Skeletal System:Antiinflammatory And Antirheumatic Products:Antiinflammatory And Antirheumatic Products, Non-Steroids:Acetic acid derivatives and related subst…
ENSMUSG00000029762	AKR1B10	Aldo-keto reductase family 1 member B10	CHEMBL230006	Enoxolone (BAN, DCF, INN, MI); Glycyrrhetic Acid (JAN)	FALSE	2	Moderate - Up	9	1	-	-	-	-	Rapa_Early	-olone	steroids (not prednisolone derivatives)	-olone	D03AX10	D03AX10 [Dermatologicals:Preparations For Treatment Of Wounds And Ulcers:Cicatrizants:Other cicatrizants]
ENSMUSG00000029762	AKR1B10	Aldo-keto reductase family 1 member B10	CHEMBL436	Tolrestat (BAN, INN, USAN)	FALSE	4	Moderate - Up	9	1	-	-	-	-	Rapa_Early	-stat	enzyme inhibitors: aldose-reductase inhibitors	-stat (-restat)	A10XA01	A10XA01 [Alimentary Tract And Metabolism:Drugs Used In Diabetes:Other Drugs Used In Diabetes:Aldose reductase inhibitors]
ENSMUSG00000026094	STK17B	Serine/threonine-protein kinase 17B	CHEMBL608533	Midostaurin (INN, USAN)	Unknown	3	Moderate - Up	9	1	-	-	-	-	Rapa_Early
ENSMUSG00000026094	STK17B	Serine/threonine-protein kinase 17B	CHEMBL607707	Pelitinib (INN, USAN)	Unknown	2	Moderate - Up	9	1	-	-	-	-	Rapa_Early	-tinib	tyrosine kinase inhibitors	-tinib
ENSMUSG00000026094	STK17B	Serine/threonine-protein kinase 17B	CHEMBL522892	Dovitinib (INN); Dovitinib Lactate (USAN)	Unknown	3	Moderate - Up	9	1	-	-	-	-	Rapa_Early	-tinib	tyrosine kinase inhibitors	-tinib
ENSMUSG00000026094	STK17B	Serine/threonine-protein kinase 17B	CHEMBL475251	R-406	Unknown	2	Moderate - Up	9	1	-	-	-	-	Rapa_Early
ENSMUSG00000026094	STK17B	Serine/threonine-protein kinase 17B	CHEMBL428690	Alvocidib (INN, USAN); Alvocidib HCl (USAN)	Unknown	3	Moderate - Up	9	1	-	-	-	-	Rapa_Early
ENSMUSG00000026094	STK17B	Serine/threonine-protein kinase 17B	CHEMBL31965	Canertinib (INN); Canertinib Dihydrochloride (USAN)	Unknown	3	Moderate - Up	9	1	-	-	-	-	Rapa_Early	-tinib	tyrosine kinase inhibitors	-tinib
ENSMUSG00000026094	STK17B	Serine/threonine-protein kinase 17B	CHEMBL180022	Neratinib (INN, USAN)	Unknown	3	Moderate - Up	9	1	-	-	-	-	Rapa_Early	-tinib	tyrosine kinase inhibitors	-tinib
ENSMUSG00000026094	STK17B	Serine/threonine-protein kinase 17B	CHEMBL1721885	SU-014813	Unknown	2	Moderate - Up	9	1	-	-	-	-	Rapa_Early
ENSMUSG00000026094	STK17B	Serine/threonine-protein kinase 17B	CHEMBL1287853	Fedratinib (INN, USAN)	Unknown	3	Moderate - Up	9	1	-	-	-	-	Rapa_Early	-tinib	tyrosine kinase inhibitors	-tinib
ENSMUSG00000048779	P2RY6	Pyrimidinergic receptor P2Y6	CHEMBL507282	Denufosol (INN); Denufosol Tetrasodium (USAN)	Unknown	3	Moderate - Up	9	1	-	-	-	-	Rapa_Early
ENSMUSG00000048779	P2RY6	Pyrimidinergic receptor P2Y6	CHEMBL221326	Diquafosol (INN); Diquafosol Tetrasodium (USAN)	Unknown	3	Moderate - Up	9	1	-	-	-	-	Rapa_Early
ENSMUSG00000025358	CDK2	cyclin-dependent kinase-dependent kinase 2	CHEMBL574737	UCN-01	Unknown	2	Moderate - Up	9	1	-	-	-	-	Rapa_Early
ENSMUSG00000025358	CDK2	cyclin-dependent kinase-dependent kinase 2	CHEMBL445813	AT-7519	Unknown	2	Moderate - Up	9	1	-	-	-	-	Rapa_Early
ENSMUSG00000025358	CDK2	cyclin-dependent kinase-dependent kinase 2	CHEMBL428690	Alvocidib (INN, USAN); Alvocidib HCl (USAN)	Unknown	3	Moderate - Up	9	1	-	-	-	-	Rapa_Early
ENSMUSG00000025358	CDK2	cyclin-dependent kinase-dependent kinase 2	CHEMBL402548	Danusertib (INN)	Unknown	2	Moderate - Up	9	1	-	-	-	-	Rapa_Early
ENSMUSG00000025358	CDK2	cyclin-dependent kinase-dependent kinase 2	CHEMBL384304	R-547; RG-547	Unknown	2	Moderate - Up	9	1	-	-	-	-	Rapa_Early
ENSMUSG00000025358	CDK2	cyclin-dependent kinase-dependent kinase 2	CHEMBL362558	LY-2090314	Unknown	2	Moderate - Up	9	1	-	-	-	-	Rapa_Early
ENSMUSG00000025358	CDK2	cyclin-dependent kinase-dependent kinase 2	CHEMBL3545110	Ribociclib (INN); Ribociclib succinate (USAN)	Unknown	3	Moderate - Up	9	1	-	-	-	-	Rapa_Early	-ciclib	cyclin-dependent kinase dependent kinase inhibitors	-ciclib
ENSMUSG00000025358	CDK2	cyclin-dependent kinase-dependent kinase 2	CHEMBL300138	Enzastaurin (INN); Enzastaurin HCl (USAN)	Unknown	3	Moderate - Up	9	1	-	-	-	-	Rapa_Early
ENSMUSG00000025358	CDK2	cyclin-dependent kinase-dependent kinase 2	CHEMBL217092	Saracatinib (INN, USAN); Saracatinib Difumarate (USAN)	Unknown	3	Moderate - Up	9	1	-	-	-	-	Rapa_Early	-tinib	tyrosine kinase inhibitors	-tinib
ENSMUSG00000025358	CDK2	cyclin-dependent kinase-dependent kinase 2	CHEMBL14762	Seliciclib (INN)	Unknown	2	Moderate - Up	9	1	-	-	-	-	Rapa_Early	-ciclib	cyclin-dependent kinase dependent kinase inhibitors	-ciclib
ENSMUSG00000019942	CDK1	cyclin-dependent kinase-dependent kinase 1	CHEMBL428690	Alvocidib (INN, USAN); Alvocidib HCl (USAN)	Unknown	3	Moderate - Up	9	1	-	-	-	-	Rapa_Early
ENSMUSG00000019942	CDK1	cyclin-dependent kinase-dependent kinase 1	CHEMBL384304	R-547; RG-547	Unknown	2	Moderate - Up	9	1	-	-	-	-	Rapa_Early
ENSMUSG00000019942	CDK1	cyclin-dependent kinase-dependent kinase 1	CHEMBL223360	Linifanib (INN, USAN)	Unknown	3	Moderate - Up	9	1	-	-	-	-	Rapa_Early	-anib	angiogenesis inhibitors	-anib
ENSMUSG00000019942	CDK1	cyclin-dependent kinase-dependent kinase 1	CHEMBL14762	Seliciclib (INN)	Unknown	2	Moderate - Up	9	1	-	-	-	-	Rapa_Early	-ciclib	cyclin-dependent kinase dependent kinase inhibitors	-ciclib
ENSMUSG00000060063	ALOX5AP	5-lipoxygenase activating protein	CHEMBL93	Zileuton (BAN, FDA, INN, USAN, USP)	Unknown	4	Moderate - Up	9	1	-	-	-	-	Rapa_Early	-leuton	5-lipoxgenase inhibitors	-leuton
ENSMUSG00000060063	ALOX5AP	5-lipoxygenase activating protein	CHEMBL1922660	Fiboflapon (INN, USAN); Fiboflapon Sodium (USAN)	Unknown	2	Moderate - Up	9	1	-	-	-	-	Rapa_Early	-flapon	5-lipoxygenase-activating protein (FLAP) inhibitors	-flapon
ENSMUSG00000021214	AKR1C3	Aldo-keto-reductase family 1 member C3	CHEMBL521	Ibuprofen (BAN, FDA, INN, JAN, USAN, USP); Ibuprofen Lysine (FDA, USAN); Ibuprofen Sodium (FDA, USAN)	FALSE	4	Early - Up	8	1	Act_Short	-	-	-	-	-profen	anti-inflammatory/analgesic agents (ibuprofen type)	-profen	R02AX02; M01AE51; C01EB16; G02CC01; M01AE01; M02AA13	R02AX02 [Respiratory System:Throat Preparations:Throat Preparations:Other throat preparations]; M01AE51 [Musculo-Skeletal System:Antiinflammatory And Antirheumatic Products:Antiinflammatory And Antirheumatic Products, Non-Steroids:Propionic acid derivatives]; C01EB16 [Cardiovascular System:Cardiac Therapy:Other Cardiac Preparations:Other cardiac preparations]; G02CC01 [Genito Urinary System And S…
ENSMUSG00000021214	AKR1C3	Aldo-keto-reductase family 1 member C3	CHEMBL509	Meclofenamic Acid (BAN, INN, USAN); Meclofenamate sodium (FDA, USAN, USP)	FALSE	4	Early - Up	8	1	Act_Short	-	-	-	-				M01AG04; M02AA18	M01AG04 [Musculo-Skeletal System:Antiinflammatory And Antirheumatic Products:Antiinflammatory And Antirheumatic Products, Non-Steroids:Fenamates]; M02AA18 [Musculo-Skeletal System:Topical Products For Joint And Muscular Pain:Topical Products For Joint And Muscular Pain:Antiinflammatory preparations, non-steroids for topical use]
ENSMUSG00000021214	AKR1C3	Aldo-keto-reductase family 1 member C3	CHEMBL686	Mefenamic acid (BAN, FDA, INN, JAN, USAN, USP)	FALSE	4	Early - Up	8	1	Act_Short	-	-	-	-				M01AG01	M01AG01 [Musculo-Skeletal System:Antiinflammatory And Antirheumatic Products:Antiinflammatory And Antirheumatic Products, Non-Steroids:Fenamates]
ENSMUSG00000021214	AKR1C3	Aldo-keto-reductase family 1 member C3	CHEMBL175	Dexibuprofen (BAN, INN, USAN)	FALSE	3	Early - Up	8	1	Act_Short	-	-	-	-	-profen	anti-inflammatory/analgesic agents (ibuprofen type)	-profen	M01AE14	M01AE14 [Musculo-Skeletal System:Antiinflammatory And Antirheumatic Products:Antiinflammatory And Antirheumatic Products, Non-Steroids:Propionic acid derivatives]
ENSMUSG00000021214	AKR1C3	Aldo-keto-reductase family 1 member C3	CHEMBL563	Flurbiprofen (BAN, FDA, INN, JAN, USAN, USP); Flurbiprofen sodium (FDA, USP)	FALSE	4	Early - Up	8	1	Act_Short	-	-	-	-	-profen	anti-inflammatory/analgesic agents (ibuprofen type)	-profen	M01AE09; S01BC04; R02AX01; M02AA19	M01AE09 [Musculo-Skeletal System:Antiinflammatory And Antirheumatic Products:Antiinflammatory And Antirheumatic Products, Non-Steroids:Propionic acid derivatives]; S01BC04 [Sensory Organs:Ophthalmologicals:Antiinflammatory Agents:Antiinflammatory agents, non-steroids]; R02AX01 [Respiratory System:Throat Preparations:Throat Preparations:Other throat preparations]; M02AA19 [Musculo-Skeletal System:…
ENSMUSG00000021214	AKR1C3	Aldo-keto-reductase family 1 member C3	CHEMBL154	Naproxen (BAN, FDA, INN, JAN, USAN, USP); Naproxen Sodium (FDA, USAN, USP)	FALSE	4	Early - Up	8	1	Act_Short	-	-	-	-				M01AE02; G02CC02; M02AA12	M01AE02 [Musculo-Skeletal System:Antiinflammatory And Antirheumatic Products:Antiinflammatory And Antirheumatic Products, Non-Steroids:Propionic acid derivatives]; G02CC02 [Genito Urinary System And Sex Hormones:Other Gynecologicals:Other Gynecologicals:Antiinflammatory products for vaginal administration]; M02AA12 [Musculo-Skeletal System:Topical Products For Joint And Muscular Pain:Topical Prod…
ENSMUSG00000021214	AKR1C3	Aldo-keto-reductase family 1 member C3	CHEMBL6	Indometacin (BAN, DCF, INN, JAN); Indometacin Farnesil (JAN); Indomethacin (FDA, USAN, USP); Indomethacin Sodium (FDA, USAN, USP)	FALSE	4	Early - Up	8	1	Act_Short	-	-	-	-				M01AB51; M02AA23; M01AB01; S01BC01; C01EB03	M01AB51 [Musculo-Skeletal System:Antiinflammatory And Antirheumatic Products:Antiinflammatory And Antirheumatic Products, Non-Steroids:Acetic acid derivatives and related substances]; M02AA23 [Musculo-Skeletal System:Topical Products For Joint And Muscular Pain:Topical Products For Joint And Muscular Pain:Antiinflammatory preparations, non-steroids for topical use]; M01AB01 [Musculo-Skeletal Syst…
ENSMUSG00000021214	AKR1C3	Aldo-keto-reductase family 1 member C3	CHEMBL717	Medroxyprogesterone (BAN, INN); Medroxyprogesterone acetate (FDA, JAN, USP)	FALSE	4	Early - Up	8	1	Act_Short	-	-	-	-	-gest-	progestins	-gest-	G03AC06; G03DA02; L02AB02	G03AC06 [Genito Urinary System And Sex Hormones:Sex Hormones And Modulators Of The Genital System:Hormonal Contraceptives For Systemic Use:Progestogens]; G03DA02 [Genito Urinary System And Sex Hormones:Sex Hormones And Modulators Of The Genital System:Progestogens:Pregnen (4) derivatives]; L02AB02 [Antineoplastic And Immunomodulating Agents:Endocrine Therapy:Hormones And Related Agents:Progestoge…
ENSMUSG00000021214	AKR1C2	Aldo-keto reductase family 1 member C2	CHEMBL509	Meclofenamic Acid (BAN, INN, USAN); Meclofenamate sodium (FDA, USAN, USP)	FALSE	4	Early - Up	8	1	Act_Short	-	-	-	-				M01AG04; M02AA18	M01AG04 [Musculo-Skeletal System:Antiinflammatory And Antirheumatic Products:Antiinflammatory And Antirheumatic Products, Non-Steroids:Fenamates]; M02AA18 [Musculo-Skeletal System:Topical Products For Joint And Muscular Pain:Topical Products For Joint And Muscular Pain:Antiinflammatory preparations, non-steroids for topical use]
ENSMUSG00000021214	AKR1C2	Aldo-keto reductase family 1 member C2	CHEMBL686	Mefenamic acid (BAN, FDA, INN, JAN, USAN, USP)	FALSE	4	Early - Up	8	1	Act_Short	-	-	-	-				M01AG01	M01AG01 [Musculo-Skeletal System:Antiinflammatory And Antirheumatic Products:Antiinflammatory And Antirheumatic Products, Non-Steroids:Fenamates]
ENSMUSG00000021214	AKR1C2	Aldo-keto reductase family 1 member C2	CHEMBL175	Dexibuprofen (BAN, INN, USAN)	FALSE	3	Early - Up	8	1	Act_Short	-	-	-	-	-profen	anti-inflammatory/analgesic agents (ibuprofen type)	-profen	M01AE14	M01AE14 [Musculo-Skeletal System:Antiinflammatory And Antirheumatic Products:Antiinflammatory And Antirheumatic Products, Non-Steroids:Propionic acid derivatives]
ENSMUSG00000021214	AKR1C2	Aldo-keto reductase family 1 member C2	CHEMBL563	Flurbiprofen (BAN, FDA, INN, JAN, USAN, USP); Flurbiprofen sodium (FDA, USP)	FALSE	4	Early - Up	8	1	Act_Short	-	-	-	-	-profen	anti-inflammatory/analgesic agents (ibuprofen type)	-profen	M01AE09; S01BC04; R02AX01; M02AA19	M01AE09 [Musculo-Skeletal System:Antiinflammatory And Antirheumatic Products:Antiinflammatory And Antirheumatic Products, Non-Steroids:Propionic acid derivatives]; S01BC04 [Sensory Organs:Ophthalmologicals:Antiinflammatory Agents:Antiinflammatory agents, non-steroids]; R02AX01 [Respiratory System:Throat Preparations:Throat Preparations:Other throat preparations]; M02AA19 [Musculo-Skeletal System:…
ENSMUSG00000021214	AKR1C2	Aldo-keto reductase family 1 member C2	CHEMBL154	Naproxen (BAN, FDA, INN, JAN, USAN, USP); Naproxen Sodium (FDA, USAN, USP)	FALSE	4	Early - Up	8	1	Act_Short	-	-	-	-				M01AE02; G02CC02; M02AA12	M01AE02 [Musculo-Skeletal System:Antiinflammatory And Antirheumatic Products:Antiinflammatory And Antirheumatic Products, Non-Steroids:Propionic acid derivatives]; G02CC02 [Genito Urinary System And Sex Hormones:Other Gynecologicals:Other Gynecologicals:Antiinflammatory products for vaginal administration]; M02AA12 [Musculo-Skeletal System:Topical Products For Joint And Muscular Pain:Topical Prod…
ENSMUSG00000021214	AKR1C2	Aldo-keto reductase family 1 member C2	CHEMBL6	Indometacin (BAN, DCF, INN, JAN); Indometacin Farnesil (JAN); Indomethacin (FDA, USAN, USP); Indomethacin Sodium (FDA, USAN, USP)	FALSE	4	Early - Up	8	1	Act_Short	-	-	-	-				M01AB51; M02AA23; M01AB01; S01BC01; C01EB03	M01AB51 [Musculo-Skeletal System:Antiinflammatory And Antirheumatic Products:Antiinflammatory And Antirheumatic Products, Non-Steroids:Acetic acid derivatives and related substances]; M02AA23 [Musculo-Skeletal System:Topical Products For Joint And Muscular Pain:Topical Products For Joint And Muscular Pain:Antiinflammatory preparations, non-steroids for topical use]; M01AB01 [Musculo-Skeletal Syst…
ENSMUSG00000021214	AKR1C2	Aldo-keto reductase family 1 member C2	CHEMBL717	Medroxyprogesterone (BAN, INN); Medroxyprogesterone acetate (FDA, JAN, USP)	FALSE	4	Early - Up	8	1	Act_Short	-	-	-	-	-gest-	progestins	-gest-	G03AC06; G03DA02; L02AB02	G03AC06 [Genito Urinary System And Sex Hormones:Sex Hormones And Modulators Of The Genital System:Hormonal Contraceptives For Systemic Use:Progestogens]; G03DA02 [Genito Urinary System And Sex Hormones:Sex Hormones And Modulators Of The Genital System:Progestogens:Pregnen (4) derivatives]; L02AB02 [Antineoplastic And Immunomodulating Agents:Endocrine Therapy:Hormones And Related Agents:Progestoge…
ENSMUSG00000021214	AKR1C1	Aldo-keto reductase family 1 member C1	CHEMBL509	Meclofenamic Acid (BAN, INN, USAN); Meclofenamate sodium (FDA, USAN, USP)	FALSE	4	Early - Up	8	1	Act_Short	-	-	-	-				M01AG04; M02AA18	M01AG04 [Musculo-Skeletal System:Antiinflammatory And Antirheumatic Products:Antiinflammatory And Antirheumatic Products, Non-Steroids:Fenamates]; M02AA18 [Musculo-Skeletal System:Topical Products For Joint And Muscular Pain:Topical Products For Joint And Muscular Pain:Antiinflammatory preparations, non-steroids for topical use]
ENSMUSG00000021214	AKR1C1	Aldo-keto reductase family 1 member C1	CHEMBL686	Mefenamic acid (BAN, FDA, INN, JAN, USAN, USP)	FALSE	4	Early - Up	8	1	Act_Short	-	-	-	-				M01AG01	M01AG01 [Musculo-Skeletal System:Antiinflammatory And Antirheumatic Products:Antiinflammatory And Antirheumatic Products, Non-Steroids:Fenamates]
ENSMUSG00000021214	AKR1C1	Aldo-keto reductase family 1 member C1	CHEMBL717	Medroxyprogesterone (BAN, INN); Medroxyprogesterone acetate (FDA, JAN, USP)	FALSE	4	Early - Up	8	1	Act_Short	-	-	-	-	-gest-	progestins	-gest-	G03AC06; G03DA02; L02AB02	G03AC06 [Genito Urinary System And Sex Hormones:Sex Hormones And Modulators Of The Genital System:Hormonal Contraceptives For Systemic Use:Progestogens]; G03DA02 [Genito Urinary System And Sex Hormones:Sex Hormones And Modulators Of The Genital System:Progestogens:Pregnen (4) derivatives]; L02AB02 [Antineoplastic And Immunomodulating Agents:Endocrine Therapy:Hormones And Related Agents:Progestoge…
ENSMUSG00000020829	SLC46A1	Proton-coupled folate transporter	CHEMBL34259	Methotrexate (BAN, FDA, INN, JAN, USAN, USP); Methotrexate Sodium (FDA)	TRUE	4	Moderate - Down	7	1	-	-	Curcumin	-	-	-trexate	antimetabolites (folic acid derivatives)	-trexate	L04AX03; L01BA01	L04AX03 [Antineoplastic And Immunomodulating Agents:Immunosuppressants:Immunosuppressants:Other immunosuppressants]; L01BA01 [Antineoplastic And Immunomodulating Agents:Antineoplastic Agents:Antimetabolites:Folic acid analogues]
ENSMUSG00000020829	SLC46A1	Proton-coupled folate transporter	CHEMBL225071	Raltitrexed (BAN, INN, USAN)	TRUE	3	Moderate - Down	7	1	-	-	Curcumin	-	-	-trexed	antineoplastic thymidylate synthetase inhibitors	-trexed	L01BA03	L01BA03 [Antineoplastic And Immunomodulating Agents:Antineoplastic Agents:Antimetabolites:Folic acid analogues]
ENSMUSG00000067586	S1PR3	Sphingosine 1-phosphate receptor Edg-3	CHEMBL314854	Fingolimod (INN, FDA); Fingolimod HCl (USAN)	TRUE	4	Moderate - Down	7	1	-	-	-	Rapa_Late	-	-imod	immunomodulators	-imod	L04AA27	L04AA27 [Antineoplastic And Immunomodulating Agents:Immunosuppressants:Immunosuppressants:Selective immunosuppressants]
ENSMUSG00000050737	PTGES	Prostaglandin E synthase	CHEMBL6	Indometacin (BAN, DCF, INN, JAN); Indometacin Farnesil (JAN); Indomethacin (FDA, USAN, USP); Indomethacin Sodium (FDA, USAN, USP)	FALSE	4	Moderate - Down	7	1	-	-	-	Rapa_Late	-				M01AB51; M02AA23; M01AB01; S01BC01; C01EB03	M01AB51 [Musculo-Skeletal System:Antiinflammatory And Antirheumatic Products:Antiinflammatory And Antirheumatic Products, Non-Steroids:Acetic acid derivatives and related substances]; M02AA23 [Musculo-Skeletal System:Topical Products For Joint And Muscular Pain:Topical Products For Joint And Muscular Pain:Antiinflammatory preparations, non-steroids for topical use]; M01AB01 [Musculo-Skeletal Syst…
ENSMUSG00000001467	CYP51A1	Cytochrome P450 51	CHEMBL374478	Rifampicin (BAN, INN, JAN); Rifampin (FDA, USAN, USP)	FALSE	4	Moderate - Down	7	1	Act_Short	-	-	-	-	-pin(e); rifa-	tricyclic compounds; antibiotics (rifamycin derivatives)	-pin(e); rifa-	J04AB02	J04AB02 [Antiinfectives For Systemic Use:Antimycobacterials:Drugs For Treatment Of Tuberculosis:Antibiotics]
ENSMUSG00000001467	CYP51A1	Cytochrome P450 51	CHEMBL22587	Itraconazole (BAN, FDA, INN, JAN, USAN)	FALSE	4	Moderate - Down	7	1	Act_Short	-	-	-	-	-conazole	systemic antifungals (miconazole type)	-conazole	J02AC02	J02AC02 [Antiinfectives For Systemic Use:Antimycotics For Systemic Use:Antimycotics For Systemic Use:Triazole derivatives]
ENSMUSG00000001467	CYP51A1	Cytochrome P450 51	CHEMBL386630	Testosterone (BAN, FDA, INN, USP)	FALSE	4	Moderate - Down	7	1	Act_Short	-	-	-	-	-ster-	steroids (androgens, anabolics)	-ster-	G03BA03	G03BA03 [Genito Urinary System And Sex Hormones:Sex Hormones And Modulators Of The Genital System:Androgens:3-oxoandrosten (4) derivatives]
ENSMUSG00000001467	CYP51A1	Cytochrome P450 51	CHEMBL1306	Terconazole (BAN, FDA, INN, USAN)	FALSE	4	Moderate - Down	7	1	Act_Short	-	-	-	-	-conazole	systemic antifungals (miconazole type)	-conazole	G01AG02	G01AG02 [Genito Urinary System And Sex Hormones:Gynecological Antiinfectives And Antiseptics:Antiinfectives And Antiseptics, Excl. Combinations:Triazole derivatives]
ENSMUSG00000001467	CYP51A1	Cytochrome P450 51	CHEMBL562	Griseofulvin (BAN, INN, JAN, USP); Griseofulvin, microcrystalline (FDA); Griseofulvin, Microsize (FDA); Griseofulvin, ultramicrocrystalline (FDA); Griseofulvin, Ultramicrosize (FDA)	FALSE	4	Moderate - Down	7	1	Act_Short	-	-	-	-	-vin-		-vin-	D01BA01; D01AA08	D01BA01 [Dermatologicals:Antifungals For Dermatological Use:Antifungals For Systemic Use:Antifungals for systemic use]; D01AA08 [Dermatologicals:Antifungals For Dermatological Use:Antifungals For Topical Use:Antibiotics]
ENSMUSG00000001467	CYP51A1	Cytochrome P450 51	CHEMBL83668	Tolnaftate (BAN, INN, JAN, USAN, USP)	FALSE	3	Moderate - Down	7	1	Act_Short	-	-	-	-				D01AE18	D01AE18 [Dermatologicals:Antifungals For Dermatological Use:Antifungals For Topical Use:Other antifungals for topical use]
ENSMUSG00000001467	CYP51A1	Cytochrome P450 51	CHEMBL106	Fluconazole (BAN, FDA, INN, JAN, USAN, USP)	FALSE	4	Moderate - Down	7	1	Act_Short	-	-	-	-	-conazole	systemic antifungals (miconazole type)	-conazole	D01AC15; J02AC01	D01AC15 [Dermatologicals:Antifungals For Dermatological Use:Antifungals For Topical Use:Imidazole and triazole derivatives]; J02AC01 [Antiinfectives For Systemic Use:Antimycotics For Systemic Use:Antimycotics For Systemic Use:Triazole derivatives]
ENSMUSG00000001467	CYP51A1	Cytochrome P450 51	CHEMBL277535	Bifonazole (BAN, INN, JAN, USAN)	FALSE	3	Moderate - Down	7	1	Act_Short	-	-	-	-				D01AC10; D01AC60	D01AC10 [Dermatologicals:Antifungals For Dermatological Use:Antifungals For Topical Use:Imidazole and triazole derivatives]; D01AC60 [Dermatologicals:Antifungals For Dermatological Use:Antifungals For Topical Use:Imidazole and triazole derivatives]
ENSMUSG00000001467	CYP51A1	Cytochrome P450 51	CHEMBL295698	Ketoconazole (BAN, FDA, INN, JAN, USAN, USP); Levoketoconazole (USAN)	FALSE	4	Moderate - Down	7	1	Act_Short	-	-	-	-	-conazole	systemic antifungals (miconazole type)	-conazole	D01AC08; G01AF11; J02AB02	D01AC08 [Dermatologicals:Antifungals For Dermatological Use:Antifungals For Topical Use:Imidazole and triazole derivatives]; G01AF11 [Genito Urinary System And Sex Hormones:Gynecological Antiinfectives And Antiseptics:Antiinfectives And Antiseptics, Excl. Combinations:Imidazole derivatives]; J02AB02 [Antiinfectives For Systemic Use:Antimycotics For Systemic Use:Antimycotics For Systemic Use:Imida…
ENSMUSG00000001467	CYP51A1	Cytochrome P450 51	CHEMBL808	Econazole (BAN, INN, USAN); Econazole Nitrate (BAN, FDA, JAN, USAN, USP)	FALSE	4	Moderate - Down	7	1	Act_Short	-	-	-	-	-conazole	systemic antifungals (miconazole type)	-conazole	D01AC03; G01AF05	D01AC03 [Dermatologicals:Antifungals For Dermatological Use:Antifungals For Topical Use:Imidazole and triazole derivatives]; G01AF05 [Genito Urinary System And Sex Hormones:Gynecological Antiinfectives And Antiseptics:Antiinfectives And Antiseptics, Excl. Combinations:Imidazole derivatives]
ENSMUSG00000001467	CYP51A1	Cytochrome P450 51	CHEMBL104	Clotrimazole (BAN, FDA, INN, JAN, USAN, USP)	FALSE	4	Moderate - Down	7	1	Act_Short	-	-	-	-				D01AC01; A01AB18; G01AF02	D01AC01 [Dermatologicals:Antifungals For Dermatological Use:Antifungals For Topical Use:Imidazole and triazole derivatives]; A01AB18 [Alimentary Tract And Metabolism:Stomatological Preparations:Stomatological Preparations:Antiinfectives and antiseptics for local oral treatment]; G01AF02 [Genito Urinary System And Sex Hormones:Gynecological Antiinfectives And Antiseptics:Antiinfectives And Antisep…
ENSMUSG00000001467	CYP51A1	Cytochrome P450 51	CHEMBL91	Miconazole (BAN, FDA, INN, JAN, USP); Miconazole nitrate (FDA, JAN, USAN, USP)	FALSE	4	Moderate - Down	7	1	Act_Short	-	-	-	-	-conazole	systemic antifungals (miconazole type)	-conazole	A01AB09; D01AC52; J02AB01; D01AC02; G01AF04; S02AA13; A07AC01	A01AB09 [Alimentary Tract And Metabolism:Stomatological Preparations:Stomatological Preparations:Antiinfectives and antiseptics for local oral treatment]; D01AC52 [Dermatologicals:Antifungals For Dermatological Use:Antifungals For Topical Use:Imidazole and triazole derivatives]; J02AB01 [Antiinfectives For Systemic Use:Antimycotics For Systemic Use:Antimycotics For Systemic Use:Imidazole derivati…
ENSMUSG00000052520	CYP2J2	Cytochrome P450 2J2	CHEMBL17157	Terfenadine (BAN, INN, JAN, USAN, USP)	FALSE	4	Moderate - Down	7	1	-	-	Curcumin	-	-				R06AX12	R06AX12 [Respiratory System:Antihistamines For Systemic Use:Antihistamines For Systemic Use:Other antihistamines for systemic use]
ENSMUSG00000052520	CYP2J2	Cytochrome P450 2J2	CHEMBL682	Amodiaquine (BAN, INN, USP); Amodiaquine HCl (FDA, USP)	FALSE	4	Moderate - Down	7	1	-	-	Curcumin	-	-				P01BA06	P01BA06 [Antiparasitic Products, Insecticides And Repellents:Antiprotozoals:Antimalarials:Aminoquinolines]
ENSMUSG00000052520	CYP2J2	Cytochrome P450 2J2	CHEMBL809	Sertraline (BAN, INN); Sertraline HCl (FDA, USAN)	FALSE	4	Moderate - Down	7	1	-	-	Curcumin	-	-	-traline	selective serotonin reuptake inhibitors (SSRI)	-traline	N06AB06	N06AB06 [Nervous System:Psychoanaleptics:Antidepressants:Selective serotonin reuptake inhibitors]
ENSMUSG00000052520	CYP2J2	Cytochrome P450 2J2	CHEMBL42	Clozapine (BAN, FDA, INN, USAN, USP)	FALSE	4	Moderate - Down	7	1	-	-	Curcumin	-	-	-pin(e)	tricyclic compounds	-pin(e)	N05AH02	N05AH02 [Nervous System:Psycholeptics:Antipsychotics:Diazepines, oxazepines, thiazepines and oxepines]
ENSMUSG00000052520	CYP2J2	Cytochrome P450 2J2	CHEMBL54	Haloperidol (BAN, FDA, INN, JAN, USAN, USP); Haloperidol Lactate (FDA)	FALSE	4	Moderate - Down	7	1	-	-	Curcumin	-	-	-peridol	antipsychotics (haloperidol type)	-peridol	N05AD01	N05AD01 [Nervous System:Psycholeptics:Antipsychotics:Butyrophenone derivatives]
ENSMUSG00000052520	CYP2J2	Cytochrome P450 2J2	CHEMBL567	Perphenazine (BAN, FDA, INN, JAN, USP); Perphenazine Fendizoate (JAN); Perphenazine Maleate (JAN)	FALSE	4	Moderate - Down	7	1	-	-	Curcumin	-	-				N05AB03	N05AB03 [Nervous System:Psycholeptics:Antipsychotics:Phenothiazines with piperazine structure]
ENSMUSG00000052520	CYP2J2	Cytochrome P450 2J2	CHEMBL71	Chlorpromazine (BAN, FDA, INN, USP); Chlorpromazine Hibenzate (JAN); Chlorpromazine Phenolphthalinate (JAN); Chlorpromazine Tannate (JAN); Chlorpromazine HCl (BAN, FDA, JAN, USP)	FALSE	4	Moderate - Down	7	1	-	-	Curcumin	-	-				N05AA01	N05AA01 [Nervous System:Psycholeptics:Antipsychotics:Phenothiazines with aliphatic side-chain]
ENSMUSG00000052520	CYP2J2	Cytochrome P450 2J2	CHEMBL9	Norfloxacin (BAN, FDA, INN, JAN, USAN, USP)	FALSE	4	Moderate - Down	7	1	-	-	Curcumin	-	-	-oxacin	antibacterials (quinolone derivatives)	-oxacin	J01MA06; S01AE02	J01MA06 [Antiinfectives For Systemic Use:Antibacterials For Systemic Use:Quinolone Antibacterials:Fluoroquinolones]; S01AE02 [Sensory Organs:Ophthalmologicals:Antiinfectives:Fluoroquinolones]
ENSMUSG00000052520	CYP2J2	Cytochrome P450 2J2	CHEMBL161	Ceftriaxone (BAN, INN); Ceftriaxone Sodium (FDA, JAN, USAN, USP)	FALSE	4	Moderate - Down	7	1	-	-	Curcumin	-	-	cef-	cephalosporins	cef-	J01DD04; J01DD54	J01DD04 [Antiinfectives For Systemic Use:Antibacterials For Systemic Use:Other Beta-Lactam Antibacterials:Third-generation cephalosporins]; J01DD54 [Antiinfectives For Systemic Use:Antibacterials For Systemic Use:Other Beta-Lactam Antibacterials:Third-generation cephalosporins]
ENSMUSG00000052520	CYP2J2	Cytochrome P450 2J2	CHEMBL1479	Danazol (BAN, FDA, INN, JAN, USAN, USP)	FALSE	4	Moderate - Down	7	1	-	-	Curcumin	-	-				G03XA01	G03XA01 [Genito Urinary System And Sex Hormones:Sex Hormones And Modulators Of The Genital System:Other Sex Hormones And Modulators Of The Genital System:Antigonadotropins and similar agents]
ENSMUSG00000052520	CYP2J2	Cytochrome P450 2J2	CHEMBL1451	Triamcinolone (BAN, FDA, INN, JAN, USP)	FALSE	4	Moderate - Down	7	1	-	-	Curcumin	-	-	-olone	steroids (not prednisolone derivatives)	-olone	D07XB02; R01AD11; A01AC01; S01BA05; C05AA12; R03BA06; H02AB08; D07AB09	D07XB02 [Dermatologicals:Corticosteroids, Dermatological Preparations:Corticosteroids, Other Combinations:Corticosteroids, moderately potent, other combinations]; R01AD11 [Respiratory System:Nasal Preparations:Decongestants And Other Nasal Preparations For Topical Use:Corticosteroids]; A01AC01 [Alimentary Tract And Metabolism:Stomatological Preparations:Stomatological Preparations:Corticosteroids…
ENSMUSG00000052520	CYP2J2	Cytochrome P450 2J2	CHEMBL1017	Telmisartan (BAN, FDA, INN, USAN)	FALSE	4	Moderate - Down	7	1	-	-	Curcumin	-	-	-sartan	angiotensin II receptor antagonists	-sartan	C09CA07	C09CA07 [Cardiovascular System:Agents Acting On The Renin-Angiotensin System:Angiotensin Ii Antagonists, Plain:Angiotensin II antagonists, plain]
ENSMUSG00000052520	CYP2J2	Cytochrome P450 2J2	CHEMBL1008	Bepridil (BAN, INN); Bepridil HCl (FDA, JAN, USAN)	FALSE	4	Moderate - Down	7	1	-	-	Curcumin	-	-	-dil	vasodilators (undefined group)	-dil	C08EA02	C08EA02 [Cardiovascular System:Calcium Channel Blockers:Non-Selective Calcium Channel Blockers:Phenylalkylamine derivatives]
ENSMUSG00000052520	CYP2J2	Cytochrome P450 2J2	CHEMBL6966	Verapamil (BAN, INN, USAN); Verapamil HCl (FDA, JAN, USAN, USP)	FALSE	4	Moderate - Down	7	1	-	-	Curcumin	-	-	-pamil	coronary vasodilators (verapamil type)	-pamil	C08DA01; C08DA51	C08DA01 [Cardiovascular System:Calcium Channel Blockers:Selective Calcium Channel Blockers With Direct Cardiac Effects:Phenylalkylamine derivatives]; C08DA51 [Cardiovascular System:Calcium Channel Blockers:Selective Calcium Channel Blockers With Direct Cardiac Effects:Phenylalkylamine derivatives]
ENSMUSG00000052520	CYP2J2	Cytochrome P450 2J2	CHEMBL45816	Mibefradil (INN, BAN); Mibefradil Dihydrochloride (USAN)	FALSE	4	Moderate - Down	7	1	-	-	Curcumin	-	-	-dil; -dil; -fradil	vasodilators: calcium channel blockers acting as vasodilators; vasodilators (undefined group); calcium channel blockers acting as vasodilators	-dil (-fradil); -dil; -fradil	C08CX01	C08CX01 [Cardiovascular System:Calcium Channel Blockers:Selective Calcium Channel Blockers With Mainly Vascular Effects:Other selective calcium channel blockers with mainly vascular effects]
ENSMUSG00000052520	CYP2J2	Cytochrome P450 2J2	CHEMBL193	Nifedipine (BAN, FDA, INN, JAN, USAN, USP)	FALSE	4	Moderate - Down	7	1	-	-	Curcumin	-	-	-dipine	phenylpyridine vasodilators (nifedipine type)	-dipine	C08CA55; C08CA05	C08CA55 [Cardiovascular System:Calcium Channel Blockers:Selective Calcium Channel Blockers With Mainly Vascular Effects:Dihydropyridine derivatives]; C08CA05 [Cardiovascular System:Calcium Channel Blockers:Selective Calcium Channel Blockers With Mainly Vascular Effects:Dihydropyridine derivatives]
ENSMUSG00000052520	CYP2J2	Cytochrome P450 2J2	CHEMBL1428	Nimodipine (BAN, FDA, INN, USAN, USP)	FALSE	4	Moderate - Down	7	1	-	-	Curcumin	-	-	-dipine	phenylpyridine vasodilators (nifedipine type)	-dipine	C08CA06	C08CA06 [Cardiovascular System:Calcium Channel Blockers:Selective Calcium Channel Blockers With Mainly Vascular Effects:Dihydropyridine derivatives]
ENSMUSG00000052520	CYP2J2	Cytochrome P450 2J2	CHEMBL1484	Nicardipine (BAN, INN); Nicardipine HCl (FDA, JAN, USAN)	FALSE	4	Moderate - Down	7	1	-	-	Curcumin	-	-	-dipine	phenylpyridine vasodilators (nifedipine type)	-dipine	C08CA04	C08CA04 [Cardiovascular System:Calcium Channel Blockers:Selective Calcium Channel Blockers With Mainly Vascular Effects:Dihydropyridine derivatives]
ENSMUSG00000052520	CYP2J2	Cytochrome P450 2J2	CHEMBL13	Metoprolol (BAN, INN, USAN); Metoprolol Tartrate (FDA, JAN, USAN, USP); Metoprolol Succinate (FDA, USAN, USP); Metoprolol Fumarate (FDA, USAN, USP)	FALSE	4	Moderate - Down	7	1	-	-	Curcumin	-	-	-olol	beta-blockers (propranolol type)	-olol	C07AB02; C07AB52	C07AB02 [Cardiovascular System:Beta Blocking Agents:Beta Blocking Agents:Beta blocking agents, selective]; C07AB52 [Cardiovascular System:Beta Blocking Agents:Beta Blocking Agents:Beta blocking agents, selective]
ENSMUSG00000052520	CYP2J2	Cytochrome P450 2J2	CHEMBL833	Ticlopidine (BAN, INN); Ticlopidine HCl (FDA, JAN, USAN)	FALSE	4	Moderate - Down	7	1	-	-	Curcumin	-	-				B01AC05	B01AC05 [Blood And Blood Forming Organs:Antithrombotic Agents:Antithrombotic Agents:Platelet aggregation inhibitors excl. heparin]
ENSMUSG00000052520	CYP2J2	Cytochrome P450 2J2	CHEMBL91	Miconazole (BAN, FDA, INN, JAN, USP); Miconazole nitrate (FDA, JAN, USAN, USP)	FALSE	4	Moderate - Down	7	1	-	-	Curcumin	-	-	-conazole	systemic antifungals (miconazole type)	-conazole	A01AB09; D01AC52; J02AB01; D01AC02; G01AF04; S02AA13; A07AC01	A01AB09 [Alimentary Tract And Metabolism:Stomatological Preparations:Stomatological Preparations:Antiinfectives and antiseptics for local oral treatment]; D01AC52 [Dermatologicals:Antifungals For Dermatological Use:Antifungals For Topical Use:Imidazole and triazole derivatives]; J02AB01 [Antiinfectives For Systemic Use:Antimycotics For Systemic Use:Antimycotics For Systemic Use:Imidazole derivati…
ENSMUSG00000021207	AKR1C3	Aldo-keto-reductase family 1 member C3	CHEMBL521	Ibuprofen (BAN, FDA, INN, JAN, USAN, USP); Ibuprofen Lysine (FDA, USAN); Ibuprofen Sodium (FDA, USAN)	FALSE	4	Moderate - Down	7	1	-	-	-	-	Rapa_Early	-profen	anti-inflammatory/analgesic agents (ibuprofen type)	-profen	R02AX02; M01AE51; C01EB16; G02CC01; M01AE01; M02AA13	R02AX02 [Respiratory System:Throat Preparations:Throat Preparations:Other throat preparations]; M01AE51 [Musculo-Skeletal System:Antiinflammatory And Antirheumatic Products:Antiinflammatory And Antirheumatic Products, Non-Steroids:Propionic acid derivatives]; C01EB16 [Cardiovascular System:Cardiac Therapy:Other Cardiac Preparations:Other cardiac preparations]; G02CC01 [Genito Urinary System And S…
ENSMUSG00000021207	AKR1C3	Aldo-keto-reductase family 1 member C3	CHEMBL509	Meclofenamic Acid (BAN, INN, USAN); Meclofenamate sodium (FDA, USAN, USP)	FALSE	4	Moderate - Down	7	1	-	-	-	-	Rapa_Early				M01AG04; M02AA18	M01AG04 [Musculo-Skeletal System:Antiinflammatory And Antirheumatic Products:Antiinflammatory And Antirheumatic Products, Non-Steroids:Fenamates]; M02AA18 [Musculo-Skeletal System:Topical Products For Joint And Muscular Pain:Topical Products For Joint And Muscular Pain:Antiinflammatory preparations, non-steroids for topical use]
ENSMUSG00000021207	AKR1C3	Aldo-keto-reductase family 1 member C3	CHEMBL686	Mefenamic acid (BAN, FDA, INN, JAN, USAN, USP)	FALSE	4	Moderate - Down	7	1	-	-	-	-	Rapa_Early				M01AG01	M01AG01 [Musculo-Skeletal System:Antiinflammatory And Antirheumatic Products:Antiinflammatory And Antirheumatic Products, Non-Steroids:Fenamates]
ENSMUSG00000021207	AKR1C3	Aldo-keto-reductase family 1 member C3	CHEMBL175	Dexibuprofen (BAN, INN, USAN)	FALSE	3	Moderate - Down	7	1	-	-	-	-	Rapa_Early	-profen	anti-inflammatory/analgesic agents (ibuprofen type)	-profen	M01AE14	M01AE14 [Musculo-Skeletal System:Antiinflammatory And Antirheumatic Products:Antiinflammatory And Antirheumatic Products, Non-Steroids:Propionic acid derivatives]
ENSMUSG00000021207	AKR1C3	Aldo-keto-reductase family 1 member C3	CHEMBL563	Flurbiprofen (BAN, FDA, INN, JAN, USAN, USP); Flurbiprofen sodium (FDA, USP)	FALSE	4	Moderate - Down	7	1	-	-	-	-	Rapa_Early	-profen	anti-inflammatory/analgesic agents (ibuprofen type)	-profen	M01AE09; S01BC04; R02AX01; M02AA19	M01AE09 [Musculo-Skeletal System:Antiinflammatory And Antirheumatic Products:Antiinflammatory And Antirheumatic Products, Non-Steroids:Propionic acid derivatives]; S01BC04 [Sensory Organs:Ophthalmologicals:Antiinflammatory Agents:Antiinflammatory agents, non-steroids]; R02AX01 [Respiratory System:Throat Preparations:Throat Preparations:Other throat preparations]; M02AA19 [Musculo-Skeletal System:…
ENSMUSG00000021207	AKR1C3	Aldo-keto-reductase family 1 member C3	CHEMBL154	Naproxen (BAN, FDA, INN, JAN, USAN, USP); Naproxen Sodium (FDA, USAN, USP)	FALSE	4	Moderate - Down	7	1	-	-	-	-	Rapa_Early				M01AE02; G02CC02; M02AA12	M01AE02 [Musculo-Skeletal System:Antiinflammatory And Antirheumatic Products:Antiinflammatory And Antirheumatic Products, Non-Steroids:Propionic acid derivatives]; G02CC02 [Genito Urinary System And Sex Hormones:Other Gynecologicals:Other Gynecologicals:Antiinflammatory products for vaginal administration]; M02AA12 [Musculo-Skeletal System:Topical Products For Joint And Muscular Pain:Topical Prod…
ENSMUSG00000021207	AKR1C3	Aldo-keto-reductase family 1 member C3	CHEMBL6	Indometacin (BAN, DCF, INN, JAN); Indometacin Farnesil (JAN); Indomethacin (FDA, USAN, USP); Indomethacin Sodium (FDA, USAN, USP)	FALSE	4	Moderate - Down	7	1	-	-	-	-	Rapa_Early				M01AB51; M02AA23; M01AB01; S01BC01; C01EB03	M01AB51 [Musculo-Skeletal System:Antiinflammatory And Antirheumatic Products:Antiinflammatory And Antirheumatic Products, Non-Steroids:Acetic acid derivatives and related substances]; M02AA23 [Musculo-Skeletal System:Topical Products For Joint And Muscular Pain:Topical Products For Joint And Muscular Pain:Antiinflammatory preparations, non-steroids for topical use]; M01AB01 [Musculo-Skeletal Syst…
ENSMUSG00000021207	AKR1C3	Aldo-keto-reductase family 1 member C3	CHEMBL717	Medroxyprogesterone (BAN, INN); Medroxyprogesterone acetate (FDA, JAN, USP)	FALSE	4	Moderate - Down	7	1	-	-	-	-	Rapa_Early	-gest-	progestins	-gest-	G03AC06; G03DA02; L02AB02	G03AC06 [Genito Urinary System And Sex Hormones:Sex Hormones And Modulators Of The Genital System:Hormonal Contraceptives For Systemic Use:Progestogens]; G03DA02 [Genito Urinary System And Sex Hormones:Sex Hormones And Modulators Of The Genital System:Progestogens:Pregnen (4) derivatives]; L02AB02 [Antineoplastic And Immunomodulating Agents:Endocrine Therapy:Hormones And Related Agents:Progestoge…
ENSMUSG00000021207	AKR1C2	Aldo-keto reductase family 1 member C2	CHEMBL509	Meclofenamic Acid (BAN, INN, USAN); Meclofenamate sodium (FDA, USAN, USP)	FALSE	4	Moderate - Down	7	1	-	-	-	-	Rapa_Early				M01AG04; M02AA18	M01AG04 [Musculo-Skeletal System:Antiinflammatory And Antirheumatic Products:Antiinflammatory And Antirheumatic Products, Non-Steroids:Fenamates]; M02AA18 [Musculo-Skeletal System:Topical Products For Joint And Muscular Pain:Topical Products For Joint And Muscular Pain:Antiinflammatory preparations, non-steroids for topical use]
ENSMUSG00000021207	AKR1C2	Aldo-keto reductase family 1 member C2	CHEMBL686	Mefenamic acid (BAN, FDA, INN, JAN, USAN, USP)	FALSE	4	Moderate - Down	7	1	-	-	-	-	Rapa_Early				M01AG01	M01AG01 [Musculo-Skeletal System:Antiinflammatory And Antirheumatic Products:Antiinflammatory And Antirheumatic Products, Non-Steroids:Fenamates]
ENSMUSG00000021207	AKR1C2	Aldo-keto reductase family 1 member C2	CHEMBL175	Dexibuprofen (BAN, INN, USAN)	FALSE	3	Moderate - Down	7	1	-	-	-	-	Rapa_Early	-profen	anti-inflammatory/analgesic agents (ibuprofen type)	-profen	M01AE14	M01AE14 [Musculo-Skeletal System:Antiinflammatory And Antirheumatic Products:Antiinflammatory And Antirheumatic Products, Non-Steroids:Propionic acid derivatives]
ENSMUSG00000021207	AKR1C2	Aldo-keto reductase family 1 member C2	CHEMBL563	Flurbiprofen (BAN, FDA, INN, JAN, USAN, USP); Flurbiprofen sodium (FDA, USP)	FALSE	4	Moderate - Down	7	1	-	-	-	-	Rapa_Early	-profen	anti-inflammatory/analgesic agents (ibuprofen type)	-profen	M01AE09; S01BC04; R02AX01; M02AA19	M01AE09 [Musculo-Skeletal System:Antiinflammatory And Antirheumatic Products:Antiinflammatory And Antirheumatic Products, Non-Steroids:Propionic acid derivatives]; S01BC04 [Sensory Organs:Ophthalmologicals:Antiinflammatory Agents:Antiinflammatory agents, non-steroids]; R02AX01 [Respiratory System:Throat Preparations:Throat Preparations:Other throat preparations]; M02AA19 [Musculo-Skeletal System:…
ENSMUSG00000021207	AKR1C2	Aldo-keto reductase family 1 member C2	CHEMBL154	Naproxen (BAN, FDA, INN, JAN, USAN, USP); Naproxen Sodium (FDA, USAN, USP)	FALSE	4	Moderate - Down	7	1	-	-	-	-	Rapa_Early				M01AE02; G02CC02; M02AA12	M01AE02 [Musculo-Skeletal System:Antiinflammatory And Antirheumatic Products:Antiinflammatory And Antirheumatic Products, Non-Steroids:Propionic acid derivatives]; G02CC02 [Genito Urinary System And Sex Hormones:Other Gynecologicals:Other Gynecologicals:Antiinflammatory products for vaginal administration]; M02AA12 [Musculo-Skeletal System:Topical Products For Joint And Muscular Pain:Topical Prod…
ENSMUSG00000021207	AKR1C2	Aldo-keto reductase family 1 member C2	CHEMBL6	Indometacin (BAN, DCF, INN, JAN); Indometacin Farnesil (JAN); Indomethacin (FDA, USAN, USP); Indomethacin Sodium (FDA, USAN, USP)	FALSE	4	Moderate - Down	7	1	-	-	-	-	Rapa_Early				M01AB51; M02AA23; M01AB01; S01BC01; C01EB03	M01AB51 [Musculo-Skeletal System:Antiinflammatory And Antirheumatic Products:Antiinflammatory And Antirheumatic Products, Non-Steroids:Acetic acid derivatives and related substances]; M02AA23 [Musculo-Skeletal System:Topical Products For Joint And Muscular Pain:Topical Products For Joint And Muscular Pain:Antiinflammatory preparations, non-steroids for topical use]; M01AB01 [Musculo-Skeletal Syst…
ENSMUSG00000021207	AKR1C2	Aldo-keto reductase family 1 member C2	CHEMBL717	Medroxyprogesterone (BAN, INN); Medroxyprogesterone acetate (FDA, JAN, USP)	FALSE	4	Moderate - Down	7	1	-	-	-	-	Rapa_Early	-gest-	progestins	-gest-	G03AC06; G03DA02; L02AB02	G03AC06 [Genito Urinary System And Sex Hormones:Sex Hormones And Modulators Of The Genital System:Hormonal Contraceptives For Systemic Use:Progestogens]; G03DA02 [Genito Urinary System And Sex Hormones:Sex Hormones And Modulators Of The Genital System:Progestogens:Pregnen (4) derivatives]; L02AB02 [Antineoplastic And Immunomodulating Agents:Endocrine Therapy:Hormones And Related Agents:Progestoge…
ENSMUSG00000021207	AKR1C1	Aldo-keto reductase family 1 member C1	CHEMBL509	Meclofenamic Acid (BAN, INN, USAN); Meclofenamate sodium (FDA, USAN, USP)	FALSE	4	Moderate - Down	7	1	-	-	-	-	Rapa_Early				M01AG04; M02AA18	M01AG04 [Musculo-Skeletal System:Antiinflammatory And Antirheumatic Products:Antiinflammatory And Antirheumatic Products, Non-Steroids:Fenamates]; M02AA18 [Musculo-Skeletal System:Topical Products For Joint And Muscular Pain:Topical Products For Joint And Muscular Pain:Antiinflammatory preparations, non-steroids for topical use]
ENSMUSG00000021207	AKR1C1	Aldo-keto reductase family 1 member C1	CHEMBL686	Mefenamic acid (BAN, FDA, INN, JAN, USAN, USP)	FALSE	4	Moderate - Down	7	1	-	-	-	-	Rapa_Early				M01AG01	M01AG01 [Musculo-Skeletal System:Antiinflammatory And Antirheumatic Products:Antiinflammatory And Antirheumatic Products, Non-Steroids:Fenamates]
ENSMUSG00000021207	AKR1C1	Aldo-keto reductase family 1 member C1	CHEMBL717	Medroxyprogesterone (BAN, INN); Medroxyprogesterone acetate (FDA, JAN, USP)	FALSE	4	Moderate - Down	7	1	-	-	-	-	Rapa_Early	-gest-	progestins	-gest-	G03AC06; G03DA02; L02AB02	G03AC06 [Genito Urinary System And Sex Hormones:Sex Hormones And Modulators Of The Genital System:Hormonal Contraceptives For Systemic Use:Progestogens]; G03DA02 [Genito Urinary System And Sex Hormones:Sex Hormones And Modulators Of The Genital System:Progestogens:Pregnen (4) derivatives]; L02AB02 [Antineoplastic And Immunomodulating Agents:Endocrine Therapy:Hormones And Related Agents:Progestoge…
ENSMUSG00000005981	TRAP1	Heat shock protein 75 kDa, mitochondrial	CHEMBL2103879	Ganetespib (INN, USAN)	Unknown	3	Moderate - Down	7	1	-	-	Curcumin	-	-
ENSMUSG00000005981	TRAP1	Heat shock protein 75 kDa, mitochondrial	CHEMBL109480	Tanespimycin (INN, USAN)	Unknown	3	Moderate - Down	7	1	-	-	Curcumin	-	-	-mycin	antibiotics (Streptomyces strains)	-mycin
ENSMUSG00000024935	SLC1A1	Excitatory amino acid transporter 3	CHEMBL575060	Glutamic Acid (INN, USAN)	Unknown	3	Moderate - Down	7	1	-	-	Curcumin	-	-
ENSMUSG00000067586	S1PR3	Sphingosine 1-phosphate receptor Edg-3	CHEMBL2336071	Siponimod (INN)	Unknown	3	Moderate - Down	7	1	-	-	-	Rapa_Late	-
ENSMUSG00000067586	S1PR3	Sphingosine 1-phosphate receptor Edg-3	CHEMBL1096146	Ponesimod (INN, USAN)	Unknown	2	Moderate - Down	7	1	-	-	-	Rapa_Late	-	-imod	immunomodulators	-imod
ENSMUSG00000039656	RXRB	Retinoid X receptor beta	CHEMBL1023	Bexarotene (BAN, FDA, INN, USAN)	TRUE	4	Advanced - Down	6	1	-	-	-	-	Rapa_Early	-arotene	arotinoid derivatives	-arotene	L01XX25	L01XX25 [Antineoplastic And Immunomodulating Agents:Antineoplastic Agents:Other Antineoplastic Agents:Other antineoplastic agents]
ENSMUSG00000039656	RXRB	Retinoid X receptor beta	CHEMBL705	Alitretinoin (BAN, FDA, INN, USAN)	TRUE	4	Advanced - Down	6	1	-	-	-	-	Rapa_Early	-retin-	retinol derivatives	-retin-	L01XX22; D11AH04	L01XX22 [Antineoplastic And Immunomodulating Agents:Antineoplastic Agents:Other Antineoplastic Agents:Other antineoplastic agents]; D11AH04 [Dermatologicals:Other Dermatological Preparations:Other Dermatological Preparations:Agents for dermatitis, excluding corticosteroids]
ENSMUSG00000062960	KDR	Vascular endothelial growth factor receptor 2	CHEMBL1289494	Tivozanib (INN, USAN); Tivozanib HCl (USAN)	TRUE	3	Advanced - Down	6	1	Act_Short	-	-	-	-	-anib	angiogenesis inhibitors	-anib	L01XE34	L01XE34 [Antineoplastic And Immunomodulating Agents:Antineoplastic Agents:Other Antineoplastic Agents:Protein kinase inhibitors]
ENSMUSG00000062960	KDR	Vascular endothelial growth factor receptor 2	CHEMBL491473	Cediranib (INN, USAN); Cediranib Maleate (USAN)	TRUE	3	Advanced - Down	6	1	Act_Short	-	-	-	-	-anib	angiogenesis inhibitors	-anib	L01XE32	L01XE32 [Antineoplastic And Immunomodulating Agents:Antineoplastic Agents:Other Antineoplastic Agents:Protein kinase inhibitors]
ENSMUSG00000062960	KDR	Vascular endothelial growth factor receptor 2	CHEMBL502835	Nintedanib (INN, USAN); Nintedanib Esylate (FDA, USAN)	TRUE	4	Advanced - Down	6	1	Act_Short	-	-	-	-	-anib	angiogenesis inhibitors	-anib	L01XE31	L01XE31 [Antineoplastic And Immunomodulating Agents:Antineoplastic Agents:Other Antineoplastic Agents:Protein kinase inhibitors]
ENSMUSG00000062960	KDR	Vascular endothelial growth factor receptor 2	CHEMBL1289601	Lenvatinib (INN, USAN); Lenvatinib Mesylate (FDA, USAN)	TRUE	4	Advanced - Down	6	1	Act_Short	-	-	-	-	-tinib	tyrosine kinase inhibitors	-tinib	L01XE29	L01XE29 [Antineoplastic And Immunomodulating Agents:Antineoplastic Agents:Other Antineoplastic Agents:Protein kinase inhibitors]
ENSMUSG00000062960	KDR	Vascular endothelial growth factor receptor 2	CHEMBL2403108	Ceritinib (FDA, INN, USAN)	TRUE	4	Advanced - Down	6	1	Act_Short	-	-	-	-	-tinib	tyrosine kinase inhibitors	-tinib	L01XE28	L01XE28 [Antineoplastic And Immunomodulating Agents:Antineoplastic Agents:Other Antineoplastic Agents:Protein kinase inhibitors]
ENSMUSG00000062960	KDR	Vascular endothelial growth factor receptor 2	CHEMBL2105717	Cabozantinib (INN, USAN); Cabozantinib S-Malate (FDA, USAN)	TRUE	4	Advanced - Down	6	1	Act_Short	-	-	-	-	-tinib	tyrosine kinase inhibitors	-tinib	L01XE26	L01XE26 [Antineoplastic And Immunomodulating Agents:Antineoplastic Agents:Other Antineoplastic Agents:Protein kinase inhibitors]
ENSMUSG00000062960	KDR	Vascular endothelial growth factor receptor 2	CHEMBL1171837	Ponatinib (INN, USAN); Ponatinib HCl (FDA, USAN)	TRUE	4	Advanced - Down	6	1	Act_Short	-	-	-	-	-tinib	tyrosine kinase inhibitors	-tinib	L01XE24	L01XE24 [Antineoplastic And Immunomodulating Agents:Antineoplastic Agents:Other Antineoplastic Agents:Protein kinase inhibitors]
ENSMUSG00000062960	KDR	Vascular endothelial growth factor receptor 2	CHEMBL1289926	Axitinib (FDA, INN, USAN)	TRUE	4	Advanced - Down	6	1	Act_Short	-	-	-	-	-tinib	tyrosine kinase inhibitors	-tinib	L01XE17	L01XE17 [Antineoplastic And Immunomodulating Agents:Antineoplastic Agents:Other Antineoplastic Agents:Protein kinase inhibitors]
ENSMUSG00000062960	KDR	Vascular endothelial growth factor receptor 2	CHEMBL1229517	Vemurafenib (FDA, INN, USAN)	TRUE	4	Advanced - Down	6	1	Act_Short	-	-	-	-	-rafenib	raf kinase inhibitors	-rafenib	L01XE15	L01XE15 [Antineoplastic And Immunomodulating Agents:Antineoplastic Agents:Other Antineoplastic Agents:Protein kinase inhibitors]
ENSMUSG00000062960	KDR	Vascular endothelial growth factor receptor 2	CHEMBL24828	Vandetanib (BAN, FDA, INN, USAN)	TRUE	4	Advanced - Down	6	1	Act_Short	-	-	-	-	-anib	angiogenesis inhibitors	-anib	L01XE12	L01XE12 [Antineoplastic And Immunomodulating Agents:Antineoplastic Agents:Other Antineoplastic Agents:Protein kinase inhibitors]
ENSMUSG00000062960	KDR	Vascular endothelial growth factor receptor 2	CHEMBL477772	Pazopanib (INN); Pazopanib HCl (FDA, USAN)	TRUE	4	Advanced - Down	6	1	Act_Short	-	-	-	-	-anib	angiogenesis inhibitors	-anib	L01XE11	L01XE11 [Antineoplastic And Immunomodulating Agents:Antineoplastic Agents:Other Antineoplastic Agents:Protein kinase inhibitors]
ENSMUSG00000062960	KDR	Vascular endothelial growth factor receptor 2	CHEMBL1421	Dasatinib (FDA, INN, USAN)	TRUE	4	Advanced - Down	6	1	Act_Short	-	-	-	-	-tinib	tyrosine kinase inhibitors	-tinib	L01XE06	L01XE06 [Antineoplastic And Immunomodulating Agents:Antineoplastic Agents:Other Antineoplastic Agents:Protein kinase inhibitors]
ENSMUSG00000062960	KDR	Vascular endothelial growth factor receptor 2	CHEMBL1336	Sorafenib (INN, USAN); Sorafenib Tosylate (FDA, USAN)	TRUE	4	Advanced - Down	6	1	Act_Short	-	-	-	-	-rafenib	raf kinase inhibitors	-rafenib	L01XE05	L01XE05 [Antineoplastic And Immunomodulating Agents:Antineoplastic Agents:Other Antineoplastic Agents:Protein kinase inhibitors]
ENSMUSG00000062960	KDR	Vascular endothelial growth factor receptor 2	CHEMBL535	Sunitinib (INN); Sunitinib Malate (FDA)	TRUE	4	Advanced - Down	6	1	Act_Short	-	-	-	-	-tinib	tyrosine kinase inhibitors	-tinib	L01XE04	L01XE04 [Antineoplastic And Immunomodulating Agents:Antineoplastic Agents:Other Antineoplastic Agents:Protein kinase inhibitors]
ENSMUSG00000062960	KDR	Vascular endothelial growth factor receptor 2	CHEMBL553	Erlotinib (INN); Erlotinib HCl (FDA, INN, USAN)	TRUE	4	Advanced - Down	6	1	Act_Short	-	-	-	-	-tinib	tyrosine kinase inhibitors	-tinib	L01XE03	L01XE03 [Antineoplastic And Immunomodulating Agents:Antineoplastic Agents:Other Antineoplastic Agents:Protein kinase inhibitors]
ENSMUSG00000062960	KDR	Vascular endothelial growth factor receptor 2	CHEMBL939	Gefitinib (BAN, FDA, INN, USAN)	TRUE	4	Advanced - Down	6	1	Act_Short	-	-	-	-	-tinib	tyrosine kinase inhibitors	-tinib	L01XE02	L01XE02 [Antineoplastic And Immunomodulating Agents:Antineoplastic Agents:Other Antineoplastic Agents:Protein kinase inhibitors]
ENSMUSG00000031392	IRAK1	Interleukin-1 receptor-associated kinase 1	CHEMBL502835	Nintedanib (INN, USAN); Nintedanib Esylate (FDA, USAN)	TRUE	4	Advanced - Down	6	1	-	-	-	Rapa_Late	-	-anib	angiogenesis inhibitors	-anib	L01XE31	L01XE31 [Antineoplastic And Immunomodulating Agents:Antineoplastic Agents:Other Antineoplastic Agents:Protein kinase inhibitors]
ENSMUSG00000031392	IRAK1	Interleukin-1 receptor-associated kinase 1	CHEMBL1789941	Ruxolitinib (INN, USAN); Ruxolitinib Phosphate (FDA, USAN)	TRUE	4	Advanced - Down	6	1	-	-	-	Rapa_Late	-	-tinib	tyrosine kinase inhibitors	-tinib	L01XE18	L01XE18 [Antineoplastic And Immunomodulating Agents:Antineoplastic Agents:Other Antineoplastic Agents:Protein kinase inhibitors]
ENSMUSG00000031392	IRAK1	Interleukin-1 receptor-associated kinase 1	CHEMBL1289926	Axitinib (FDA, INN, USAN)	TRUE	4	Advanced - Down	6	1	-	-	-	Rapa_Late	-	-tinib	tyrosine kinase inhibitors	-tinib	L01XE17	L01XE17 [Antineoplastic And Immunomodulating Agents:Antineoplastic Agents:Other Antineoplastic Agents:Protein kinase inhibitors]
ENSMUSG00000031392	IRAK1	Interleukin-1 receptor-associated kinase 1	CHEMBL601719	Crizotinib (FDA, INN, USAN)	TRUE	4	Advanced - Down	6	1	-	-	-	Rapa_Late	-	-tinib	tyrosine kinase inhibitors	-tinib	L01XE16	L01XE16 [Antineoplastic And Immunomodulating Agents:Antineoplastic Agents:Other Antineoplastic Agents:Protein kinase inhibitors]
ENSMUSG00000031392	IRAK1	Interleukin-1 receptor-associated kinase 1	CHEMBL288441	Bosutinib (INN, USAN); Bosutinib Monohydrate (FDA)	TRUE	4	Advanced - Down	6	1	-	-	-	Rapa_Late	-	-tinib	tyrosine kinase inhibitors	-tinib	L01XE14	L01XE14 [Antineoplastic And Immunomodulating Agents:Antineoplastic Agents:Other Antineoplastic Agents:Protein kinase inhibitors]
ENSMUSG00000031392	IRAK1	Interleukin-1 receptor-associated kinase 1	CHEMBL1173655	Afatinib (INN, USAN); Afatinib Dimaleate (FDA, USAN)	TRUE	4	Advanced - Down	6	1	-	-	-	Rapa_Late	-	-tinib	tyrosine kinase inhibitors	-tinib	L01XE13	L01XE13 [Antineoplastic And Immunomodulating Agents:Antineoplastic Agents:Other Antineoplastic Agents:Protein kinase inhibitors]
ENSMUSG00000031392	IRAK1	Interleukin-1 receptor-associated kinase 1	CHEMBL24828	Vandetanib (BAN, FDA, INN, USAN)	TRUE	4	Advanced - Down	6	1	-	-	-	Rapa_Late	-	-anib	angiogenesis inhibitors	-anib	L01XE12	L01XE12 [Antineoplastic And Immunomodulating Agents:Antineoplastic Agents:Other Antineoplastic Agents:Protein kinase inhibitors]
ENSMUSG00000031392	IRAK1	Interleukin-1 receptor-associated kinase 1	CHEMBL477772	Pazopanib (INN); Pazopanib HCl (FDA, USAN)	TRUE	4	Advanced - Down	6	1	-	-	-	Rapa_Late	-	-anib	angiogenesis inhibitors	-anib	L01XE11	L01XE11 [Antineoplastic And Immunomodulating Agents:Antineoplastic Agents:Other Antineoplastic Agents:Protein kinase inhibitors]
ENSMUSG00000031392	IRAK1	Interleukin-1 receptor-associated kinase 1	CHEMBL939	Gefitinib (BAN, FDA, INN, USAN)	TRUE	4	Advanced - Down	6	1	-	-	-	Rapa_Late	-	-tinib	tyrosine kinase inhibitors	-tinib	L01XE02	L01XE02 [Antineoplastic And Immunomodulating Agents:Antineoplastic Agents:Other Antineoplastic Agents:Protein kinase inhibitors]
ENSMUSG00000031392	IRAK1	Interleukin-1 receptor-associated kinase 1	CHEMBL941	Imatinib (BAN, INN); Imatinib mesylate (FDA)	TRUE	4	Advanced - Down	6	1	-	-	-	Rapa_Late	-	-tinib	tyrosine kinase inhibitors	-tinib	L01XE01	L01XE01 [Antineoplastic And Immunomodulating Agents:Antineoplastic Agents:Other Antineoplastic Agents:Protein kinase inhibitors]
ENSMUSG00000024955	ESRRA	Estrogen-related receptor alpha	CHEMBL1358	Fulvestrant (BAN, FDA, INN, USAN)	TRUE	4	Advanced - Down	6	1	-	Act_Long	-	-	-	-estrant	estrogen antagonists	-estrant	L02BA03	L02BA03 [Antineoplastic And Immunomodulating Agents:Endocrine Therapy:Hormone Antagonists And Related Agents:Anti-estrogens]
ENSMUSG00000024955	ESRRA	Estrogen-related receptor alpha	CHEMBL83	Tamoxifen (BAN, INN); Tamoxifen citrate (FDA, JAN, USAN, USP)	TRUE	4	Advanced - Down	6	1	-	Act_Long	-	-	-	-ifen(e)	antiestrogens of the clomifene and tamoxifen groups	-ifen(e)	L02BA01	L02BA01 [Antineoplastic And Immunomodulating Agents:Endocrine Therapy:Hormone Antagonists And Related Agents:Anti-estrogens]
ENSMUSG00000039656	RXRB	Retinoid X receptor beta	CHEMBL38	Tretinoin (BAN, FDA, INN, USAN, USP)	FALSE	4	Advanced - Down	6	1	-	-	-	-	Rapa_Early	-retin-	retinol derivatives	-retin-	D10AD01; D10AD51; L01XX14	D10AD01 [Dermatologicals:Anti-Acne Preparations:Anti-Acne Preparations For Topical Use:Retinoids for topical use in acne]; D10AD51 [Dermatologicals:Anti-Acne Preparations:Anti-Acne Preparations For Topical Use:Retinoids for topical use in acne]; L01XX14 [Antineoplastic And Immunomodulating Agents:Antineoplastic Agents:Other Antineoplastic Agents:Other antineoplastic agents]
ENSMUSG00000033174	MGLL	Monoglyceride lipase	CHEMBL964	Disulfiram (BAN, FDA, INN, JAN, USP)	FALSE	4	Advanced - Down	6	1	-	-	-	Rapa_Late	-				P03AA04; P03AA54; N07BB01	P03AA04 [Antiparasitic Products, Insecticides And Repellents:Ectoparasiticides, Incl. Scabicides, Insecticides And Repellents:Ectoparasiticides, Incl. Scabicides:Sulfur containing products]; P03AA54 [Antiparasitic Products, Insecticides And Repellents:Ectoparasiticides, Incl. Scabicides, Insecticides And Repellents:Ectoparasiticides, Incl. Scabicides:Sulfur containing products]; N07BB01 [Nervous …
ENSMUSG00000062960	KDR	Vascular endothelial growth factor receptor 2	CHEMBL685	Mebendazole (BAN, FDA, INN, JAN, USAN, USP)	FALSE	4	Advanced - Down	6	1	Act_Short	-	-	-	-	-bendazole	anthelmintics (tibendazole type)	-bendazole	P02CA51; P02CA01	P02CA51 [Antiparasitic Products, Insecticides And Repellents:Anthelmintics:Antinematodal Agents:Benzimidazole derivatives]; P02CA01 [Antiparasitic Products, Insecticides And Repellents:Anthelmintics:Antinematodal Agents:Benzimidazole derivatives]
ENSMUSG00000024955	ESRRA	Estrogen-related receptor alpha	CHEMBL135	Estradiol (BAN, FDA, INN, USP); Estradiol Hemihydrate (FDA)	FALSE	4	Advanced - Down	6	1	-	Act_Long	-	-	-	estr-	estrogens	estr-	G03CA03; G03CA53	G03CA03 [Genito Urinary System And Sex Hormones:Sex Hormones And Modulators Of The Genital System:Estrogens:Natural and semisynthetic estrogens, plain]; G03CA53 [Genito Urinary System And Sex Hormones:Sex Hormones And Modulators Of The Genital System:Estrogens:Natural and semisynthetic estrogens, plain]
ENSMUSG00000081362	CYP2J2	Cytochrome P450 2J2	CHEMBL17157	Terfenadine (BAN, INN, JAN, USAN, USP)	FALSE	4	Advanced - Down	6	1	-	-	-	Rapa_Late	-				R06AX12	R06AX12 [Respiratory System:Antihistamines For Systemic Use:Antihistamines For Systemic Use:Other antihistamines for systemic use]
ENSMUSG00000081362	CYP2J2	Cytochrome P450 2J2	CHEMBL682	Amodiaquine (BAN, INN, USP); Amodiaquine HCl (FDA, USP)	FALSE	4	Advanced - Down	6	1	-	-	-	Rapa_Late	-				P01BA06	P01BA06 [Antiparasitic Products, Insecticides And Repellents:Antiprotozoals:Antimalarials:Aminoquinolines]
ENSMUSG00000081362	CYP2J2	Cytochrome P450 2J2	CHEMBL809	Sertraline (BAN, INN); Sertraline HCl (FDA, USAN)	FALSE	4	Advanced - Down	6	1	-	-	-	Rapa_Late	-	-traline	selective serotonin reuptake inhibitors (SSRI)	-traline	N06AB06	N06AB06 [Nervous System:Psychoanaleptics:Antidepressants:Selective serotonin reuptake inhibitors]
ENSMUSG00000081362	CYP2J2	Cytochrome P450 2J2	CHEMBL42	Clozapine (BAN, FDA, INN, USAN, USP)	FALSE	4	Advanced - Down	6	1	-	-	-	Rapa_Late	-	-pin(e)	tricyclic compounds	-pin(e)	N05AH02	N05AH02 [Nervous System:Psycholeptics:Antipsychotics:Diazepines, oxazepines, thiazepines and oxepines]
ENSMUSG00000081362	CYP2J2	Cytochrome P450 2J2	CHEMBL54	Haloperidol (BAN, FDA, INN, JAN, USAN, USP); Haloperidol Lactate (FDA)	FALSE	4	Advanced - Down	6	1	-	-	-	Rapa_Late	-	-peridol	antipsychotics (haloperidol type)	-peridol	N05AD01	N05AD01 [Nervous System:Psycholeptics:Antipsychotics:Butyrophenone derivatives]
ENSMUSG00000081362	CYP2J2	Cytochrome P450 2J2	CHEMBL567	Perphenazine (BAN, FDA, INN, JAN, USP); Perphenazine Fendizoate (JAN); Perphenazine Maleate (JAN)	FALSE	4	Advanced - Down	6	1	-	-	-	Rapa_Late	-				N05AB03	N05AB03 [Nervous System:Psycholeptics:Antipsychotics:Phenothiazines with piperazine structure]
ENSMUSG00000081362	CYP2J2	Cytochrome P450 2J2	CHEMBL71	Chlorpromazine (BAN, FDA, INN, USP); Chlorpromazine Hibenzate (JAN); Chlorpromazine Phenolphthalinate (JAN); Chlorpromazine Tannate (JAN); Chlorpromazine HCl (BAN, FDA, JAN, USP)	FALSE	4	Advanced - Down	6	1	-	-	-	Rapa_Late	-				N05AA01	N05AA01 [Nervous System:Psycholeptics:Antipsychotics:Phenothiazines with aliphatic side-chain]
ENSMUSG00000081362	CYP2J2	Cytochrome P450 2J2	CHEMBL9	Norfloxacin (BAN, FDA, INN, JAN, USAN, USP)	FALSE	4	Advanced - Down	6	1	-	-	-	Rapa_Late	-	-oxacin	antibacterials (quinolone derivatives)	-oxacin	J01MA06; S01AE02	J01MA06 [Antiinfectives For Systemic Use:Antibacterials For Systemic Use:Quinolone Antibacterials:Fluoroquinolones]; S01AE02 [Sensory Organs:Ophthalmologicals:Antiinfectives:Fluoroquinolones]
ENSMUSG00000081362	CYP2J2	Cytochrome P450 2J2	CHEMBL161	Ceftriaxone (BAN, INN); Ceftriaxone Sodium (FDA, JAN, USAN, USP)	FALSE	4	Advanced - Down	6	1	-	-	-	Rapa_Late	-	cef-	cephalosporins	cef-	J01DD04; J01DD54	J01DD04 [Antiinfectives For Systemic Use:Antibacterials For Systemic Use:Other Beta-Lactam Antibacterials:Third-generation cephalosporins]; J01DD54 [Antiinfectives For Systemic Use:Antibacterials For Systemic Use:Other Beta-Lactam Antibacterials:Third-generation cephalosporins]
ENSMUSG00000081362	CYP2J2	Cytochrome P450 2J2	CHEMBL1479	Danazol (BAN, FDA, INN, JAN, USAN, USP)	FALSE	4	Advanced - Down	6	1	-	-	-	Rapa_Late	-				G03XA01	G03XA01 [Genito Urinary System And Sex Hormones:Sex Hormones And Modulators Of The Genital System:Other Sex Hormones And Modulators Of The Genital System:Antigonadotropins and similar agents]
ENSMUSG00000081362	CYP2J2	Cytochrome P450 2J2	CHEMBL1451	Triamcinolone (BAN, FDA, INN, JAN, USP)	FALSE	4	Advanced - Down	6	1	-	-	-	Rapa_Late	-	-olone	steroids (not prednisolone derivatives)	-olone	D07XB02; R01AD11; A01AC01; S01BA05; C05AA12; R03BA06; H02AB08; D07AB09	D07XB02 [Dermatologicals:Corticosteroids, Dermatological Preparations:Corticosteroids, Other Combinations:Corticosteroids, moderately potent, other combinations]; R01AD11 [Respiratory System:Nasal Preparations:Decongestants And Other Nasal Preparations For Topical Use:Corticosteroids]; A01AC01 [Alimentary Tract And Metabolism:Stomatological Preparations:Stomatological Preparations:Corticosteroids…
ENSMUSG00000081362	CYP2J2	Cytochrome P450 2J2	CHEMBL1017	Telmisartan (BAN, FDA, INN, USAN)	FALSE	4	Advanced - Down	6	1	-	-	-	Rapa_Late	-	-sartan	angiotensin II receptor antagonists	-sartan	C09CA07	C09CA07 [Cardiovascular System:Agents Acting On The Renin-Angiotensin System:Angiotensin Ii Antagonists, Plain:Angiotensin II antagonists, plain]
ENSMUSG00000081362	CYP2J2	Cytochrome P450 2J2	CHEMBL1008	Bepridil (BAN, INN); Bepridil HCl (FDA, JAN, USAN)	FALSE	4	Advanced - Down	6	1	-	-	-	Rapa_Late	-	-dil	vasodilators (undefined group)	-dil	C08EA02	C08EA02 [Cardiovascular System:Calcium Channel Blockers:Non-Selective Calcium Channel Blockers:Phenylalkylamine derivatives]
ENSMUSG00000081362	CYP2J2	Cytochrome P450 2J2	CHEMBL6966	Verapamil (BAN, INN, USAN); Verapamil HCl (FDA, JAN, USAN, USP)	FALSE	4	Advanced - Down	6	1	-	-	-	Rapa_Late	-	-pamil	coronary vasodilators (verapamil type)	-pamil	C08DA01; C08DA51	C08DA01 [Cardiovascular System:Calcium Channel Blockers:Selective Calcium Channel Blockers With Direct Cardiac Effects:Phenylalkylamine derivatives]; C08DA51 [Cardiovascular System:Calcium Channel Blockers:Selective Calcium Channel Blockers With Direct Cardiac Effects:Phenylalkylamine derivatives]
ENSMUSG00000081362	CYP2J2	Cytochrome P450 2J2	CHEMBL45816	Mibefradil (INN, BAN); Mibefradil Dihydrochloride (USAN)	FALSE	4	Advanced - Down	6	1	-	-	-	Rapa_Late	-	-dil; -dil; -fradil	vasodilators: calcium channel blockers acting as vasodilators; vasodilators (undefined group); calcium channel blockers acting as vasodilators	-dil (-fradil); -dil; -fradil	C08CX01	C08CX01 [Cardiovascular System:Calcium Channel Blockers:Selective Calcium Channel Blockers With Mainly Vascular Effects:Other selective calcium channel blockers with mainly vascular effects]
ENSMUSG00000081362	CYP2J2	Cytochrome P450 2J2	CHEMBL193	Nifedipine (BAN, FDA, INN, JAN, USAN, USP)	FALSE	4	Advanced - Down	6	1	-	-	-	Rapa_Late	-	-dipine	phenylpyridine vasodilators (nifedipine type)	-dipine	C08CA55; C08CA05	C08CA55 [Cardiovascular System:Calcium Channel Blockers:Selective Calcium Channel Blockers With Mainly Vascular Effects:Dihydropyridine derivatives]; C08CA05 [Cardiovascular System:Calcium Channel Blockers:Selective Calcium Channel Blockers With Mainly Vascular Effects:Dihydropyridine derivatives]
ENSMUSG00000081362	CYP2J2	Cytochrome P450 2J2	CHEMBL1428	Nimodipine (BAN, FDA, INN, USAN, USP)	FALSE	4	Advanced - Down	6	1	-	-	-	Rapa_Late	-	-dipine	phenylpyridine vasodilators (nifedipine type)	-dipine	C08CA06	C08CA06 [Cardiovascular System:Calcium Channel Blockers:Selective Calcium Channel Blockers With Mainly Vascular Effects:Dihydropyridine derivatives]
ENSMUSG00000081362	CYP2J2	Cytochrome P450 2J2	CHEMBL1484	Nicardipine (BAN, INN); Nicardipine HCl (FDA, JAN, USAN)	FALSE	4	Advanced - Down	6	1	-	-	-	Rapa_Late	-	-dipine	phenylpyridine vasodilators (nifedipine type)	-dipine	C08CA04	C08CA04 [Cardiovascular System:Calcium Channel Blockers:Selective Calcium Channel Blockers With Mainly Vascular Effects:Dihydropyridine derivatives]
ENSMUSG00000081362	CYP2J2	Cytochrome P450 2J2	CHEMBL13	Metoprolol (BAN, INN, USAN); Metoprolol Tartrate (FDA, JAN, USAN, USP); Metoprolol Succinate (FDA, USAN, USP); Metoprolol Fumarate (FDA, USAN, USP)	FALSE	4	Advanced - Down	6	1	-	-	-	Rapa_Late	-	-olol	beta-blockers (propranolol type)	-olol	C07AB02; C07AB52	C07AB02 [Cardiovascular System:Beta Blocking Agents:Beta Blocking Agents:Beta blocking agents, selective]; C07AB52 [Cardiovascular System:Beta Blocking Agents:Beta Blocking Agents:Beta blocking agents, selective]
ENSMUSG00000081362	CYP2J2	Cytochrome P450 2J2	CHEMBL833	Ticlopidine (BAN, INN); Ticlopidine HCl (FDA, JAN, USAN)	FALSE	4	Advanced - Down	6	1	-	-	-	Rapa_Late	-				B01AC05	B01AC05 [Blood And Blood Forming Organs:Antithrombotic Agents:Antithrombotic Agents:Platelet aggregation inhibitors excl. heparin]
ENSMUSG00000081362	CYP2J2	Cytochrome P450 2J2	CHEMBL91	Miconazole (BAN, FDA, INN, JAN, USP); Miconazole nitrate (FDA, JAN, USAN, USP)	FALSE	4	Advanced - Down	6	1	-	-	-	Rapa_Late	-	-conazole	systemic antifungals (miconazole type)	-conazole	A01AB09; D01AC52; J02AB01; D01AC02; G01AF04; S02AA13; A07AC01	A01AB09 [Alimentary Tract And Metabolism:Stomatological Preparations:Stomatological Preparations:Antiinfectives and antiseptics for local oral treatment]; D01AC52 [Dermatologicals:Antifungals For Dermatological Use:Antifungals For Topical Use:Imidazole and triazole derivatives]; J02AB01 [Antiinfectives For Systemic Use:Antimycotics For Systemic Use:Antimycotics For Systemic Use:Imidazole derivati…
ENSMUSG00000062960	KDR	Vascular endothelial growth factor receptor 2	CHEMBL608533	Midostaurin (INN, USAN)	Unknown	3		6	1	Act_Short	-	-	-	-
ENSMUSG00000062960	KDR	Vascular endothelial growth factor receptor 2	CHEMBL607707	Pelitinib (INN, USAN)	Unknown	2		6	1	Act_Short	-	-	-	-	-tinib	tyrosine kinase inhibitors	-tinib
ENSMUSG00000062960	KDR	Vascular endothelial growth factor receptor 2	CHEMBL576982	Quizartinib (INN, USAN); Quizartinib Dihydrochloride (USAN)	Unknown	3		6	1	Act_Short	-	-	-	-	-tinib	tyrosine kinase inhibitors	-tinib
ENSMUSG00000062960	KDR	Vascular endothelial growth factor receptor 2	CHEMBL572881	Motesanib (INN, USAN); Motesanib Diphosphate (USAN)	Unknown	3		6	1	Act_Short	-	-	-	-	-anib	angiogenesis inhibitors	-anib
ENSMUSG00000062960	KDR	Vascular endothelial growth factor receptor 2	CHEMBL572878	Tozasertib (INN, USAN); Tozasertib Lactate (USAN)	Unknown	2		6	1	Act_Short	-	-	-	-	-sertib	serine/threonine kinase inhibitors	-sertib
ENSMUSG00000062960	KDR	Vascular endothelial growth factor receptor 2	CHEMBL565612	Sotrastaurin (INN, USAN); Sotrastaurin Acetate (USAN)	Unknown	2		6	1	Act_Short	-	-	-	-
ENSMUSG00000062960	KDR	Vascular endothelial growth factor receptor 2	CHEMBL558752	RAF-265	Unknown	2		6	1	Act_Short	-	-	-	-
ENSMUSG00000062960	KDR	Vascular endothelial growth factor receptor 2	CHEMBL522892	Dovitinib (INN); Dovitinib Lactate (USAN)	Unknown	3		6	1	Act_Short	-	-	-	-	-tinib	tyrosine kinase inhibitors	-tinib
ENSMUSG00000062960	KDR	Vascular endothelial growth factor receptor 2	CHEMBL475251	R-406	Unknown	2		6	1	Act_Short	-	-	-	-
ENSMUSG00000062960	KDR	Vascular endothelial growth factor receptor 2	CHEMBL402548	Danusertib (INN)	Unknown	2		6	1	Act_Short	-	-	-	-
ENSMUSG00000062960	KDR	Vascular endothelial growth factor receptor 2	CHEMBL377300	Brivanib (USAN)	Unknown	3		6	1	Act_Short	-	-	-	-	-anib	angiogenesis inhibitors	-anib
ENSMUSG00000062960	KDR	Vascular endothelial growth factor receptor 2	CHEMBL3039525	Golvatinib (INN, USAN); Golvatinib Tartrate (USAN)	Unknown	2		6	1	Act_Short	-	-	-	-	-tinib	tyrosine kinase inhibitors	-tinib
ENSMUSG00000062960	KDR	Vascular endothelial growth factor receptor 2	CHEMBL290352	CEP-1347	Unknown	3		6	1	Act_Short	-	-	-	-
ENSMUSG00000062960	KDR	Vascular endothelial growth factor receptor 2	CHEMBL276711	Semaxanib (INN, USAN)	Unknown	3		6	1	Act_Short	-	-	-	-	-anib	angiogenesis inhibitors	-anib
ENSMUSG00000062960	KDR	Vascular endothelial growth factor receptor 2	CHEMBL274654	Orantinib (INN)	Unknown	3		6	1	Act_Short	-	-	-	-
ENSMUSG00000062960	KDR	Vascular endothelial growth factor receptor 2	CHEMBL254760	MGCD-265	Unknown	2		6	1	Act_Short	-	-	-	-
ENSMUSG00000062960	KDR	Vascular endothelial growth factor receptor 2	CHEMBL253969	OSI-632	Unknown	2		6	1	Act_Short	-	-	-	-
ENSMUSG00000062960	KDR	Vascular endothelial growth factor receptor 2	CHEMBL2364611	Galunisertib (INN, USAN)	Unknown	2		6	1	Act_Short	-	-	-	-	-sertib	serine/threonine kinase inhibitors	-sertib
ENSMUSG00000062960	KDR	Vascular endothelial growth factor receptor 2	CHEMBL223360	Linifanib (INN, USAN)	Unknown	3		6	1	Act_Short	-	-	-	-	-anib	angiogenesis inhibitors	-anib
ENSMUSG00000062960	KDR	Vascular endothelial growth factor receptor 2	CHEMBL217092	Saracatinib (INN, USAN); Saracatinib Difumarate (USAN)	Unknown	3		6	1	Act_Short	-	-	-	-	-tinib	tyrosine kinase inhibitors	-tinib
ENSMUSG00000062960	KDR	Vascular endothelial growth factor receptor 2	CHEMBL1980297	Ilorasertib (INN, USAN)	Unknown	2		6	1	Act_Short	-	-	-	-	-sertib	serine/threonine kinase inhibitors	-sertib
ENSMUSG00000062960	KDR	Vascular endothelial growth factor receptor 2	CHEMBL1822792	MK-2461	Unknown	2		6	1	Act_Short	-	-	-	-
ENSMUSG00000062960	KDR	Vascular endothelial growth factor receptor 2	CHEMBL180022	Neratinib (INN, USAN)	Unknown	3		6	1	Act_Short	-	-	-	-	-tinib	tyrosine kinase inhibitors	-tinib
ENSMUSG00000062960	KDR	Vascular endothelial growth factor receptor 2	CHEMBL1721885	SU-014813	Unknown	2		6	1	Act_Short	-	-	-	-
ENSMUSG00000062960	KDR	Vascular endothelial growth factor receptor 2	CHEMBL1287853	Fedratinib (INN, USAN)	Unknown	3		6	1	Act_Short	-	-	-	-	-tinib	tyrosine kinase inhibitors	-tinib
ENSMUSG00000062960	KDR	Vascular endothelial growth factor receptor 2	CHEMBL1230609	Foretinib (INN, USAN)	Unknown	2		6	1	Act_Short	-	-	-	-	-tinib	tyrosine kinase inhibitors	-tinib
ENSMUSG00000062960	KDR	Vascular endothelial growth factor receptor 2	CHEMBL103667	Doramapimod (INN, USAN); BIRB-796 (USAN)	Unknown	2		6	1	Act_Short	-	-	-	-	-imod	immunomodulators: mitogen-activated protein (MAP) kinase inhibitors	-imod (-mapimod)
ENSMUSG00000062960	KDR	Vascular endothelial growth factor receptor 2	CHEMBL101253	Vatalanib (INN, USAN)	Unknown	3		6	1	Act_Short	-	-	-	-	-anib	angiogenesis inhibitors	-anib
ENSMUSG00000031392	IRAK1	Interleukin-1 receptor-associated kinase 1	CHEMBL522892	Dovitinib (INN); Dovitinib Lactate (USAN)	Unknown	3		6	1	-	-	-	Rapa_Late	-	-tinib	tyrosine kinase inhibitors	-tinib
ENSMUSG00000031392	IRAK1	Interleukin-1 receptor-associated kinase 1	CHEMBL513909	BI-2536	Unknown	2		6	1	-	-	-	Rapa_Late	-
ENSMUSG00000031392	IRAK1	Interleukin-1 receptor-associated kinase 1	CHEMBL475251	R-406	Unknown	2		6	1	-	-	-	Rapa_Late	-
ENSMUSG00000031392	IRAK1	Interleukin-1 receptor-associated kinase 1	CHEMBL428690	Alvocidib (INN, USAN); Alvocidib HCl (USAN)	Unknown	3		6	1	-	-	-	Rapa_Late	-
ENSMUSG00000031392	IRAK1	Interleukin-1 receptor-associated kinase 1	CHEMBL31965	Canertinib (INN); Canertinib Dihydrochloride (USAN)	Unknown	3		6	1	-	-	-	Rapa_Late	-	-tinib	tyrosine kinase inhibitors	-tinib
ENSMUSG00000031392	IRAK1	Interleukin-1 receptor-associated kinase 1	CHEMBL180022	Neratinib (INN, USAN)	Unknown	3		6	1	-	-	-	Rapa_Late	-	-tinib	tyrosine kinase inhibitors	-tinib
ENSMUSG00000031392	IRAK1	Interleukin-1 receptor-associated kinase 1	CHEMBL1721885	SU-014813	Unknown	2		6	1	-	-	-	Rapa_Late	-
ENSMUSG00000031392	IRAK1	Interleukin-1 receptor-associated kinase 1	CHEMBL1287853	Fedratinib (INN, USAN)	Unknown	3		6	1	-	-	-	Rapa_Late	-	-tinib	tyrosine kinase inhibitors	-tinib
ENSMUSG00000020828	PLD2	Phospholipase D2	CHEMBL81	Raloxifene (BAN, INN); Raloxifene HCl (FDA, USAN)	FALSE	4	Moderate - Up	5	1	-	Act_Long	-	-	-	-ifen(e)	antiestrogens of the clomifene and tamoxifen groups	-ifen(e)	G03XC01	G03XC01 [Genito Urinary System And Sex Hormones:Sex Hormones And Modulators Of The Genital System:Other Sex Hormones And Modulators Of The Genital System:Selective estrogen receptor modulators ]
ENSMUSG00000021457	SYK	Tyrosine-protein kinase SYK	CHEMBL2403108	Ceritinib (FDA, INN, USAN)	TRUE	4	Moderate - Up	4	1	-	-	Curcumin	-	-	-tinib	tyrosine kinase inhibitors	-tinib	L01XE28	L01XE28 [Antineoplastic And Immunomodulating Agents:Antineoplastic Agents:Other Antineoplastic Agents:Protein kinase inhibitors]
ENSMUSG00000021457	SYK	Tyrosine-protein kinase SYK	CHEMBL601719	Crizotinib (FDA, INN, USAN)	TRUE	4	Moderate - Up	4	1	-	-	Curcumin	-	-	-tinib	tyrosine kinase inhibitors	-tinib	L01XE16	L01XE16 [Antineoplastic And Immunomodulating Agents:Antineoplastic Agents:Other Antineoplastic Agents:Protein kinase inhibitors]
ENSMUSG00000021457	SYK	Tyrosine-protein kinase SYK	CHEMBL288441	Bosutinib (INN, USAN); Bosutinib Monohydrate (FDA)	TRUE	4	Moderate - Up	4	1	-	-	Curcumin	-	-	-tinib	tyrosine kinase inhibitors	-tinib	L01XE14	L01XE14 [Antineoplastic And Immunomodulating Agents:Antineoplastic Agents:Other Antineoplastic Agents:Protein kinase inhibitors]
ENSMUSG00000021457	SYK	Tyrosine-protein kinase SYK	CHEMBL477772	Pazopanib (INN); Pazopanib HCl (FDA, USAN)	TRUE	4	Moderate - Up	4	1	-	-	Curcumin	-	-	-anib	angiogenesis inhibitors	-anib	L01XE11	L01XE11 [Antineoplastic And Immunomodulating Agents:Antineoplastic Agents:Other Antineoplastic Agents:Protein kinase inhibitors]
ENSMUSG00000021457	SYK	Tyrosine-protein kinase SYK	CHEMBL1421	Dasatinib (FDA, INN, USAN)	TRUE	4	Moderate - Up	4	1	-	-	Curcumin	-	-	-tinib	tyrosine kinase inhibitors	-tinib	L01XE06	L01XE06 [Antineoplastic And Immunomodulating Agents:Antineoplastic Agents:Other Antineoplastic Agents:Protein kinase inhibitors]
ENSMUSG00000021457	SYK	Tyrosine-protein kinase SYK	CHEMBL941	Imatinib (BAN, INN); Imatinib mesylate (FDA)	TRUE	4	Moderate - Up	4	1	-	-	Curcumin	-	-	-tinib	tyrosine kinase inhibitors	-tinib	L01XE01	L01XE01 [Antineoplastic And Immunomodulating Agents:Antineoplastic Agents:Other Antineoplastic Agents:Protein kinase inhibitors]
ENSMUSG00000024338	PSMB8	Proteasome subunit beta type-8	CHEMBL325041	Bortezomib (BAN, FDA, INN, USAN)	TRUE	4	Moderate - Up	4	1	-	-	-	-	Rapa_Early	-zomib	proteozome inhibitors	-zomib	L01XX32	L01XX32 [Antineoplastic And Immunomodulating Agents:Antineoplastic Agents:Other Antineoplastic Agents:Other antineoplastic agents]
ENSMUSG00000030867	PLK1	Serine/threonine-protein kinase PLK1	CHEMBL1789941	Ruxolitinib (INN, USAN); Ruxolitinib Phosphate (FDA, USAN)	TRUE	4	Moderate - Up	4	1	-	-	-	-	Rapa_Early	-tinib	tyrosine kinase inhibitors	-tinib	L01XE18	L01XE18 [Antineoplastic And Immunomodulating Agents:Antineoplastic Agents:Other Antineoplastic Agents:Protein kinase inhibitors]
ENSMUSG00000030867	PLK1	Serine/threonine-protein kinase PLK1	CHEMBL288441	Bosutinib (INN, USAN); Bosutinib Monohydrate (FDA)	TRUE	4	Moderate - Up	4	1	-	-	-	-	Rapa_Early	-tinib	tyrosine kinase inhibitors	-tinib	L01XE14	L01XE14 [Antineoplastic And Immunomodulating Agents:Antineoplastic Agents:Other Antineoplastic Agents:Protein kinase inhibitors]
ENSMUSG00000024620	PDGFRB	Platelet-derived growth factor receptor beta	CHEMBL491473	Cediranib (INN, USAN); Cediranib Maleate (USAN)	TRUE	3	Moderate - Up	4	1	-	-	Curcumin	-	-	-anib	angiogenesis inhibitors	-anib	L01XE32	L01XE32 [Antineoplastic And Immunomodulating Agents:Antineoplastic Agents:Other Antineoplastic Agents:Protein kinase inhibitors]
ENSMUSG00000024620	PDGFRB	Platelet-derived growth factor receptor beta	CHEMBL502835	Nintedanib (INN, USAN); Nintedanib Esylate (FDA, USAN)	TRUE	4	Moderate - Up	4	1	-	-	Curcumin	-	-	-anib	angiogenesis inhibitors	-anib	L01XE31	L01XE31 [Antineoplastic And Immunomodulating Agents:Antineoplastic Agents:Other Antineoplastic Agents:Protein kinase inhibitors]
ENSMUSG00000024620	PDGFRB	Platelet-derived growth factor receptor beta	CHEMBL1908391	Masitinib (INN)	TRUE	3	Moderate - Up	4	1	-	-	Curcumin	-	-				L01XE22	L01XE22 [Antineoplastic And Immunomodulating Agents:Antineoplastic Agents:Other Antineoplastic Agents:Protein kinase inhibitors]
ENSMUSG00000024620	PDGFRB	Platelet-derived growth factor receptor beta	CHEMBL1289926	Axitinib (FDA, INN, USAN)	TRUE	4	Moderate - Up	4	1	-	-	Curcumin	-	-	-tinib	tyrosine kinase inhibitors	-tinib	L01XE17	L01XE17 [Antineoplastic And Immunomodulating Agents:Antineoplastic Agents:Other Antineoplastic Agents:Protein kinase inhibitors]
ENSMUSG00000024620	PDGFRB	Platelet-derived growth factor receptor beta	CHEMBL288441	Bosutinib (INN, USAN); Bosutinib Monohydrate (FDA)	TRUE	4	Moderate - Up	4	1	-	-	Curcumin	-	-	-tinib	tyrosine kinase inhibitors	-tinib	L01XE14	L01XE14 [Antineoplastic And Immunomodulating Agents:Antineoplastic Agents:Other Antineoplastic Agents:Protein kinase inhibitors]
ENSMUSG00000024620	PDGFRB	Platelet-derived growth factor receptor beta	CHEMBL24828	Vandetanib (BAN, FDA, INN, USAN)	TRUE	4	Moderate - Up	4	1	-	-	Curcumin	-	-	-anib	angiogenesis inhibitors	-anib	L01XE12	L01XE12 [Antineoplastic And Immunomodulating Agents:Antineoplastic Agents:Other Antineoplastic Agents:Protein kinase inhibitors]
ENSMUSG00000024620	PDGFRB	Platelet-derived growth factor receptor beta	CHEMBL477772	Pazopanib (INN); Pazopanib HCl (FDA, USAN)	TRUE	4	Moderate - Up	4	1	-	-	Curcumin	-	-	-anib	angiogenesis inhibitors	-anib	L01XE11	L01XE11 [Antineoplastic And Immunomodulating Agents:Antineoplastic Agents:Other Antineoplastic Agents:Protein kinase inhibitors]
ENSMUSG00000024620	PDGFRB	Platelet-derived growth factor receptor beta	CHEMBL255863	Nilotinib (INN, USAN); Nilotinib Hydrochloride Monohydrate (FDA)	TRUE	4	Moderate - Up	4	1	-	-	Curcumin	-	-	-tinib	tyrosine kinase inhibitors	-tinib	L01XE08	L01XE08 [Antineoplastic And Immunomodulating Agents:Antineoplastic Agents:Other Antineoplastic Agents:Protein kinase inhibitors]
ENSMUSG00000024620	PDGFRB	Platelet-derived growth factor receptor beta	CHEMBL1421	Dasatinib (FDA, INN, USAN)	TRUE	4	Moderate - Up	4	1	-	-	Curcumin	-	-	-tinib	tyrosine kinase inhibitors	-tinib	L01XE06	L01XE06 [Antineoplastic And Immunomodulating Agents:Antineoplastic Agents:Other Antineoplastic Agents:Protein kinase inhibitors]
ENSMUSG00000024620	PDGFRB	Platelet-derived growth factor receptor beta	CHEMBL1336	Sorafenib (INN, USAN); Sorafenib Tosylate (FDA, USAN)	TRUE	4	Moderate - Up	4	1	-	-	Curcumin	-	-	-rafenib	raf kinase inhibitors	-rafenib	L01XE05	L01XE05 [Antineoplastic And Immunomodulating Agents:Antineoplastic Agents:Other Antineoplastic Agents:Protein kinase inhibitors]
ENSMUSG00000024620	PDGFRB	Platelet-derived growth factor receptor beta	CHEMBL535	Sunitinib (INN); Sunitinib Malate (FDA)	TRUE	4	Moderate - Up	4	1	-	-	Curcumin	-	-	-tinib	tyrosine kinase inhibitors	-tinib	L01XE04	L01XE04 [Antineoplastic And Immunomodulating Agents:Antineoplastic Agents:Other Antineoplastic Agents:Protein kinase inhibitors]
ENSMUSG00000024620	PDGFRB	Platelet-derived growth factor receptor beta	CHEMBL553	Erlotinib (INN); Erlotinib HCl (FDA, INN, USAN)	TRUE	4	Moderate - Up	4	1	-	-	Curcumin	-	-	-tinib	tyrosine kinase inhibitors	-tinib	L01XE03	L01XE03 [Antineoplastic And Immunomodulating Agents:Antineoplastic Agents:Other Antineoplastic Agents:Protein kinase inhibitors]
ENSMUSG00000024620	PDGFRB	Platelet-derived growth factor receptor beta	CHEMBL941	Imatinib (BAN, INN); Imatinib mesylate (FDA)	TRUE	4	Moderate - Up	4	1	-	-	Curcumin	-	-	-tinib	tyrosine kinase inhibitors	-tinib	L01XE01	L01XE01 [Antineoplastic And Immunomodulating Agents:Antineoplastic Agents:Other Antineoplastic Agents:Protein kinase inhibitors]
ENSMUSG00000003283	HCK	Tyrosine-protein kinase HCK	CHEMBL491473	Cediranib (INN, USAN); Cediranib Maleate (USAN)	TRUE	3	Moderate - Up	4	1	-	-	-	-	Rapa_Early	-anib	angiogenesis inhibitors	-anib	L01XE32	L01XE32 [Antineoplastic And Immunomodulating Agents:Antineoplastic Agents:Other Antineoplastic Agents:Protein kinase inhibitors]
ENSMUSG00000003283	HCK	Tyrosine-protein kinase HCK	CHEMBL502835	Nintedanib (INN, USAN); Nintedanib Esylate (FDA, USAN)	TRUE	4	Moderate - Up	4	1	-	-	-	-	Rapa_Early	-anib	angiogenesis inhibitors	-anib	L01XE31	L01XE31 [Antineoplastic And Immunomodulating Agents:Antineoplastic Agents:Other Antineoplastic Agents:Protein kinase inhibitors]
ENSMUSG00000003283	HCK	Tyrosine-protein kinase HCK	CHEMBL1908391	Masitinib (INN)	TRUE	3	Moderate - Up	4	1	-	-	-	-	Rapa_Early				L01XE22	L01XE22 [Antineoplastic And Immunomodulating Agents:Antineoplastic Agents:Other Antineoplastic Agents:Protein kinase inhibitors]
ENSMUSG00000003283	HCK	Tyrosine-protein kinase HCK	CHEMBL288441	Bosutinib (INN, USAN); Bosutinib Monohydrate (FDA)	TRUE	4	Moderate - Up	4	1	-	-	-	-	Rapa_Early	-tinib	tyrosine kinase inhibitors	-tinib	L01XE14	L01XE14 [Antineoplastic And Immunomodulating Agents:Antineoplastic Agents:Other Antineoplastic Agents:Protein kinase inhibitors]
ENSMUSG00000003283	HCK	Tyrosine-protein kinase HCK	CHEMBL1173655	Afatinib (INN, USAN); Afatinib Dimaleate (FDA, USAN)	TRUE	4	Moderate - Up	4	1	-	-	-	-	Rapa_Early	-tinib	tyrosine kinase inhibitors	-tinib	L01XE13	L01XE13 [Antineoplastic And Immunomodulating Agents:Antineoplastic Agents:Other Antineoplastic Agents:Protein kinase inhibitors]
ENSMUSG00000003283	HCK	Tyrosine-protein kinase HCK	CHEMBL24828	Vandetanib (BAN, FDA, INN, USAN)	TRUE	4	Moderate - Up	4	1	-	-	-	-	Rapa_Early	-anib	angiogenesis inhibitors	-anib	L01XE12	L01XE12 [Antineoplastic And Immunomodulating Agents:Antineoplastic Agents:Other Antineoplastic Agents:Protein kinase inhibitors]
ENSMUSG00000003283	HCK	Tyrosine-protein kinase HCK	CHEMBL477772	Pazopanib (INN); Pazopanib HCl (FDA, USAN)	TRUE	4	Moderate - Up	4	1	-	-	-	-	Rapa_Early	-anib	angiogenesis inhibitors	-anib	L01XE11	L01XE11 [Antineoplastic And Immunomodulating Agents:Antineoplastic Agents:Other Antineoplastic Agents:Protein kinase inhibitors]
ENSMUSG00000003283	HCK	Tyrosine-protein kinase HCK	CHEMBL255863	Nilotinib (INN, USAN); Nilotinib Hydrochloride Monohydrate (FDA)	TRUE	4	Moderate - Up	4	1	-	-	-	-	Rapa_Early	-tinib	tyrosine kinase inhibitors	-tinib	L01XE08	L01XE08 [Antineoplastic And Immunomodulating Agents:Antineoplastic Agents:Other Antineoplastic Agents:Protein kinase inhibitors]
ENSMUSG00000003283	HCK	Tyrosine-protein kinase HCK	CHEMBL1421	Dasatinib (FDA, INN, USAN)	TRUE	4	Moderate - Up	4	1	-	-	-	-	Rapa_Early	-tinib	tyrosine kinase inhibitors	-tinib	L01XE06	L01XE06 [Antineoplastic And Immunomodulating Agents:Antineoplastic Agents:Other Antineoplastic Agents:Protein kinase inhibitors]
ENSMUSG00000003283	HCK	Tyrosine-protein kinase HCK	CHEMBL1336	Sorafenib (INN, USAN); Sorafenib Tosylate (FDA, USAN)	TRUE	4	Moderate - Up	4	1	-	-	-	-	Rapa_Early	-rafenib	raf kinase inhibitors	-rafenib	L01XE05	L01XE05 [Antineoplastic And Immunomodulating Agents:Antineoplastic Agents:Other Antineoplastic Agents:Protein kinase inhibitors]
ENSMUSG00000003283	HCK	Tyrosine-protein kinase HCK	CHEMBL535	Sunitinib (INN); Sunitinib Malate (FDA)	TRUE	4	Moderate - Up	4	1	-	-	-	-	Rapa_Early	-tinib	tyrosine kinase inhibitors	-tinib	L01XE04	L01XE04 [Antineoplastic And Immunomodulating Agents:Antineoplastic Agents:Other Antineoplastic Agents:Protein kinase inhibitors]
ENSMUSG00000003283	HCK	Tyrosine-protein kinase HCK	CHEMBL553	Erlotinib (INN); Erlotinib HCl (FDA, INN, USAN)	TRUE	4	Moderate - Up	4	1	-	-	-	-	Rapa_Early	-tinib	tyrosine kinase inhibitors	-tinib	L01XE03	L01XE03 [Antineoplastic And Immunomodulating Agents:Antineoplastic Agents:Other Antineoplastic Agents:Protein kinase inhibitors]
ENSMUSG00000003283	HCK	Tyrosine-protein kinase HCK	CHEMBL939	Gefitinib (BAN, FDA, INN, USAN)	TRUE	4	Moderate - Up	4	1	-	-	-	-	Rapa_Early	-tinib	tyrosine kinase inhibitors	-tinib	L01XE02	L01XE02 [Antineoplastic And Immunomodulating Agents:Antineoplastic Agents:Other Antineoplastic Agents:Protein kinase inhibitors]
ENSMUSG00000039145	CAMK1D	CaM kinase I delta	CHEMBL221959	Tofacitinib (INN, USAN); Tofacitinib Citrate (FDA, USAN)	TRUE	4	Moderate - Up	4	1	-	-	-	-	Rapa_Early	-tinib	tyrosine kinase inhibitors	-tinib	L04AA29	L04AA29 [Antineoplastic And Immunomodulating Agents:Immunosuppressants:Immunosuppressants:Selective immunosuppressants]
ENSMUSG00000039145	CAMK1D	CaM kinase I delta	CHEMBL502835	Nintedanib (INN, USAN); Nintedanib Esylate (FDA, USAN)	TRUE	4	Moderate - Up	4	1	-	-	-	-	Rapa_Early	-anib	angiogenesis inhibitors	-anib	L01XE31	L01XE31 [Antineoplastic And Immunomodulating Agents:Antineoplastic Agents:Other Antineoplastic Agents:Protein kinase inhibitors]
ENSMUSG00000039145	CAMK1D	CaM kinase I delta	CHEMBL1789941	Ruxolitinib (INN, USAN); Ruxolitinib Phosphate (FDA, USAN)	TRUE	4	Moderate - Up	4	1	-	-	-	-	Rapa_Early	-tinib	tyrosine kinase inhibitors	-tinib	L01XE18	L01XE18 [Antineoplastic And Immunomodulating Agents:Antineoplastic Agents:Other Antineoplastic Agents:Protein kinase inhibitors]
ENSMUSG00000039145	CAMK1D	CaM kinase I delta	CHEMBL288441	Bosutinib (INN, USAN); Bosutinib Monohydrate (FDA)	TRUE	4	Moderate - Up	4	1	-	-	-	-	Rapa_Early	-tinib	tyrosine kinase inhibitors	-tinib	L01XE14	L01XE14 [Antineoplastic And Immunomodulating Agents:Antineoplastic Agents:Other Antineoplastic Agents:Protein kinase inhibitors]
ENSMUSG00000039145	CAMK1D	CaM kinase I delta	CHEMBL535	Sunitinib (INN); Sunitinib Malate (FDA)	TRUE	4	Moderate - Up	4	1	-	-	-	-	Rapa_Early	-tinib	tyrosine kinase inhibitors	-tinib	L01XE04	L01XE04 [Antineoplastic And Immunomodulating Agents:Antineoplastic Agents:Other Antineoplastic Agents:Protein kinase inhibitors]
ENSMUSG00000002602	AXL	Tyrosine-protein kinase receptor UFO	CHEMBL491473	Cediranib (INN, USAN); Cediranib Maleate (USAN)	TRUE	3	Moderate - Up	4	1	-	-	-	-	Rapa_Early	-anib	angiogenesis inhibitors	-anib	L01XE32	L01XE32 [Antineoplastic And Immunomodulating Agents:Antineoplastic Agents:Other Antineoplastic Agents:Protein kinase inhibitors]
ENSMUSG00000002602	AXL	Tyrosine-protein kinase receptor UFO	CHEMBL502835	Nintedanib (INN, USAN); Nintedanib Esylate (FDA, USAN)	TRUE	4	Moderate - Up	4	1	-	-	-	-	Rapa_Early	-anib	angiogenesis inhibitors	-anib	L01XE31	L01XE31 [Antineoplastic And Immunomodulating Agents:Antineoplastic Agents:Other Antineoplastic Agents:Protein kinase inhibitors]
ENSMUSG00000002602	AXL	Tyrosine-protein kinase receptor UFO	CHEMBL1289926	Axitinib (FDA, INN, USAN)	TRUE	4	Moderate - Up	4	1	-	-	-	-	Rapa_Early	-tinib	tyrosine kinase inhibitors	-tinib	L01XE17	L01XE17 [Antineoplastic And Immunomodulating Agents:Antineoplastic Agents:Other Antineoplastic Agents:Protein kinase inhibitors]
ENSMUSG00000002602	AXL	Tyrosine-protein kinase receptor UFO	CHEMBL601719	Crizotinib (FDA, INN, USAN)	TRUE	4	Moderate - Up	4	1	-	-	-	-	Rapa_Early	-tinib	tyrosine kinase inhibitors	-tinib	L01XE16	L01XE16 [Antineoplastic And Immunomodulating Agents:Antineoplastic Agents:Other Antineoplastic Agents:Protein kinase inhibitors]
ENSMUSG00000002602	AXL	Tyrosine-protein kinase receptor UFO	CHEMBL288441	Bosutinib (INN, USAN); Bosutinib Monohydrate (FDA)	TRUE	4	Moderate - Up	4	1	-	-	-	-	Rapa_Early	-tinib	tyrosine kinase inhibitors	-tinib	L01XE14	L01XE14 [Antineoplastic And Immunomodulating Agents:Antineoplastic Agents:Other Antineoplastic Agents:Protein kinase inhibitors]
ENSMUSG00000002602	AXL	Tyrosine-protein kinase receptor UFO	CHEMBL1173655	Afatinib (INN, USAN); Afatinib Dimaleate (FDA, USAN)	TRUE	4	Moderate - Up	4	1	-	-	-	-	Rapa_Early	-tinib	tyrosine kinase inhibitors	-tinib	L01XE13	L01XE13 [Antineoplastic And Immunomodulating Agents:Antineoplastic Agents:Other Antineoplastic Agents:Protein kinase inhibitors]
ENSMUSG00000002602	AXL	Tyrosine-protein kinase receptor UFO	CHEMBL24828	Vandetanib (BAN, FDA, INN, USAN)	TRUE	4	Moderate - Up	4	1	-	-	-	-	Rapa_Early	-anib	angiogenesis inhibitors	-anib	L01XE12	L01XE12 [Antineoplastic And Immunomodulating Agents:Antineoplastic Agents:Other Antineoplastic Agents:Protein kinase inhibitors]
ENSMUSG00000002602	AXL	Tyrosine-protein kinase receptor UFO	CHEMBL1336	Sorafenib (INN, USAN); Sorafenib Tosylate (FDA, USAN)	TRUE	4	Moderate - Up	4	1	-	-	-	-	Rapa_Early	-rafenib	raf kinase inhibitors	-rafenib	L01XE05	L01XE05 [Antineoplastic And Immunomodulating Agents:Antineoplastic Agents:Other Antineoplastic Agents:Protein kinase inhibitors]
ENSMUSG00000002602	AXL	Tyrosine-protein kinase receptor UFO	CHEMBL535	Sunitinib (INN); Sunitinib Malate (FDA)	TRUE	4	Moderate - Up	4	1	-	-	-	-	Rapa_Early	-tinib	tyrosine kinase inhibitors	-tinib	L01XE04	L01XE04 [Antineoplastic And Immunomodulating Agents:Antineoplastic Agents:Other Antineoplastic Agents:Protein kinase inhibitors]
ENSMUSG00000002602	AXL	Tyrosine-protein kinase receptor UFO	CHEMBL553	Erlotinib (INN); Erlotinib HCl (FDA, INN, USAN)	TRUE	4	Moderate - Up	4	1	-	-	-	-	Rapa_Early	-tinib	tyrosine kinase inhibitors	-tinib	L01XE03	L01XE03 [Antineoplastic And Immunomodulating Agents:Antineoplastic Agents:Other Antineoplastic Agents:Protein kinase inhibitors]
ENSMUSG00000002602	AXL	Tyrosine-protein kinase receptor UFO	CHEMBL939	Gefitinib (BAN, FDA, INN, USAN)	TRUE	4	Moderate - Up	4	1	-	-	-	-	Rapa_Early	-tinib	tyrosine kinase inhibitors	-tinib	L01XE02	L01XE02 [Antineoplastic And Immunomodulating Agents:Antineoplastic Agents:Other Antineoplastic Agents:Protein kinase inhibitors]
ENSMUSG00000027496	AURKA	Serine/threonine-protein kinase Aurora-A	CHEMBL1289926	Axitinib (FDA, INN, USAN)	TRUE	4	Moderate - Up	4	1	-	-	-	-	Rapa_Early	-tinib	tyrosine kinase inhibitors	-tinib	L01XE17	L01XE17 [Antineoplastic And Immunomodulating Agents:Antineoplastic Agents:Other Antineoplastic Agents:Protein kinase inhibitors]
ENSMUSG00000027496	AURKA	Serine/threonine-protein kinase Aurora-A	CHEMBL601719	Crizotinib (FDA, INN, USAN)	TRUE	4	Moderate - Up	4	1	-	-	-	-	Rapa_Early	-tinib	tyrosine kinase inhibitors	-tinib	L01XE16	L01XE16 [Antineoplastic And Immunomodulating Agents:Antineoplastic Agents:Other Antineoplastic Agents:Protein kinase inhibitors]
ENSMUSG00000027496	AURKA	Serine/threonine-protein kinase Aurora-A	CHEMBL477772	Pazopanib (INN); Pazopanib HCl (FDA, USAN)	TRUE	4	Moderate - Up	4	1	-	-	-	-	Rapa_Early	-anib	angiogenesis inhibitors	-anib	L01XE11	L01XE11 [Antineoplastic And Immunomodulating Agents:Antineoplastic Agents:Other Antineoplastic Agents:Protein kinase inhibitors]
ENSMUSG00000027496	AURKA	Serine/threonine-protein kinase Aurora-A	CHEMBL1421	Dasatinib (FDA, INN, USAN)	TRUE	4	Moderate - Up	4	1	-	-	-	-	Rapa_Early	-tinib	tyrosine kinase inhibitors	-tinib	L01XE06	L01XE06 [Antineoplastic And Immunomodulating Agents:Antineoplastic Agents:Other Antineoplastic Agents:Protein kinase inhibitors]
ENSMUSG00000027496	AURKA	Serine/threonine-protein kinase Aurora-A	CHEMBL1336	Sorafenib (INN, USAN); Sorafenib Tosylate (FDA, USAN)	TRUE	4	Moderate - Up	4	1	-	-	-	-	Rapa_Early	-rafenib	raf kinase inhibitors	-rafenib	L01XE05	L01XE05 [Antineoplastic And Immunomodulating Agents:Antineoplastic Agents:Other Antineoplastic Agents:Protein kinase inhibitors]
ENSMUSG00000027496	AURKA	Serine/threonine-protein kinase Aurora-A	CHEMBL535	Sunitinib (INN); Sunitinib Malate (FDA)	TRUE	4	Moderate - Up	4	1	-	-	-	-	Rapa_Early	-tinib	tyrosine kinase inhibitors	-tinib	L01XE04	L01XE04 [Antineoplastic And Immunomodulating Agents:Antineoplastic Agents:Other Antineoplastic Agents:Protein kinase inhibitors]
ENSMUSG00000027496	AURKA	Serine/threonine-protein kinase Aurora-A	CHEMBL553	Erlotinib (INN); Erlotinib HCl (FDA, INN, USAN)	TRUE	4	Moderate - Up	4	1	-	-	-	-	Rapa_Early	-tinib	tyrosine kinase inhibitors	-tinib	L01XE03	L01XE03 [Antineoplastic And Immunomodulating Agents:Antineoplastic Agents:Other Antineoplastic Agents:Protein kinase inhibitors]
ENSMUSG00000049103	CCR2	C-C chemokine receptor type 2	CHEMBL964	Disulfiram (BAN, FDA, INN, JAN, USP)	FALSE	4	Moderate - Up	4	1	-	-	-	-	Rapa_Early				P03AA04; P03AA54; N07BB01	P03AA04 [Antiparasitic Products, Insecticides And Repellents:Ectoparasiticides, Incl. Scabicides, Insecticides And Repellents:Ectoparasiticides, Incl. Scabicides:Sulfur containing products]; P03AA54 [Antiparasitic Products, Insecticides And Repellents:Ectoparasiticides, Incl. Scabicides, Insecticides And Repellents:Ectoparasiticides, Incl. Scabicides:Sulfur containing products]; N07BB01 [Nervous …
ENSMUSG00000049103	CCR2	C-C chemokine receptor type 2	CHEMBL193	Nifedipine (BAN, FDA, INN, JAN, USAN, USP)	FALSE	4	Moderate - Up	4	1	-	-	-	-	Rapa_Early	-dipine	phenylpyridine vasodilators (nifedipine type)	-dipine	C08CA55; C08CA05	C08CA55 [Cardiovascular System:Calcium Channel Blockers:Selective Calcium Channel Blockers With Mainly Vascular Effects:Dihydropyridine derivatives]; C08CA05 [Cardiovascular System:Calcium Channel Blockers:Selective Calcium Channel Blockers With Mainly Vascular Effects:Dihydropyridine derivatives]
ENSMUSG00000049103	CCR2	C-C chemokine receptor type 2	CHEMBL38380	Fasudil (INN)	FALSE	3	Moderate - Up	4	1	-	-	-	-	Rapa_Early	-dil	vasodilators (undefined group)	-dil	C04AX32	C04AX32 [Cardiovascular System:Peripheral Vasodilators:Peripheral Vasodilators:Other peripheral vasodilators]
ENSMUSG00000049103	CCR2	C-C chemokine receptor type 2	CHEMBL633	Amiodarone (BAN, INN, USAN); Amiodarone HCl (FDA, JAN)	FALSE	4	Moderate - Up	4	1	-	-	-	-	Rapa_Early	-arone	antirrhythmics: indicates high iodine content	-arone (-iodarone)	C01BD01	C01BD01 [Cardiovascular System:Cardiac Therapy:Antiarrhythmics, Class I And Iii:Antiarrhythmics, class III]
ENSMUSG00000021457	SYK	Tyrosine-protein kinase SYK	CHEMBL608533	Midostaurin (INN, USAN)	Unknown	3	Moderate - Up	4	1	-	-	Curcumin	-	-
ENSMUSG00000021457	SYK	Tyrosine-protein kinase SYK	CHEMBL607707	Pelitinib (INN, USAN)	Unknown	2	Moderate - Up	4	1	-	-	Curcumin	-	-	-tinib	tyrosine kinase inhibitors	-tinib
ENSMUSG00000021457	SYK	Tyrosine-protein kinase SYK	CHEMBL572878	Tozasertib (INN, USAN); Tozasertib Lactate (USAN)	Unknown	2	Moderate - Up	4	1	-	-	Curcumin	-	-	-sertib	serine/threonine kinase inhibitors	-sertib
ENSMUSG00000021457	SYK	Tyrosine-protein kinase SYK	CHEMBL558752	RAF-265	Unknown	2	Moderate - Up	4	1	-	-	Curcumin	-	-
ENSMUSG00000021457	SYK	Tyrosine-protein kinase SYK	CHEMBL513909	BI-2536	Unknown	2	Moderate - Up	4	1	-	-	Curcumin	-	-
ENSMUSG00000021457	SYK	Tyrosine-protein kinase SYK	CHEMBL475251	R-406	Unknown	2	Moderate - Up	4	1	-	-	Curcumin	-	-
ENSMUSG00000021457	SYK	Tyrosine-protein kinase SYK	CHEMBL3265032	Entospletinib (USAN)	Unknown	2	Moderate - Up	4	1	-	-	Curcumin	-	-	-tinib	tyrosine kinase inhibitors	-tinib
ENSMUSG00000021457	SYK	Tyrosine-protein kinase SYK	CHEMBL2170582	R-343	Unknown	2	Moderate - Up	4	1	-	-	Curcumin	-	-
ENSMUSG00000021457	SYK	Tyrosine-protein kinase SYK	CHEMBL2103830	Fostamatinib (INN, USAN); Fostamatinib Disodium (USAN)	Unknown	3	Moderate - Up	4	1	-	-	Curcumin	-	-	fos-; -tinib	phosphoro-derivatives; tyrosine kinase inhibitors	fos-; -tinib
ENSMUSG00000021457	SYK	Tyrosine-protein kinase SYK	CHEMBL180022	Neratinib (INN, USAN)	Unknown	3	Moderate - Up	4	1	-	-	Curcumin	-	-	-tinib	tyrosine kinase inhibitors	-tinib
ENSMUSG00000021457	SYK	Tyrosine-protein kinase SYK	CHEMBL1287853	Fedratinib (INN, USAN)	Unknown	3	Moderate - Up	4	1	-	-	Curcumin	-	-	-tinib	tyrosine kinase inhibitors	-tinib
ENSMUSG00000021457	SYK	Tyrosine-protein kinase SYK	CHEMBL1230609	Foretinib (INN, USAN)	Unknown	2	Moderate - Up	4	1	-	-	Curcumin	-	-	-tinib	tyrosine kinase inhibitors	-tinib
ENSMUSG00000052889	PRKCB	Protein kinase C beta	CHEMBL91829	Ruboxistaurin (INN)	Unknown	3	Moderate - Up	4	1	-	-	Curcumin	-	-
ENSMUSG00000052889	PRKCB	Protein kinase C beta	CHEMBL362558	LY-2090314	Unknown	2	Moderate - Up	4	1	-	-	Curcumin	-	-
ENSMUSG00000052889	PRKCB	Protein kinase C beta	CHEMBL300138	Enzastaurin (INN); Enzastaurin HCl (USAN)	Unknown	3	Moderate - Up	4	1	-	-	Curcumin	-	-
ENSMUSG00000030867	PLK1	Serine/threonine-protein kinase PLK1	CHEMBL513909	BI-2536	Unknown	2	Moderate - Up	4	1	-	-	-	-	Rapa_Early
ENSMUSG00000030867	PLK1	Serine/threonine-protein kinase PLK1	CHEMBL475251	R-406	Unknown	2	Moderate - Up	4	1	-	-	-	-	Rapa_Early
ENSMUSG00000030867	PLK1	Serine/threonine-protein kinase PLK1	CHEMBL402548	Danusertib (INN)	Unknown	2	Moderate - Up	4	1	-	-	-	-	Rapa_Early
ENSMUSG00000030867	PLK1	Serine/threonine-protein kinase PLK1	CHEMBL1287853	Fedratinib (INN, USAN)	Unknown	3	Moderate - Up	4	1	-	-	-	-	Rapa_Early	-tinib	tyrosine kinase inhibitors	-tinib
ENSMUSG00000030867	PLK1	Serine/threonine-protein kinase PLK1	CHEMBL1241855	Rigosertib (INN, USAN); Rigosertib Sodium (USAN)	Unknown	3	Moderate - Up	4	1	-	-	-	-	Rapa_Early	-sertib	serine/threonine kinase inhibitors	-sertib
ENSMUSG00000030867	PLK1	Serine/threonine-protein kinase PLK1	CHEMBL1233528	Volasertib (INN, USAN); Volasertib Trihydrochloride (USAN)	Unknown	3	Moderate - Up	4	1	-	-	-	-	Rapa_Early	-sertib	serine/threonine kinase inhibitors	-sertib
ENSMUSG00000024620	PDGFRB	Platelet-derived growth factor receptor beta	CHEMBL91829	Ruboxistaurin (INN)	Unknown	3	Moderate - Up	4	1	-	-	Curcumin	-	-
ENSMUSG00000024620	PDGFRB	Platelet-derived growth factor receptor beta	CHEMBL608533	Midostaurin (INN, USAN)	Unknown	3	Moderate - Up	4	1	-	-	Curcumin	-	-
ENSMUSG00000024620	PDGFRB	Platelet-derived growth factor receptor beta	CHEMBL603469	Lestaurtinib (INN, USAN)	Unknown	3	Moderate - Up	4	1	-	-	Curcumin	-	-	-tinib	tyrosine kinase inhibitors	-tinib
ENSMUSG00000024620	PDGFRB	Platelet-derived growth factor receptor beta	CHEMBL572881	Motesanib (INN, USAN); Motesanib Diphosphate (USAN)	Unknown	3	Moderate - Up	4	1	-	-	Curcumin	-	-	-anib	angiogenesis inhibitors	-anib
ENSMUSG00000024620	PDGFRB	Platelet-derived growth factor receptor beta	CHEMBL572878	Tozasertib (INN, USAN); Tozasertib Lactate (USAN)	Unknown	2	Moderate - Up	4	1	-	-	Curcumin	-	-	-sertib	serine/threonine kinase inhibitors	-sertib
ENSMUSG00000024620	PDGFRB	Platelet-derived growth factor receptor beta	CHEMBL558752	RAF-265	Unknown	2	Moderate - Up	4	1	-	-	Curcumin	-	-
ENSMUSG00000024620	PDGFRB	Platelet-derived growth factor receptor beta	CHEMBL522892	Dovitinib (INN); Dovitinib Lactate (USAN)	Unknown	3	Moderate - Up	4	1	-	-	Curcumin	-	-	-tinib	tyrosine kinase inhibitors	-tinib
ENSMUSG00000024620	PDGFRB	Platelet-derived growth factor receptor beta	CHEMBL475251	R-406	Unknown	2	Moderate - Up	4	1	-	-	Curcumin	-	-
ENSMUSG00000024620	PDGFRB	Platelet-derived growth factor receptor beta	CHEMBL377300	Brivanib (USAN)	Unknown	3	Moderate - Up	4	1	-	-	Curcumin	-	-	-anib	angiogenesis inhibitors	-anib
ENSMUSG00000024620	PDGFRB	Platelet-derived growth factor receptor beta	CHEMBL31965	Canertinib (INN); Canertinib Dihydrochloride (USAN)	Unknown	3	Moderate - Up	4	1	-	-	Curcumin	-	-	-tinib	tyrosine kinase inhibitors	-tinib
ENSMUSG00000024620	PDGFRB	Platelet-derived growth factor receptor beta	CHEMBL300138	Enzastaurin (INN); Enzastaurin HCl (USAN)	Unknown	3	Moderate - Up	4	1	-	-	Curcumin	-	-
ENSMUSG00000024620	PDGFRB	Platelet-derived growth factor receptor beta	CHEMBL276711	Semaxanib (INN, USAN)	Unknown	3	Moderate - Up	4	1	-	-	Curcumin	-	-	-anib	angiogenesis inhibitors	-anib
ENSMUSG00000024620	PDGFRB	Platelet-derived growth factor receptor beta	CHEMBL223360	Linifanib (INN, USAN)	Unknown	3	Moderate - Up	4	1	-	-	Curcumin	-	-	-anib	angiogenesis inhibitors	-anib
ENSMUSG00000024620	PDGFRB	Platelet-derived growth factor receptor beta	CHEMBL1721885	SU-014813	Unknown	2	Moderate - Up	4	1	-	-	Curcumin	-	-
ENSMUSG00000024620	PDGFRB	Platelet-derived growth factor receptor beta	CHEMBL1287853	Fedratinib (INN, USAN)	Unknown	3	Moderate - Up	4	1	-	-	Curcumin	-	-	-tinib	tyrosine kinase inhibitors	-tinib
ENSMUSG00000024620	PDGFRB	Platelet-derived growth factor receptor beta	CHEMBL124660	Tandutinib (INN, USAN)	Unknown	2	Moderate - Up	4	1	-	-	Curcumin	-	-	-tinib	tyrosine kinase inhibitors	-tinib
ENSMUSG00000024620	PDGFRB	Platelet-derived growth factor receptor beta	CHEMBL1230609	Foretinib (INN, USAN)	Unknown	2	Moderate - Up	4	1	-	-	Curcumin	-	-	-tinib	tyrosine kinase inhibitors	-tinib
ENSMUSG00000024620	PDGFRB	Platelet-derived growth factor receptor beta	CHEMBL119385	VX-745	Unknown	2	Moderate - Up	4	1	-	-	Curcumin	-	-
ENSMUSG00000024620	PDGFRB	Platelet-derived growth factor receptor beta	CHEMBL105442	CI-1040	Unknown	2	Moderate - Up	4	1	-	-	Curcumin	-	-
ENSMUSG00000024620	PDGFRB	Platelet-derived growth factor receptor beta	CHEMBL103667	Doramapimod (INN, USAN); BIRB-796 (USAN)	Unknown	2	Moderate - Up	4	1	-	-	Curcumin	-	-	-imod	immunomodulators: mitogen-activated protein (MAP) kinase inhibitors	-imod (-mapimod)
ENSMUSG00000024620	PDGFRB	Platelet-derived growth factor receptor beta	CHEMBL101253	Vatalanib (INN, USAN)	Unknown	3	Moderate - Up	4	1	-	-	Curcumin	-	-	-anib	angiogenesis inhibitors	-anib
ENSMUSG00000003283	HCK	Tyrosine-protein kinase HCK	CHEMBL91829	Ruboxistaurin (INN)	Unknown	3	Moderate - Up	4	1	-	-	-	-	Rapa_Early
ENSMUSG00000003283	HCK	Tyrosine-protein kinase HCK	CHEMBL608533	Midostaurin (INN, USAN)	Unknown	3	Moderate - Up	4	1	-	-	-	-	Rapa_Early
ENSMUSG00000003283	HCK	Tyrosine-protein kinase HCK	CHEMBL607707	Pelitinib (INN, USAN)	Unknown	2	Moderate - Up	4	1	-	-	-	-	Rapa_Early	-tinib	tyrosine kinase inhibitors	-tinib
ENSMUSG00000003283	HCK	Tyrosine-protein kinase HCK	CHEMBL572881	Motesanib (INN, USAN); Motesanib Diphosphate (USAN)	Unknown	3	Moderate - Up	4	1	-	-	-	-	Rapa_Early	-anib	angiogenesis inhibitors	-anib
ENSMUSG00000003283	HCK	Tyrosine-protein kinase HCK	CHEMBL572878	Tozasertib (INN, USAN); Tozasertib Lactate (USAN)	Unknown	2	Moderate - Up	4	1	-	-	-	-	Rapa_Early	-sertib	serine/threonine kinase inhibitors	-sertib
ENSMUSG00000003283	HCK	Tyrosine-protein kinase HCK	CHEMBL558752	RAF-265	Unknown	2	Moderate - Up	4	1	-	-	-	-	Rapa_Early
ENSMUSG00000003283	HCK	Tyrosine-protein kinase HCK	CHEMBL522892	Dovitinib (INN); Dovitinib Lactate (USAN)	Unknown	3	Moderate - Up	4	1	-	-	-	-	Rapa_Early	-tinib	tyrosine kinase inhibitors	-tinib
ENSMUSG00000003283	HCK	Tyrosine-protein kinase HCK	CHEMBL475251	R-406	Unknown	2	Moderate - Up	4	1	-	-	-	-	Rapa_Early
ENSMUSG00000003283	HCK	Tyrosine-protein kinase HCK	CHEMBL377300	Brivanib (USAN)	Unknown	3	Moderate - Up	4	1	-	-	-	-	Rapa_Early	-anib	angiogenesis inhibitors	-anib
ENSMUSG00000003283	HCK	Tyrosine-protein kinase HCK	CHEMBL31965	Canertinib (INN); Canertinib Dihydrochloride (USAN)	Unknown	3	Moderate - Up	4	1	-	-	-	-	Rapa_Early	-tinib	tyrosine kinase inhibitors	-tinib
ENSMUSG00000003283	HCK	Tyrosine-protein kinase HCK	CHEMBL180022	Neratinib (INN, USAN)	Unknown	3	Moderate - Up	4	1	-	-	-	-	Rapa_Early	-tinib	tyrosine kinase inhibitors	-tinib
ENSMUSG00000003283	HCK	Tyrosine-protein kinase HCK	CHEMBL1721885	SU-014813	Unknown	2	Moderate - Up	4	1	-	-	-	-	Rapa_Early
ENSMUSG00000003283	HCK	Tyrosine-protein kinase HCK	CHEMBL1287853	Fedratinib (INN, USAN)	Unknown	3	Moderate - Up	4	1	-	-	-	-	Rapa_Early	-tinib	tyrosine kinase inhibitors	-tinib
ENSMUSG00000003283	HCK	Tyrosine-protein kinase HCK	CHEMBL1230609	Foretinib (INN, USAN)	Unknown	2	Moderate - Up	4	1	-	-	-	-	Rapa_Early	-tinib	tyrosine kinase inhibitors	-tinib
ENSMUSG00000003283	HCK	Tyrosine-protein kinase HCK	CHEMBL119385	VX-745	Unknown	2	Moderate - Up	4	1	-	-	-	-	Rapa_Early
ENSMUSG00000039145	CAMK1D	CaM kinase I delta	CHEMBL91829	Ruboxistaurin (INN)	Unknown	3	Moderate - Up	4	1	-	-	-	-	Rapa_Early
ENSMUSG00000039145	CAMK1D	CaM kinase I delta	CHEMBL608533	Midostaurin (INN, USAN)	Unknown	3	Moderate - Up	4	1	-	-	-	-	Rapa_Early
ENSMUSG00000039145	CAMK1D	CaM kinase I delta	CHEMBL607707	Pelitinib (INN, USAN)	Unknown	2	Moderate - Up	4	1	-	-	-	-	Rapa_Early	-tinib	tyrosine kinase inhibitors	-tinib
ENSMUSG00000039145	CAMK1D	CaM kinase I delta	CHEMBL572878	Tozasertib (INN, USAN); Tozasertib Lactate (USAN)	Unknown	2	Moderate - Up	4	1	-	-	-	-	Rapa_Early	-sertib	serine/threonine kinase inhibitors	-sertib
ENSMUSG00000039145	CAMK1D	CaM kinase I delta	CHEMBL513909	BI-2536	Unknown	2	Moderate - Up	4	1	-	-	-	-	Rapa_Early
ENSMUSG00000039145	CAMK1D	CaM kinase I delta	CHEMBL475251	R-406	Unknown	2	Moderate - Up	4	1	-	-	-	-	Rapa_Early
ENSMUSG00000039145	CAMK1D	CaM kinase I delta	CHEMBL180022	Neratinib (INN, USAN)	Unknown	3	Moderate - Up	4	1	-	-	-	-	Rapa_Early	-tinib	tyrosine kinase inhibitors	-tinib
ENSMUSG00000039145	CAMK1D	CaM kinase I delta	CHEMBL1721885	SU-014813	Unknown	2	Moderate - Up	4	1	-	-	-	-	Rapa_Early
ENSMUSG00000039145	CAMK1D	CaM kinase I delta	CHEMBL1287853	Fedratinib (INN, USAN)	Unknown	3	Moderate - Up	4	1	-	-	-	-	Rapa_Early	-tinib	tyrosine kinase inhibitors	-tinib
ENSMUSG00000039145	CAMK1D	CaM kinase I delta	CHEMBL1230609	Foretinib (INN, USAN)	Unknown	2	Moderate - Up	4	1	-	-	-	-	Rapa_Early	-tinib	tyrosine kinase inhibitors	-tinib
ENSMUSG00000057367	BIRC2	Baculoviral IAP repeat-containing protein 2	CHEMBL3039522	Birinapant (INN, USAN)	Unknown	2	Moderate - Up	4	1	-	-	Curcumin	-	-	-napant	inhibitor of apoptosis protein (IAP) inhibitors	-napant
ENSMUSG00000002602	AXL	Tyrosine-protein kinase receptor UFO	CHEMBL608533	Midostaurin (INN, USAN)	Unknown	3	Moderate - Up	4	1	-	-	-	-	Rapa_Early
ENSMUSG00000002602	AXL	Tyrosine-protein kinase receptor UFO	CHEMBL607707	Pelitinib (INN, USAN)	Unknown	2	Moderate - Up	4	1	-	-	-	-	Rapa_Early	-tinib	tyrosine kinase inhibitors	-tinib
ENSMUSG00000002602	AXL	Tyrosine-protein kinase receptor UFO	CHEMBL572878	Tozasertib (INN, USAN); Tozasertib Lactate (USAN)	Unknown	2	Moderate - Up	4	1	-	-	-	-	Rapa_Early	-sertib	serine/threonine kinase inhibitors	-sertib
ENSMUSG00000002602	AXL	Tyrosine-protein kinase receptor UFO	CHEMBL565612	Sotrastaurin (INN, USAN); Sotrastaurin Acetate (USAN)	Unknown	2	Moderate - Up	4	1	-	-	-	-	Rapa_Early
ENSMUSG00000002602	AXL	Tyrosine-protein kinase receptor UFO	CHEMBL522892	Dovitinib (INN); Dovitinib Lactate (USAN)	Unknown	3	Moderate - Up	4	1	-	-	-	-	Rapa_Early	-tinib	tyrosine kinase inhibitors	-tinib
ENSMUSG00000002602	AXL	Tyrosine-protein kinase receptor UFO	CHEMBL475251	R-406	Unknown	2	Moderate - Up	4	1	-	-	-	-	Rapa_Early
ENSMUSG00000002602	AXL	Tyrosine-protein kinase receptor UFO	CHEMBL428690	Alvocidib (INN, USAN); Alvocidib HCl (USAN)	Unknown	3	Moderate - Up	4	1	-	-	-	-	Rapa_Early
ENSMUSG00000002602	AXL	Tyrosine-protein kinase receptor UFO	CHEMBL31965	Canertinib (INN); Canertinib Dihydrochloride (USAN)	Unknown	3	Moderate - Up	4	1	-	-	-	-	Rapa_Early	-tinib	tyrosine kinase inhibitors	-tinib
ENSMUSG00000002602	AXL	Tyrosine-protein kinase receptor UFO	CHEMBL300138	Enzastaurin (INN); Enzastaurin HCl (USAN)	Unknown	3	Moderate - Up	4	1	-	-	-	-	Rapa_Early
ENSMUSG00000002602	AXL	Tyrosine-protein kinase receptor UFO	CHEMBL223360	Linifanib (INN, USAN)	Unknown	3	Moderate - Up	4	1	-	-	-	-	Rapa_Early	-anib	angiogenesis inhibitors	-anib
ENSMUSG00000002602	AXL	Tyrosine-protein kinase receptor UFO	CHEMBL180022	Neratinib (INN, USAN)	Unknown	3	Moderate - Up	4	1	-	-	-	-	Rapa_Early	-tinib	tyrosine kinase inhibitors	-tinib
ENSMUSG00000002602	AXL	Tyrosine-protein kinase receptor UFO	CHEMBL1721885	SU-014813	Unknown	2	Moderate - Up	4	1	-	-	-	-	Rapa_Early
ENSMUSG00000002602	AXL	Tyrosine-protein kinase receptor UFO	CHEMBL1287853	Fedratinib (INN, USAN)	Unknown	3	Moderate - Up	4	1	-	-	-	-	Rapa_Early	-tinib	tyrosine kinase inhibitors	-tinib
ENSMUSG00000002602	AXL	Tyrosine-protein kinase receptor UFO	CHEMBL124660	Tandutinib (INN, USAN)	Unknown	2	Moderate - Up	4	1	-	-	-	-	Rapa_Early	-tinib	tyrosine kinase inhibitors	-tinib
ENSMUSG00000002602	AXL	Tyrosine-protein kinase receptor UFO	CHEMBL1230609	Foretinib (INN, USAN)	Unknown	2	Moderate - Up	4	1	-	-	-	-	Rapa_Early	-tinib	tyrosine kinase inhibitors	-tinib
ENSMUSG00000027496	AURKA	Serine/threonine-protein kinase Aurora-A	CHEMBL608533	Midostaurin (INN, USAN)	Unknown	3	Moderate - Up	4	1	-	-	-	-	Rapa_Early
ENSMUSG00000027496	AURKA	Serine/threonine-protein kinase Aurora-A	CHEMBL572878	Tozasertib (INN, USAN); Tozasertib Lactate (USAN)	Unknown	2	Moderate - Up	4	1	-	-	-	-	Rapa_Early	-sertib	serine/threonine kinase inhibitors	-sertib
ENSMUSG00000027496	AURKA	Serine/threonine-protein kinase Aurora-A	CHEMBL495727	AT-9283	Unknown	2	Moderate - Up	4	1	-	-	-	-	Rapa_Early
ENSMUSG00000027496	AURKA	Serine/threonine-protein kinase Aurora-A	CHEMBL483158	Alisertib (INN, USAN); Alisertib Sodium (USAN)	Unknown	3	Moderate - Up	4	1	-	-	-	-	Rapa_Early	-sertib	serine/threonine kinase inhibitors	-sertib
ENSMUSG00000027496	AURKA	Serine/threonine-protein kinase Aurora-A	CHEMBL475251	R-406	Unknown	2	Moderate - Up	4	1	-	-	-	-	Rapa_Early
ENSMUSG00000027496	AURKA	Serine/threonine-protein kinase Aurora-A	CHEMBL415049	Barasertib (INN)	Unknown	3	Moderate - Up	4	1	-	-	-	-	Rapa_Early
ENSMUSG00000027496	AURKA	Serine/threonine-protein kinase Aurora-A	CHEMBL402548	Danusertib (INN)	Unknown	2	Moderate - Up	4	1	-	-	-	-	Rapa_Early
ENSMUSG00000027496	AURKA	Serine/threonine-protein kinase Aurora-A	CHEMBL223360	Linifanib (INN, USAN)	Unknown	3	Moderate - Up	4	1	-	-	-	-	Rapa_Early	-anib	angiogenesis inhibitors	-anib
ENSMUSG00000027496	AURKA	Serine/threonine-protein kinase Aurora-A	CHEMBL1980297	Ilorasertib (INN, USAN)	Unknown	2	Moderate - Up	4	1	-	-	-	-	Rapa_Early	-sertib	serine/threonine kinase inhibitors	-sertib
ENSMUSG00000027496	AURKA	Serine/threonine-protein kinase Aurora-A	CHEMBL1822792	MK-2461	Unknown	2	Moderate - Up	4	1	-	-	-	-	Rapa_Early
ENSMUSG00000027496	AURKA	Serine/threonine-protein kinase Aurora-A	CHEMBL1287853	Fedratinib (INN, USAN)	Unknown	3	Moderate - Up	4	1	-	-	-	-	Rapa_Early	-tinib	tyrosine kinase inhibitors	-tinib
ENSMUSG00000027496	AURKA	Serine/threonine-protein kinase Aurora-A	CHEMBL1230609	Foretinib (INN, USAN)	Unknown	2	Moderate - Up	4	1	-	-	-	-	Rapa_Early	-tinib	tyrosine kinase inhibitors	-tinib
ENSMUSG00000025758	PLK4	Serine/threonine-protein kinase PLK4	CHEMBL491473	Cediranib (INN, USAN); Cediranib Maleate (USAN)	TRUE	3	Advanced - Up	2	1	-	-	-	-	Rapa_Early	-anib	angiogenesis inhibitors	-anib	L01XE32	L01XE32 [Antineoplastic And Immunomodulating Agents:Antineoplastic Agents:Other Antineoplastic Agents:Protein kinase inhibitors]
ENSMUSG00000025758	PLK4	Serine/threonine-protein kinase PLK4	CHEMBL502835	Nintedanib (INN, USAN); Nintedanib Esylate (FDA, USAN)	TRUE	4	Advanced - Up	2	1	-	-	-	-	Rapa_Early	-anib	angiogenesis inhibitors	-anib	L01XE31	L01XE31 [Antineoplastic And Immunomodulating Agents:Antineoplastic Agents:Other Antineoplastic Agents:Protein kinase inhibitors]
ENSMUSG00000025758	PLK4	Serine/threonine-protein kinase PLK4	CHEMBL1789941	Ruxolitinib (INN, USAN); Ruxolitinib Phosphate (FDA, USAN)	TRUE	4	Advanced - Up	2	1	-	-	-	-	Rapa_Early	-tinib	tyrosine kinase inhibitors	-tinib	L01XE18	L01XE18 [Antineoplastic And Immunomodulating Agents:Antineoplastic Agents:Other Antineoplastic Agents:Protein kinase inhibitors]
ENSMUSG00000025758	PLK4	Serine/threonine-protein kinase PLK4	CHEMBL1289926	Axitinib (FDA, INN, USAN)	TRUE	4	Advanced - Up	2	1	-	-	-	-	Rapa_Early	-tinib	tyrosine kinase inhibitors	-tinib	L01XE17	L01XE17 [Antineoplastic And Immunomodulating Agents:Antineoplastic Agents:Other Antineoplastic Agents:Protein kinase inhibitors]
ENSMUSG00000025758	PLK4	Serine/threonine-protein kinase PLK4	CHEMBL601719	Crizotinib (FDA, INN, USAN)	TRUE	4	Advanced - Up	2	1	-	-	-	-	Rapa_Early	-tinib	tyrosine kinase inhibitors	-tinib	L01XE16	L01XE16 [Antineoplastic And Immunomodulating Agents:Antineoplastic Agents:Other Antineoplastic Agents:Protein kinase inhibitors]
ENSMUSG00000025758	PLK4	Serine/threonine-protein kinase PLK4	CHEMBL24828	Vandetanib (BAN, FDA, INN, USAN)	TRUE	4	Advanced - Up	2	1	-	-	-	-	Rapa_Early	-anib	angiogenesis inhibitors	-anib	L01XE12	L01XE12 [Antineoplastic And Immunomodulating Agents:Antineoplastic Agents:Other Antineoplastic Agents:Protein kinase inhibitors]
ENSMUSG00000025758	PLK4	Serine/threonine-protein kinase PLK4	CHEMBL477772	Pazopanib (INN); Pazopanib HCl (FDA, USAN)	TRUE	4	Advanced - Up	2	1	-	-	-	-	Rapa_Early	-anib	angiogenesis inhibitors	-anib	L01XE11	L01XE11 [Antineoplastic And Immunomodulating Agents:Antineoplastic Agents:Other Antineoplastic Agents:Protein kinase inhibitors]
ENSMUSG00000025758	PLK4	Serine/threonine-protein kinase PLK4	CHEMBL1336	Sorafenib (INN, USAN); Sorafenib Tosylate (FDA, USAN)	TRUE	4	Advanced - Up	2	1	-	-	-	-	Rapa_Early	-rafenib	raf kinase inhibitors	-rafenib	L01XE05	L01XE05 [Antineoplastic And Immunomodulating Agents:Antineoplastic Agents:Other Antineoplastic Agents:Protein kinase inhibitors]
ENSMUSG00000025758	PLK4	Serine/threonine-protein kinase PLK4	CHEMBL535	Sunitinib (INN); Sunitinib Malate (FDA)	TRUE	4	Advanced - Up	2	1	-	-	-	-	Rapa_Early	-tinib	tyrosine kinase inhibitors	-tinib	L01XE04	L01XE04 [Antineoplastic And Immunomodulating Agents:Antineoplastic Agents:Other Antineoplastic Agents:Protein kinase inhibitors]
ENSMUSG00000025758	PLK4	Serine/threonine-protein kinase PLK4	CHEMBL553	Erlotinib (INN); Erlotinib HCl (FDA, INN, USAN)	TRUE	4	Advanced - Up	2	1	-	-	-	-	Rapa_Early	-tinib	tyrosine kinase inhibitors	-tinib	L01XE03	L01XE03 [Antineoplastic And Immunomodulating Agents:Antineoplastic Agents:Other Antineoplastic Agents:Protein kinase inhibitors]
ENSMUSG00000025758	PLK4	Serine/threonine-protein kinase PLK4	CHEMBL941	Imatinib (BAN, INN); Imatinib mesylate (FDA)	TRUE	4	Advanced - Up	2	1	-	-	-	-	Rapa_Early	-tinib	tyrosine kinase inhibitors	-tinib	L01XE01	L01XE01 [Antineoplastic And Immunomodulating Agents:Antineoplastic Agents:Other Antineoplastic Agents:Protein kinase inhibitors]
ENSMUSG00000006728	CDK4	cyclin-dependent kinase-dependent kinase 4	CHEMBL502835	Nintedanib (INN, USAN); Nintedanib Esylate (FDA, USAN)	TRUE	4	Advanced - Up	2	1	-	-	-	Rapa_Late	-	-anib	angiogenesis inhibitors	-anib	L01XE31	L01XE31 [Antineoplastic And Immunomodulating Agents:Antineoplastic Agents:Other Antineoplastic Agents:Protein kinase inhibitors]
ENSMUSG00000006728	CDK4	cyclin-dependent kinase-dependent kinase 4	CHEMBL2403108	Ceritinib (FDA, INN, USAN)	TRUE	4	Advanced - Up	2	1	-	-	-	Rapa_Late	-	-tinib	tyrosine kinase inhibitors	-tinib	L01XE28	L01XE28 [Antineoplastic And Immunomodulating Agents:Antineoplastic Agents:Other Antineoplastic Agents:Protein kinase inhibitors]
ENSMUSG00000006728	CDK4	cyclin-dependent kinase-dependent kinase 4	CHEMBL535	Sunitinib (INN); Sunitinib Malate (FDA)	TRUE	4	Advanced - Up	2	1	-	-	-	Rapa_Late	-	-tinib	tyrosine kinase inhibitors	-tinib	L01XE04	L01XE04 [Antineoplastic And Immunomodulating Agents:Antineoplastic Agents:Other Antineoplastic Agents:Protein kinase inhibitors]
ENSMUSG00000027555	CA13	Carbonic anhydrase XIII	CHEMBL118	Celecoxib (BAN, FDA, INN, USAN)	TRUE	4	Advanced - Up	2	1	-	-	-	-	Rapa_Early	-coxib	cyclooxygenase-2 inhibitors	-coxib	L01XX33; M01AH01	L01XX33 [Antineoplastic And Immunomodulating Agents:Antineoplastic Agents:Other Antineoplastic Agents:Other antineoplastic agents]; M01AH01 [Musculo-Skeletal System:Antiinflammatory And Antirheumatic Products:Antiinflammatory And Antirheumatic Products, Non-Steroids:Coxibs]
ENSMUSG00000044583	TLR7	Toll-like receptor 7	CHEMBL1282	Imiquimod (BAN, FDA, INN, USAN)	FALSE	4	Advanced - Up	2	1	-	-	-	Rapa_Late	-	-imod	immunomodulators	-imod	D06BB10	D06BB10 [Dermatologicals:Antibiotics And Chemotherapeutics For Dermatological Use:Chemotherapeutics For Topical Use:Antivirals]
ENSMUSG00000004040	STAT3	Signal transducer and activator of transcription 3	CHEMBL1448	Niclosamide (BAN, FDA, INN, USAN)	FALSE	4	Advanced - Up	2	1	-	-	-	-	Rapa_Early				P02DA01	P02DA01 [Antiparasitic Products, Insecticides And Repellents:Anthelmintics:Anticestodals:Salicylic acid derivatives]
ENSMUSG00000027555	CA13	Carbonic anhydrase XIII	CHEMBL220491	Brinzolamide (BAN, FDA, INN, USAN, USP)	FALSE	4	Advanced - Up	2	1	-	-	-	-	Rapa_Early	-zolamide	carbonic anhydrase inhibitors	-zolamide	S01EC54; S01EC04	S01EC54 [Sensory Organs:Ophthalmologicals:Antiglaucoma Preparations And Miotics:Carbonic anhydrase inhibitors]; S01EC04 [Sensory Organs:Ophthalmologicals:Antiglaucoma Preparations And Miotics:Carbonic anhydrase inhibitors]
ENSMUSG00000027555	CA13	Carbonic anhydrase XIII	CHEMBL19	Methazolamide (BAN, FDA, INN, JAN, USP)	FALSE	4	Advanced - Up	2	1	-	-	-	-	Rapa_Early	-zolamide	carbonic anhydrase inhibitors	-zolamide	S01EC05	S01EC05 [Sensory Organs:Ophthalmologicals:Antiglaucoma Preparations And Miotics:Carbonic anhydrase inhibitors]
ENSMUSG00000027555	CA13	Carbonic anhydrase XIII	CHEMBL218490	Dorzolamide (BAN, INN); Dorzolamide HCl (FDA, USAN, USP)	FALSE	4	Advanced - Up	2	1	-	-	-	-	Rapa_Early	-zolamide	carbonic anhydrase inhibitors	-zolamide	S01EC03	S01EC03 [Sensory Organs:Ophthalmologicals:Antiglaucoma Preparations And Miotics:Carbonic anhydrase inhibitors]
ENSMUSG00000027555	CA13	Carbonic anhydrase XIII	CHEMBL17	Dichlorphenamide (FDA, USP); Diclofenamide (BAN, DCF, INN, JAN)	FALSE	4	Advanced - Up	2	1	-	-	-	-	Rapa_Early				S01EC02	S01EC02 [Sensory Organs:Ophthalmologicals:Antiglaucoma Preparations And Miotics:Carbonic anhydrase inhibitors]
ENSMUSG00000027555	CA13	Carbonic anhydrase XIII	CHEMBL20	Acetazolamide (BAN, FDA, INN, JAN, USP); Acetazolamide Sodium (FDA, JAN)	FALSE	4	Advanced - Up	2	1	-	-	-	-	Rapa_Early	-zolamide	carbonic anhydrase inhibitors	-zolamide	S01EC01	S01EC01 [Sensory Organs:Ophthalmologicals:Antiglaucoma Preparations And Miotics:Carbonic anhydrase inhibitors]
ENSMUSG00000027555	CA13	Carbonic anhydrase XIII	CHEMBL58323	Erlosamide (INN); Lacosamide (FDA, USAN)	FALSE	4	Advanced - Up	2	1	-	-	-	-	Rapa_Early				N03AX18	N03AX18 [Nervous System:Antiepileptics:Antiepileptics:Other antiepileptics]
ENSMUSG00000027555	CA13	Carbonic anhydrase XIII	CHEMBL750	Zonisamide (BAN, FDA, INN, JAN, USAN)	FALSE	4	Advanced - Up	2	1	-	-	-	-	Rapa_Early				N03AX15	N03AX15 [Nervous System:Antiepileptics:Antiepileptics:Other antiepileptics]
ENSMUSG00000027555	CA13	Carbonic anhydrase XIII	CHEMBL220492	Topiramate (BAN, FDA, INN, USAN)	FALSE	4	Advanced - Up	2	1	-	-	-	-	Rapa_Early				N03AX11	N03AX11 [Nervous System:Antiepileptics:Antiepileptics:Other antiepileptics]
ENSMUSG00000027555	CA13	Carbonic anhydrase XIII	CHEMBL865	Valdecoxib (BAN, FDA, INN, USAN)	FALSE	4	Advanced - Up	2	1	-	-	-	-	Rapa_Early	-coxib	cyclooxygenase-2 inhibitors	-coxib	M01AH03	M01AH03 [Musculo-Skeletal System:Antiinflammatory And Antirheumatic Products:Antiinflammatory And Antirheumatic Products, Non-Steroids:Coxibs]
ENSMUSG00000027555	CA13	Carbonic anhydrase XIII	CHEMBL21	Sulfanilamide (DCF, FDA, INN, MI, NF)	FALSE	4	Advanced - Up	2	1	-	-	-	-	Rapa_Early	sulfa-	antimicrobials (sulfonamides derivatives)	sulfa-	J01EB06; D06BA05	J01EB06 [Antiinfectives For Systemic Use:Antibacterials For Systemic Use:Sulfonamides And Trimethoprim:Short-acting sulfonamides]; D06BA05 [Dermatologicals:Antibiotics And Chemotherapeutics For Dermatological Use:Chemotherapeutics For Topical Use:Sulfonamides]
ENSMUSG00000027555	CA13	Carbonic anhydrase XIII	CHEMBL1356238	Pyrithione Zinc (BAN, FDA, INN, USAN); Pyrithione Sodium (USAN)	FALSE	4	Advanced - Up	2	1	-	-	-	-	Rapa_Early				D11AX12	D11AX12 [Dermatologicals:Other Dermatological Preparations:Other Dermatological Preparations:Other dermatologicals]
ENSMUSG00000027555	CA13	Carbonic anhydrase XIII	CHEMBL406	Indapamide (BAN, FDA, INN, JAN, USAN, USP)	FALSE	4	Advanced - Up	2	1	-	-	-	-	Rapa_Early	-pamide	diuretics (sulfamoylbenzoic acid derivatives)	-pamide	C03BA11	C03BA11 [Cardiovascular System:Diuretics:Low-Ceiling Diuretics, Excl. Thiazides:Sulfonamides, plain]
ENSMUSG00000027555	CA13	Carbonic anhydrase XIII	CHEMBL926	Dobutamine (BAN, INN, USAN, USP); Dobutamine HCl (BAN, FDA, JAN, USAN, USP)	FALSE	4	Advanced - Up	2	1	-	-	-	-	Rapa_Early				C01CA07	C01CA07 [Cardiovascular System:Cardiac Therapy:Cardiac Stimulants Excl. Cardiac Glycosides:Adrenergic and dopaminergic agents]
ENSMUSG00000027555	CA13	Carbonic anhydrase XIII	CHEMBL1401508	Silibinin (INN)	FALSE	2	Advanced - Up	2	1	-	-	-	-	Rapa_Early				A05BA03	A05BA03 [Alimentary Tract And Metabolism:Bile And Liver Therapy:Liver Therapy, Lipotropics:Liver therapy]
ENSMUSG00000044583	TLR7	Toll-like receptor 7	CHEMBL383322	Resiquimod (INN)	Unknown	2	Advanced - Up	2	1	-	-	-	Rapa_Late	-	-imod	immunomodulators	-imod
ENSMUSG00000004040	STAT3	Signal transducer and activator of transcription 3	CHEMBL1231124	AZD-1480	Unknown	2	Advanced - Up	2	1	-	-	-	-	Rapa_Early
ENSMUSG00000025758	PLK4	Serine/threonine-protein kinase PLK4	CHEMBL91829	Ruboxistaurin (INN)	Unknown	3	Advanced - Up	2	1	-	-	-	-	Rapa_Early
ENSMUSG00000025758	PLK4	Serine/threonine-protein kinase PLK4	CHEMBL608533	Midostaurin (INN, USAN)	Unknown	3	Advanced - Up	2	1	-	-	-	-	Rapa_Early
ENSMUSG00000025758	PLK4	Serine/threonine-protein kinase PLK4	CHEMBL572878	Tozasertib (INN, USAN); Tozasertib Lactate (USAN)	Unknown	2	Advanced - Up	2	1	-	-	-	-	Rapa_Early	-sertib	serine/threonine kinase inhibitors	-sertib
ENSMUSG00000025758	PLK4	Serine/threonine-protein kinase PLK4	CHEMBL521851	Pictilisib (INN, USAN)	Unknown	2	Advanced - Up	2	1	-	-	-	-	Rapa_Early
ENSMUSG00000025758	PLK4	Serine/threonine-protein kinase PLK4	CHEMBL475251	R-406	Unknown	2	Advanced - Up	2	1	-	-	-	-	Rapa_Early
ENSMUSG00000025758	PLK4	Serine/threonine-protein kinase PLK4	CHEMBL428690	Alvocidib (INN, USAN); Alvocidib HCl (USAN)	Unknown	3	Advanced - Up	2	1	-	-	-	-	Rapa_Early
ENSMUSG00000025758	PLK4	Serine/threonine-protein kinase PLK4	CHEMBL223360	Linifanib (INN, USAN)	Unknown	3	Advanced - Up	2	1	-	-	-	-	Rapa_Early	-anib	angiogenesis inhibitors	-anib
ENSMUSG00000025758	PLK4	Serine/threonine-protein kinase PLK4	CHEMBL1721885	SU-014813	Unknown	2	Advanced - Up	2	1	-	-	-	-	Rapa_Early
ENSMUSG00000025758	PLK4	Serine/threonine-protein kinase PLK4	CHEMBL1287853	Fedratinib (INN, USAN)	Unknown	3	Advanced - Up	2	1	-	-	-	-	Rapa_Early	-tinib	tyrosine kinase inhibitors	-tinib
ENSMUSG00000025758	PLK4	Serine/threonine-protein kinase PLK4	CHEMBL124660	Tandutinib (INN, USAN)	Unknown	2	Advanced - Up	2	1	-	-	-	-	Rapa_Early	-tinib	tyrosine kinase inhibitors	-tinib
ENSMUSG00000025758	PLK4	Serine/threonine-protein kinase PLK4	CHEMBL1230609	Foretinib (INN, USAN)	Unknown	2	Advanced - Up	2	1	-	-	-	-	Rapa_Early	-tinib	tyrosine kinase inhibitors	-tinib
ENSMUSG00000006728	CDK4	cyclin-dependent kinase-dependent kinase 4	CHEMBL91829	Ruboxistaurin (INN)	Unknown	3	Advanced - Up	2	1	-	-	-	Rapa_Late	-
ENSMUSG00000006728	CDK4	cyclin-dependent kinase-dependent kinase 4	CHEMBL603469	Lestaurtinib (INN, USAN)	Unknown	3	Advanced - Up	2	1	-	-	-	Rapa_Late	-	-tinib	tyrosine kinase inhibitors	-tinib
ENSMUSG00000006728	CDK4	cyclin-dependent kinase-dependent kinase 4	CHEMBL522892	Dovitinib (INN); Dovitinib Lactate (USAN)	Unknown	3	Advanced - Up	2	1	-	-	-	Rapa_Late	-	-tinib	tyrosine kinase inhibitors	-tinib
ENSMUSG00000006728	CDK4	cyclin-dependent kinase-dependent kinase 4	CHEMBL513909	BI-2536	Unknown	2	Advanced - Up	2	1	-	-	-	Rapa_Late	-
ENSMUSG00000006728	CDK4	cyclin-dependent kinase-dependent kinase 4	CHEMBL445813	AT-7519	Unknown	2	Advanced - Up	2	1	-	-	-	Rapa_Late	-
ENSMUSG00000006728	CDK4	cyclin-dependent kinase-dependent kinase 4	CHEMBL428690	Alvocidib (INN, USAN); Alvocidib HCl (USAN)	Unknown	3	Advanced - Up	2	1	-	-	-	Rapa_Late	-
ENSMUSG00000006728	CDK4	cyclin-dependent kinase-dependent kinase 4	CHEMBL384304	R-547; RG-547	Unknown	2	Advanced - Up	2	1	-	-	-	Rapa_Late	-
ENSMUSG00000006728	CDK4	cyclin-dependent kinase-dependent kinase 4	CHEMBL362558	LY-2090314	Unknown	2	Advanced - Up	2	1	-	-	-	Rapa_Late	-
ENSMUSG00000006728	CDK4	cyclin-dependent kinase-dependent kinase 4	CHEMBL3545110	Ribociclib (INN); Ribociclib succinate (USAN)	Unknown	3	Advanced - Up	2	1	-	-	-	Rapa_Late	-	-ciclib	cyclin-dependent kinase dependent kinase inhibitors	-ciclib
ENSMUSG00000006728	CDK4	cyclin-dependent kinase-dependent kinase 4	CHEMBL1721885	SU-014813	Unknown	2	Advanced - Up	2	1	-	-	-	Rapa_Late	-
ENSMUSG00000006728	CDK4	cyclin-dependent kinase-dependent kinase 4	CHEMBL1287853	Fedratinib (INN, USAN)	Unknown	3	Advanced - Up	2	1	-	-	-	Rapa_Late	-	-tinib	tyrosine kinase inhibitors	-tinib
ENSMUSG00000027555	CA13	Carbonic anhydrase XIII	CHEMBL18	Ethoxzolamide (FDA, MI, USP)	Unknown	4	Advanced - Up	2	1	-	-	-	-	Rapa_Early	-zolamide	carbonic anhydrase inhibitors	-zolamide
ENSMUSG00000020123	AVPR1A	Vasopressin V1a receptor	CHEMBL411	Diethylstilbestrol (BAN, FDA, INN, USP)	TRUE	4	Early - Up	1	1	Act_Short	-	-	-	-	-estr-	estrogens	-estr-	L02AA01; G03CB02; G03CC05	L02AA01 [Antineoplastic And Immunomodulating Agents:Endocrine Therapy:Hormones And Related Agents:Estrogens]; G03CB02 [Genito Urinary System And Sex Hormones:Sex Hormones And Modulators Of The Genital System:Estrogens:Synthetic estrogens, plain]; G03CC05 [Genito Urinary System And Sex Hormones:Sex Hormones And Modulators Of The Genital System:Estrogens:Estrogens, combinations with other drugs]
ENSMUSG00000058756	THRA	Thyroid hormone receptor alpha	CHEMBL41632	Tiratricol (INN, MI)	FALSE	2	Early - Up	1	1	-	-	-	-	Rapa_Early				H03AA04; D11AX08	H03AA04 [Systemic Hormonal Preparations, Excl. :Thyroid Therapy:Thyroid Preparations:Thyroid hormones]; D11AX08 [Dermatologicals:Other Dermatological Preparations:Other Dermatological Preparations:Other dermatologicals]
ENSMUSG00000058756	THRA	Thyroid hormone receptor alpha	CHEMBL1544	Liothyronine (BAN, INN); T3 (Liotrix) (FDA); Liothyronine Sodium (BAN, FDA, JAN, USP); Liothyronine (125I) (USAN); Liothyronine (131I) (USAN)	FALSE	4	Early - Up	1	1	-	-	-	-	Rapa_Early				H03AA02	H03AA02 [Systemic Hormonal Preparations, Excl. :Thyroid Therapy:Thyroid Preparations:Thyroid hormones]
ENSMUSG00000020123	AVPR1A	Vasopressin V1a receptor	CHEMBL163	Ritonavir (BAN, FDA, INN, USAN)	FALSE	4	Early - Up	1	1	Act_Short	-	-	-	-	-vir	antivirals: HIV protease inhibitors (saquinavir type)	-vir (-navir)	J05AE03	J05AE03 [Antiinfectives For Systemic Use:Antivirals For Systemic Use:Direct Acting Antivirals:Protease inhibitors]
ENSMUSG00000020123	AVPR1A	Vasopressin V1a receptor	CHEMBL114	Saquinavir (BAN, FDA, INN, USAN, USP); Saquinavir Mesylate (FDA, USAN, USP)	FALSE	4	Early - Up	1	1	Act_Short	-	-	-	-	-vir	antivirals: HIV protease inhibitors (saquinavir type)	-vir (-navir)	J05AE01	J05AE01 [Antiinfectives For Systemic Use:Antivirals For Systemic Use:Direct Acting Antivirals:Protease inhibitors]
ENSMUSG00000020123	AVPR1A	Vasopressin V1a receptor	CHEMBL3301668	Carbetocin (BAN, INN, MI)	FALSE	3	Early - Up	1	1	Act_Short	-	-	-	-	-tocin	oxytocin derivatives	-tocin	H01BB03	H01BB03 [Systemic Hormonal Preparations, Excl. :Pituitary And Hypothalamic Hormones And Analogues:Posterior Pituitary Lobe Hormones:Oxytocin and analogues]
ENSMUSG00000020123	AVPR1A	Vasopressin V1a receptor	CHEMBL395429	Oxytocin (BAN, FDA, INN, JAN, USP)	FALSE	4	Early - Up	1	1	Act_Short	-	-	-	-	-tocin	oxytocin derivatives	-tocin	H01BB02	H01BB02 [Systemic Hormonal Preparations, Excl. :Pituitary And Hypothalamic Hormones And Analogues:Posterior Pituitary Lobe Hormones:Oxytocin and analogues]
ENSMUSG00000020123	AVPR1A	Vasopressin V1a receptor	CHEMBL373742	Vasopressin (FDA, INN, USP)	FALSE	4	Early - Up	1	1	Act_Short	-	-	-	-	-pressin	vasoconstrictors (vasopressin derivatives)	-pressin	H01BA01	H01BA01 [Systemic Hormonal Preparations, Excl. :Pituitary And Hypothalamic Hormones And Analogues:Posterior Pituitary Lobe Hormones:Vasopressin and analogues]
ENSMUSG00000020123	AVPR1A	Vasopressin V1a receptor	CHEMBL382301	Atosiban (BAN, INN, USAN)	FALSE	3	Early - Up	1	1	Act_Short	-	-	-	-	-siban	oxytocin antagonists	-siban	G02CX01	G02CX01 [Genito Urinary System And Sex Hormones:Other Gynecologicals:Other Gynecologicals:Other gynecologicals]
ENSMUSG00000020123	AVPR1A	Vasopressin V1a receptor	CHEMBL1755	Conivaptan (INN); Conivaptan HCl (FDA, USAN)	FALSE	4	Early - Up	1	1	Act_Short	-	-	-	-	-vaptan	vasopressin receptor antagonists	-vaptan	C03XA02	C03XA02 [Cardiovascular System:Diuretics:Other Diuretics:Vasopressin antagonists]
ENSMUSG00000045875	ADRA1A	Alpha-1a adrenergic receptor	CHEMBL597	Phentolamine (BAN, INN); Phentolamine HCl (MI, USP); Phentolamine Mesilate (INN, JAN); Phentolamine Mesylate (FDA, USP)	FALSE	4	Early - Up	1	1	Act_Short	-	-	-	-				V03AB36; C04AB01	V03AB36 [Various:All Other Therapeutic Products:All Other Therapeutic Products:Antidotes]; C04AB01 [Cardiovascular System:Peripheral Vasodilators:Peripheral Vasodilators:Imidazoline derivatives]
ENSMUSG00000045875	ADRA1A	Alpha-1a adrenergic receptor	CHEMBL639	Azelastine (BAN, INN); Azelastine HCl (FDA, JAN, USAN)	FALSE	4	Early - Up	1	1	Act_Short	-	-	-	-	-astine	antihistaminics (histamine-H1 receptor antagonists)	-astine	S01GX07; R06AX19; R01AC03	S01GX07 [Sensory Organs:Ophthalmologicals:Decongestants And Antiallergics:Other antiallergics]; R06AX19 [Respiratory System:Antihistamines For Systemic Use:Antihistamines For Systemic Use:Other antihistamines for systemic use]; R01AC03 [Respiratory System:Nasal Preparations:Decongestants And Other Nasal Preparations For Topical Use:Antiallergic agents, excl. corticosteroids]
ENSMUSG00000045875	ADRA1A	Alpha-1a adrenergic receptor	CHEMBL1215	Phenylephrine (BAN, INN); Phenylephrine HCl (FDA, JAN, USP); Phenylephrine Bitartrate (FDA, USP)	FALSE	4	Early - Up	1	1	Act_Short	-	-	-	-				R01AB01; S01GA55; S01FB01; R01BA03; C01CA06; R01AA04; S01GA05; R01BA53	R01AB01 [Respiratory System:Nasal Preparations:Decongestants And Other Nasal Preparations For Topical Use:Sympathomimetics, combinations excl. corticosteroids]; S01GA55 [Sensory Organs:Ophthalmologicals:Decongestants And Antiallergics:Sympathomimetics used as decongestants]; S01FB01 [Sensory Organs:Ophthalmologicals:Mydriatics And Cycloplegics:Sympathomimetics excl. antiglaucoma preparations]; R0…
ENSMUSG00000045875	ADRA1A	Alpha-1a adrenergic receptor	CHEMBL312448	Xylometazoline (BAN, INN); Xylometazoline HCl (USP)	FALSE	3	Early - Up	1	1	Act_Short	-	-	-	-	-azoline	antihistamines/local vasoconstrictors (antazoline type)	-azoline	R01AA07; S01GA03; S01GA53; R01AB06	R01AA07 [Respiratory System:Nasal Preparations:Decongestants And Other Nasal Preparations For Topical Use:Sympathomimetics, plain]; S01GA03 [Sensory Organs:Ophthalmologicals:Decongestants And Antiallergics:Sympathomimetics used as decongestants]; S01GA53 [Sensory Organs:Ophthalmologicals:Decongestants And Antiallergics:Sympathomimetics used as decongestants]; R01AB06 [Respiratory System:Nasal Pre…
ENSMUSG00000045875	ADRA1A	Alpha-1a adrenergic receptor	CHEMBL1112	Aripiprazole (BAN, FDA, INN, USAN)	FALSE	4	Early - Up	1	1	Act_Short	-	-	-	-	-prazole	antiulcer agents (benzimidazole derivatives)	-prazole	N05AX12	N05AX12 [Nervous System:Psycholeptics:Antipsychotics:Other antipsychotics]
ENSMUSG00000045875	ADRA1A	Alpha-1a adrenergic receptor	CHEMBL85	Risperidone (BAN, FDA, INN, USAN)	FALSE	4	Early - Up	1	1	Act_Short	-	-	-	-	-peridone	antipsychotics (risperidone type)	-peridone	N05AX08	N05AX08 [Nervous System:Psycholeptics:Antipsychotics:Other antipsychotics]
ENSMUSG00000045875	ADRA1A	Alpha-1a adrenergic receptor	CHEMBL716	Quetiapine (BAN, INN); Quetiapine Fumarate (FDA, USAN)	FALSE	4	Early - Up	1	1	Act_Short	-	-	-	-	-tiapine	antipsychotics (dibenzothiazepine derivatives)	-tiapine	N05AH04	N05AH04 [Nervous System:Psycholeptics:Antipsychotics:Diazepines, oxazepines, thiazepines and oxepines]
ENSMUSG00000045875	ADRA1A	Alpha-1a adrenergic receptor	CHEMBL715	Olanzapine (BAN, FDA, INN, USAN); Olanzapine Pamoate (FDA, USAN)	FALSE	4	Early - Up	1	1	Act_Short	-	-	-	-	-pin(e)	tricyclic compounds	-pin(e)	N05AH03	N05AH03 [Nervous System:Psycholeptics:Antipsychotics:Diazepines, oxazepines, thiazepines and oxepines]
ENSMUSG00000045875	ADRA1A	Alpha-1a adrenergic receptor	CHEMBL42	Clozapine (BAN, FDA, INN, USAN, USP)	FALSE	4	Early - Up	1	1	Act_Short	-	-	-	-	-pin(e)	tricyclic compounds	-pin(e)	N05AH02	N05AH02 [Nervous System:Psycholeptics:Antipsychotics:Diazepines, oxazepines, thiazepines and oxepines]
ENSMUSG00000045875	ADRA1A	Alpha-1a adrenergic receptor	CHEMBL24778	Silodosin (FDA, INN)	FALSE	4	Early - Up	1	1	Act_Short	-	-	-	-				G04CA04	G04CA04 [Genito Urinary System And Sex Hormones:Urologicals:Drugs Used In Benign Prostatic Hypertrophy:Alpha-adrenoreceptor antagonists]
ENSMUSG00000045875	ADRA1A	Alpha-1a adrenergic receptor	CHEMBL611	Terazosin (BAN, INN); Terazosin HCl (FDA, JAN, USAN, USP)	FALSE	4	Early - Up	1	1	Act_Short	-	-	-	-	-azosin	antihypertensives (prazosin type)	-azosin	G04CA03	G04CA03 [Genito Urinary System And Sex Hormones:Urologicals:Drugs Used In Benign Prostatic Hypertrophy:Alpha-adrenoreceptor antagonists]
ENSMUSG00000045875	ADRA1A	Alpha-1a adrenergic receptor	CHEMBL836	Tamsulosin (BAN, INN); Tamsulosin HCl (FDA, JAN, USAN)	FALSE	4	Early - Up	1	1	Act_Short	-	-	-	-				G04CA02	G04CA02 [Genito Urinary System And Sex Hormones:Urologicals:Drugs Used In Benign Prostatic Hypertrophy:Alpha-adrenoreceptor antagonists]
ENSMUSG00000045875	ADRA1A	Alpha-1a adrenergic receptor	CHEMBL709	Alfuzosin (BAN, INN); Alfuzosin HCl (FDA, USAN)	FALSE	4	Early - Up	1	1	Act_Short	-	-	-	-				G04CA01	G04CA01 [Genito Urinary System And Sex Hormones:Urologicals:Drugs Used In Benign Prostatic Hypertrophy:Alpha-adrenoreceptor antagonists]
ENSMUSG00000045875	ADRA1A	Alpha-1a adrenergic receptor	CHEMBL15245	Yohimbine HCl (USP)	FALSE	3	Early - Up	1	1	Act_Short	-	-	-	-				G04BE04	G04BE04 [Genito Urinary System And Sex Hormones:Urologicals:Urologicals:Drugs used in erectile dysfunction]
ENSMUSG00000045875	ADRA1A	Alpha-1a adrenergic receptor	CHEMBL844	Brimonidine (BAN, INN); Brimonidine Tartrate (FDA, USAN)	FALSE	4	Early - Up	1	1	Act_Short	-	-	-	-				D11AX21; S01EA05	D11AX21 [Dermatologicals:Other Dermatological Preparations:Other Dermatological Preparations:Other dermatologicals]; S01EA05 [Sensory Organs:Ophthalmologicals:Antiglaucoma Preparations And Miotics:Sympathomimetics in glaucoma therapy]
ENSMUSG00000045875	ADRA1A	Alpha-1a adrenergic receptor	CHEMBL707	Doxazosin (BAN, INN); Doxazosin Mesilate (JAN); Doxazosin Mesylate (FDA, USAN)	FALSE	4	Early - Up	1	1	Act_Short	-	-	-	-	-azosin	antihypertensives (prazosin type)	-azosin	C02CA04	C02CA04 [Cardiovascular System:Antihypertensives:Antiadrenergic Agents, Peripherally Acting:Alpha-adrenoreceptor antagonists]
ENSMUSG00000045875	ADRA1A	Alpha-1a adrenergic receptor	CHEMBL2	Prazosin (BAN, INN); Prazosin HCl (FDA, JAN, USAN, USP)	FALSE	4	Early - Up	1	1	Act_Short	-	-	-	-	-azosin	antihypertensives (prazosin type)	-azosin	C02CA01	C02CA01 [Cardiovascular System:Antihypertensives:Antiadrenergic Agents, Peripherally Acting:Alpha-adrenoreceptor antagonists]
ENSMUSG00000045875	ADRA1A	Alpha-1a adrenergic receptor	CHEMBL1437	Norepinephrine (INN, JAN); Noradrenaline (BAN); Norepinephrine Bitartrate (FDA, USAN, USP); Norepinephrine HCl (JAN)	FALSE	4	Early - Up	1	1	Act_Short	-	-	-	-				C01CA03	C01CA03 [Cardiovascular System:Cardiac Therapy:Cardiac Stimulants Excl. Cardiac Glycosides:Adrenergic and dopaminergic agents]
ENSMUSG00000058756	THRA	Thyroid hormone receptor alpha	CHEMBL2035874	Eprotirome (INN)	Unknown	3	Early - Up	1	1	-	-	-	-	Rapa_Early
ENSMUSG00000020123	AVPR1A	Vasopressin V1a receptor	CHEMBL582857	Nelivaptan (INN)	Unknown	2	Early - Up	1	1	Act_Short	-	-	-	-
ENSMUSG00000020123	AVPR1A	Vasopressin V1a receptor	CHEMBL49429	Lixivaptan (INN, USAN)	Unknown	3	Early - Up	1	1	Act_Short	-	-	-	-	-vaptan	vasopressin receptor antagonists	-vaptan
ENSMUSG00000020123	AVPR1A	Vasopressin V1a receptor	CHEMBL419667	Relcovaptan (INN)	Unknown	2	Early - Up	1	1	Act_Short	-	-	-	-	-vaptan	vasopressin receptor antagonists	-vaptan
ENSMUSG00000020123	AVPR1A	Vasopressin V1a receptor	CHEMBL244243	SRX-246	Unknown	2	Early - Up	1	1	Act_Short	-	-	-	-
ENSMUSG00000020123	AVPR1A	Vasopressin V1a receptor	CHEMBL1817709	Selepressin (INN, USAN)	Unknown	2	Early - Up	1	1	Act_Short	-	-	-	-	-pressin	vasoconstrictors (vasopressin derivatives)	-pressin
ENSMUSG00000045875	ADRA1A	Alpha-1a adrenergic receptor	CHEMBL257978	Dabuzalgron (INN); Dabuzalgron HCl (USAN)	Unknown	2	Early - Up	1	1	Act_Short	-	-	-	-	-algron	alpha1- and alpha2-adrenoreceptor agonists	-algron
ENSMUSG00000045875	ADRA1A	Alpha-1a adrenergic receptor	CHEMBL142635	Naftopidil (INN)	Unknown	3	Early - Up	1	1	Act_Short	-	-	-	-	-dil	vasodilators (undefined group)	-dil
ENSMUSG00000050335	LGALS3	Galectin-3	CHEMBL417016	Lactose (JAN); Lactose, anhydrous (NF); Lactose Monohydrate (NF)	Unknown	3	Moderate - Up	9	1	-	-	-	-	Rapa_Early	lectin

## Sheet: B - Prioritization of Targets
Filtered data after prioritization
Supplementary Table 5B:
All drugs from sheet A, prioritized based on antineoplastic activity and Mode of Action as follows. 31 targets have antineoplastic activity filtred out (in yellow). Furthermore, 3 targets were filtered out to having a conflicting regulation affect when compared to the drugs mode of action. 29 targets remain and make our list of prioritzed targets
Prioritized targets
Targets that are excluded because they have opposite dysregulation in PKD compared to the mode of action of the drug
Targets that are excluded because they have antineoplastic activity
Target Information			Drug Information				Progression Profile Information
Mouse.gene.stable.ID	Associated.HomoSapiens.Gene.Name		No. Drugs Targeting it	Drugs	AntiNeoplastic	Mode_of_Action	Cluster Disease Stage	Cluster.ID	Number.of.Drugs.treatment.it.responds.to	Act_Short_Late	Act_Long	Curcumin	Rapa_Late	Rapa_Early
ENSMUSG00000058756	THRA		3	- Eprotirome (INN)- Tiratricol (INN, MI)- Liothyronine (BAN, INN)	FALSE		Early - Up	1	1	-	-	-	-	Rapa_Early
ENSMUSG00000002250	PPARD		7	- Rosiglitazone (BAN, INN)- Gamolenic Acid (BAN, INN)- GW590735- Naveglitazar (INN, USAN)- Icosapent (INN)- LY-518674- Bezafibrate (BAN, INN, JAN, USAN)	FALSE		Early - Up	1	2	Act_Short_Late	-	-	-	Rapa_Early
ENSMUSG00000040016	PTGER3		3	- Dinoprost (BAN, INN, JAN, USAN)- Dinoprostone (BAN, FDA, INN, JAN, USAN, USP)- Laropiprant (INN, USAN)	FALSE		Early - Up	13	1	Act_Short_Late	-	-	-	-
ENSMUSG00000066097	CYP2J2		21	- Clozapine (BAN, FDA, INN, USAN, USP)- Ceftriaxone (BAN, INN)- Verapamil (BAN, INN, USAN)- Telmisartan (BAN, FDA, INN, USAN)- Mibefradil (INN, BAN)- Chlorpromazine (BAN, FDA, INN, USP)- Amodiaquine (BAN, INN, USP)- Nifedipine (BAN, FDA, INN, JAN, USAN, USP)- Terfenadine (BAN, INN, JAN, USAN, USP)- Ticlopidine (BAN, INN)- Triamcinolone (BAN, FDA, INN, JAN, USP)- Perphenazine (BAN, FDA, INN, JAN, …	FALSE		Moderate - Down	7	3	Act_Short_Late	Act_Long	Curcumin	-	-
ENSMUSG00000029468	P2RX7		1	- CE-224535	Unknown	(ANTAGONIST;CE-224535)		4	2	-	Act_Long	Curcumin	-	-
ENSMUSG00000031844	HSD17B2		1	- Acetoxolone	FALSE		Moderate - Down	7	2	-	-	-	Rapa_Late	Rapa_Early
ENSMUSG00000060063	ALOX5AP		2	- Zileuton (BAN, FDA, INN, USAN, USP)- Fiboflapon (INN, USAN)	Unknown		Moderate - Up	9	1	-	-	-	-	Rapa_Early
ENSMUSG00000057367	BIRC2		1	- Birinapant (INN, USAN)	Unknown		Moderate - Up	4	1	-	-	Curcumin	-	-
ENSMUSG00000052889	PRKCB		3	- Ruboxistaurin (INN)- Enzastaurin (INN)- LY-2090314	Unknown	(INHIBITOR;Ruboxistaurin),(INHIBITOR;Enzastaurin)		4	1	-	-	Curcumin	-	-
ENSMUSG00000050335	LGALS3		1	- Lactose (JAN)	Unknown		Moderate - Up	9	1	-	-	-	-	Rapa_Early
ENSMUSG00000019942	CDK1		4	- Linifanib (INN, USAN)- R-547- Alvocidib (INN, USAN)- Seliciclib (INN)	Unknown		Moderate - Up	9	1	-	-	-	-	Rapa_Early
ENSMUSG00000049103	CCR2		4	- Amiodarone (BAN, INN, USAN)- Nifedipine (BAN, FDA, INN, JAN, USAN, USP)- Fasudil (INN)- Disulfiram (BAN, FDA, INN, JAN, USP)	FALSE		Moderate - Up	4	1	-	-	-	-	Rapa_Early
ENSMUSG00000048779	P2RY6		3	- Suramin Hexasodium (USAN)- Denufosol (INN)- Diquafosol (INN)	FALSE		Moderate - Up	9	1	-	-	-	-	Rapa_Early
ENSMUSG00000035385	CCL2		1	- Fasudil (INN)	FALSE		Moderate - Up	9	1	-	-	-	-	Rapa_Early
ENSMUSG00000029762	AKR1B10		4	- Tolrestat (BAN, INN, USAN)- Diclofenac (BAN, FDA, INN, USAN)- Enoxolone (BAN, DCF, INN, MI)- Mefenamic acid (BAN, FDA, INN, JAN, USAN, USP)	FALSE		Moderate - Up	9	1	-	-	-	-	Rapa_Early
ENSMUSG00000020828	PLD2		1	- Raloxifene (BAN, INN)	FALSE		Moderate - Up	5	1	-	Act_Long	-	-	-
ENSMUSG00000024935	SLC1A1		1	- Glutamic Acid (INN, USAN)	Unknown		Moderate - Down	7	1	-	-	Curcumin	-	-
ENSMUSG00000005981	TRAP1		2	- Ganetespib (INN, USAN)- Tanespimycin (INN, USAN)	Unknown		Moderate - Down	7	1	-	-	Curcumin	-	-
ENSMUSG00000050737	PTGES		1	- Indometacin (BAN, DCF, INN, JAN)	FALSE		Moderate - Down	7	1	-	-	-	Rapa_Late	-
ENSMUSG00000001467	CYP51A1		12	- Itraconazole (BAN, FDA, INN, JAN, USAN)- Econazole (BAN, INN, USAN)- Griseofulvin (BAN, INN, JAN, USP)- Tolnaftate (BAN, INN, JAN, USAN, USP)- Ketoconazole (BAN, FDA, INN, JAN, USAN, USP)- Terconazole (BAN, FDA, INN, USAN)- Testosterone (BAN, FDA, INN, USP)- Bifonazole (BAN, INN, JAN, USAN)- Fluconazole (BAN, FDA, INN, JAN, USAN, USP)- Miconazole (BAN, FDA, INN, JAN, USP)- Rifampicin (BAN, INN,…	FALSE		Moderate - Down	7	1	Act_Short_Late	-	-	-	-
ENSMUSG00000030357	FKBP4		1	- Biricodar (INN)	Unknown		Late - Down	10	2	Act_Short_Late	-	-	-	Rapa_Early
ENSMUSG00000018411	MAPT		2	- Lansoprazole (BAN, FDA, INN, USAN, USP)- Methylene Blue (BAN, USP)	FALSE		Advanced - Down	6	2	-	-	-	Rapa_Late	Rapa_Early
ENSMUSG00000029053	PRKCZ		1	- Enzastaurin (INN)	Unknown		Late - Down	10	1	Act_Short_Late	-	-	-	-
ENSMUSG00000033715	AKR1C1, AKR1C3,AKR1C2		3	- Medroxyprogesterone (BAN, INN)- Mefenamic acid (BAN, FDA, INN, JAN, USAN, USP)- Meclofenamic Acid (BAN, INN, USAN)	FALSE		Late - Down	10	1	-	-	-	Rapa_Late	-
ENSMUSG00000028692	AKR1A1		1	- Tolrestat (BAN, INN, USAN)	FALSE		Late - Down	10	1	Act_Short_Late	-	-	-	-
ENSMUSG00000004040	STAT3		2	- Niclosamide (BAN, FDA, INN, USAN)- AZD-1480	FALSE		Advanced - Up	2	1	-	-	-	-	Rapa_Early
ENSMUSG00000033174	MGLL		1	- Disulfiram (BAN, FDA, INN, JAN, USP)	FALSE		Advanced - Down	6	1	-	-	-	Rapa_Late	-
ENSMUSG00000024650	SLC22A6		20	- Diclofenac (BAN, FDA, INN, USAN)- Etodolac (BAN, FDA, INN, USAN, USP)- Adefovir (BAN, INN, USAN)- Cidofovir (BAN, FDA, INN, USAN)- Diflunisal (BAN, FDA, INN, JAN, USAN, USP)- Aminohippuric Acid (USP)- Flurbiprofen (BAN, FDA, INN, JAN, USAN, USP)- Cefadroxil (BAN, INN, JAN, USAN, USP)- Cefalotin (INN, BAN)- Octanoic Acid (INN, USAN)- Indometacin (BAN, DCF, INN, JAN)- Ibuprofen (BAN, FDA, INN, JA…	FALSE	(INHIBITOR;Probenecid	Late - Down	10	1	-	-	-	Rapa_Late	-
ENSMUSG00000045875	ADRA1A		20	- Phentolamine (BAN, INN)- Clozapine (BAN, FDA, INN, USAN, USP)- Silodosin (FDA, INN)- Prazosin (BAN, INN)- Risperidone (BAN, FDA, INN, USAN)- Tamsulosin (BAN, INN)- Azelastine (BAN, INN)- Quetiapine (BAN, INN)- Naftopidil (INN)- Alfuzosin (BAN, INN)- Brimonidine (BAN, INN)- Phenylephrine (BAN, INN)- Olanzapine (BAN, FDA, INN, USAN)- Norepinephrine (INN, JAN)- Xylometazoline (BAN, INN)- Yohimbine…	FALSE	(PARTIAL AGONIST;Dabuzalgron) ,(ANTAGONIST;Silodosin)	Early - Up	1	1	Act_Short_Late	-	-	-	-
ENSMUSG00000044583	TLR7		2	- Resiquimod (INN)- Imiquimod (BAN, FDA, INN, USAN)	FALSE	(AGONIST;Imiquimod)	Advanced - Up	2	1	-	-	-	Rapa_Late	-
ENSMUSG00000096852	CYP2D6		92	- Amoxapine (BAN, FDA, INN, JAN, USAN, USP)- Dimenhydrinate (BAN, FDA, INN, JAN, USP)- Propranolol (BAN, INN)- Methapyrilene (BAN, INN)- Econazole (BAN, INN, USAN)- Clomipramine (BAN, INN)- Risperidone (BAN, FDA, INN, USAN)- Sertraline (BAN, INN)- Metoclopramide (BAN, INN, JAN)- Fluvoxamine (BAN, INN)- GSK163090- Promazine (BAN, INN)- Mepyramine (INN, BAN)- Cobicistat (FDA, INN, USAN)- Oxiconazol…	TRUE		Advanced - Down	6	3	Act_Short_Late	-	-	Rapa_Late	Rapa_Early
ENSMUSG00000091813	CES2		1	- Flutamide (BAN, FDA, INN, USAN, USP)	TRUE		Late - Down	10	1	-	-	-	Rapa_Late	-
ENSMUSG00000067586	S1PR3		3	- Ponesimod (INN, USAN)- Siponimod (INN)- Fingolimod (INN, FDA)	TRUE		Moderate - Down	7	1	-	-	-	Rapa_Late	-
ENSMUSG00000062960	KDR		45	- Pelitinib (INN, USAN)- Danusertib (INN)- Vandetanib (BAN, FDA, INN, USAN)- MGCD-265- Cediranib (INN, USAN)- Quizartinib (INN, USAN)- Sunitinib (INN)- Tivozanib (INN, USAN)- RAF-265- Fedratinib (INN, USAN)- Tozasertib (INN, USAN)- Lenvatinib (INN, USAN)- CEP-1347- Neratinib (INN, USAN)- MK-2461- Sorafenib (INN, USAN)- Semaxanib (INN, USAN)- Erlotinib (INN)- Galunisertib (INN, USAN)- Gefitinib (B…	TRUE		Advanced - Down	6	1	Act_Short_Late	-	-	-	-
ENSMUSG00000061436	HIPK2		13	- Pictilisib (INN, USAN)- Foretinib (INN, USAN)- Nintedanib (INN, USAN)- Dovitinib (INN)- Alvocidib (INN, USAN)- R-406- Enzastaurin (INN)- Ruxolitinib (INN, USAN)- Bosutinib (INN, USAN)- Fedratinib (INN, USAN)- Ruboxistaurin (INN)- SU-014813- BI-2536	TRUE		Early - Up	12	1	-	-	Curcumin	-	-
ENSMUSG00000042349	IKBKE		13	- Foretinib (INN, USAN)- Tozasertib (INN, USAN)- Dovitinib (INN)- Alvocidib (INN, USAN)- Crizotinib (FDA, INN, USAN)- R-406- Nintedanib (INN, USAN)- Ruxolitinib (INN, USAN)- Sunitinib (INN)- Bosutinib (INN, USAN)- Fedratinib (INN, USAN)- Midostaurin (INN, USAN)- SU-014813	TRUE		Moderate - Up	4	3	-	Act_Long	Curcumin	-	Rapa_Early
ENSMUSG00000039936	PIK3CD		13	- Pictilisib (INN, USAN)- Caffeine (BAN, FDA, JAN, USP)- Idelalisib (FDA, INN, USAN)- TG100-115- Apitolisib (INN, USAN)- AZD-2014- Alpelisib (INN)- Dactolisib (INN, USAN)- Lestaurtinib (INN, USAN)- R-406- Taselisib (INN, USAN)- Theophylline (BAN, FDA, JAN, USP)- BI-2536	TRUE	(INHIBITOR;TG100-115)	Moderate - Up	4	3	-	Act_Long	Curcumin	-	Rapa_Early
ENSMUSG00000039656	RXRB		3	- Tretinoin (BAN, FDA, INN, USAN, USP)- Alitretinoin (BAN, FDA, INN, USAN)- Bexarotene (BAN, FDA, INN, USAN)	TRUE		Advanced - Down	6	1	-	-	-	-	Rapa_Early
ENSMUSG00000039145	CAMK1D		15	- Tofacitinib (INN, USAN)- Foretinib (INN, USAN)- Tozasertib (INN, USAN)- Neratinib (INN, USAN)- Bosutinib (INN, USAN)- R-406- Nintedanib (INN, USAN)- Ruxolitinib (INN, USAN)- Sunitinib (INN)- Fedratinib (INN, USAN)- Pelitinib (INN, USAN)- Ruboxistaurin (INN)- Midostaurin (INN, USAN)- SU-014813- BI-2536	TRUE		Moderate - Up	4	1	-	-	-	-	Rapa_Early
ENSMUSG00000032373	CA12		34	- Furosemide (BAN, FDA, INN, JAN, USAN, USP)- Brinzolamide (BAN, FDA, INN, USAN, USP)- Indapamide (BAN, FDA, INN, JAN, USAN, USP)- Valdecoxib (BAN, FDA, INN, USAN)- Celecoxib (BAN, FDA, INN, USAN)- Indisulam (BAN, INN, USAN)- Coumarin (MI, NF)- Pyrithione Zinc (BAN, FDA, INN, USAN)- Ethyl Parahydroxybenzoate (JAN)- Phenol (JAN, USP)- Irosustat (INN, USAN)- Methazolamide (BAN, FDA, INN, JAN, USP)-…	TRUE	(INHIBITOR;Dichlorphenamide),(INHIBITOR;Acetazolamide)	Early - Up	13	1	Act_Short_Late	-	-	-	-
ENSMUSG00000031392	IRAK1		18	- Axitinib (FDA, INN, USAN)- Dovitinib (INN)- Pazopanib (INN)- Neratinib (INN, USAN)- Vandetanib (BAN, FDA, INN, USAN)- Alvocidib (INN, USAN)- Crizotinib (FDA, INN, USAN)- R-406- Nintedanib (INN, USAN)- Gefitinib (BAN, FDA, INN, USAN)- Ruxolitinib (INN, USAN)- Bosutinib (INN, USAN)- Fedratinib (INN, USAN)- Afatinib (INN, USAN)- Canertinib (INN)- Imatinib (BAN, INN)- SU-014813- BI-2536	TRUE		Advanced – Down	6	1	-	-	-	Rapa_Late	-
ENSMUSG00000030867	PLK1		8	- Danusertib (INN)- Rigosertib (INN, USAN)- R-406- Ruxolitinib (INN, USAN)- Bosutinib (INN, USAN)- Fedratinib (INN, USAN)- Volasertib (INN, USAN)- BI-2536	TRUE	(INHIBITOR;BI-2536), (INHIBITOR;Volasertib)	Moderate - Up	4	1	-	-	-	-	Rapa_Early
ENSMUSG00000029648	FLT1		30	- Tozasertib (INN, USAN)- MK-2461- Vandetanib (BAN, FDA, INN, USAN)- Cediranib (INN, USAN)- Dasatinib (FDA, INN, USAN)- Sunitinib (INN)- Tivozanib (INN, USAN)- RAF-265- Fedratinib (INN, USAN)- CEP-1347- Sorafenib (INN, USAN)- Semaxanib (INN, USAN)- Erlotinib (INN)- Midostaurin (INN, USAN)- Nintedanib (INN, USAN)- PF-03715455- Dovitinib (INN)- Doramapimod (INN, USAN)- Motesanib (INN, USAN)- Foreti…	TRUE		Late - Down	10	1	Act_Short_Late	-	-	-	-
ENSMUSG00000029193	CCKAR		3	- Netazepide (INN)- Sincalide (BAN, FDA, INN, USAN, USP)- Paclitaxel (BAN, FDA, INN, USAN, USP)	TRUE		Late - Down	10	2	-	-	-	Rapa_Late	Rapa_Early
ENSMUSG00000027555	CA13		16	- Brinzolamide (BAN, FDA, INN, USAN, USP)- Erlosamide (INN)- Silibinin (INN)- Indapamide (BAN, FDA, INN, JAN, USAN, USP)- Valdecoxib (BAN, FDA, INN, USAN)- Celecoxib (BAN, FDA, INN, USAN)- Pyrithione Zinc (BAN, FDA, INN, USAN)- Sulfanilamide (DCF, FDA, INN, MI, NF)- Topiramate (BAN, FDA, INN, USAN)- Acetazolamide (BAN, FDA, INN, JAN, USP)- Ethoxzolamide (FDA, MI, USP)- Zonisamide (BAN, FDA, INN, …	TRUE		Advanced - Up	2	1	-	-	-	-	Rapa_Early
ENSMUSG00000027496	AURKA		19	- Erlotinib (INN)- Foretinib (INN, USAN)- Alisertib (INN, USAN)- Tozasertib (INN, USAN)- Crizotinib (FDA, INN, USAN)- Danusertib (INN)- Barasertib (INN)- MK-2461- Ilorasertib (INN, USAN)- Sorafenib (INN, USAN)- R-406- Linifanib (INN, USAN)- Pazopanib (INN)- Sunitinib (INN)- AT-9283- Axitinib (FDA, INN, USAN)- Dasatinib (FDA, INN, USAN)- Fedratinib (INN, USAN)- Midostaurin (INN, USAN)	TRUE	(INHIBITOR;AT-9283),(INHIBITOR;Alisertib)	Moderate - Up	4	1	-	-	-	-	Rapa_Early
ENSMUSG00000026094	STK17B		14	- Canertinib (INN)- Pelitinib (INN, USAN)- Dovitinib (INN)- Neratinib (INN, USAN)- Alvocidib (INN, USAN)- R-406- Nintedanib (INN, USAN)- Gefitinib (BAN, FDA, INN, USAN)- Ruxolitinib (INN, USAN)- Sunitinib (INN)- Erlotinib (INN)- Fedratinib (INN, USAN)- Midostaurin (INN, USAN)- SU-014813	TRUE		Moderate - Up	9	1	-	-	-	-	Rapa_Early
ENSMUSG00000025758	PLK4		22	- Tozasertib (INN, USAN)- Vandetanib (BAN, FDA, INN, USAN)- Cediranib (INN, USAN)- Ruxolitinib (INN, USAN)- Sunitinib (INN)- Fedratinib (INN, USAN)- Pictilisib (INN, USAN)- Alvocidib (INN, USAN)- Sorafenib (INN, USAN)- Erlotinib (INN)- Midostaurin (INN, USAN)- Nintedanib (INN, USAN)- Foretinib (INN, USAN)- Imatinib (BAN, INN)- Axitinib (FDA, INN, USAN)- Crizotinib (FDA, INN, USAN)- R-406- Linifan…	TRUE		Advanced - Up	2	1	-	-	-	-	Rapa_Early
ENSMUSG00000025358	CDK2		13	- Ceritinib (FDA, INN, USAN)- Seliciclib (INN)- Danusertib (INN)- Alvocidib (INN, USAN)- Sorafenib (INN, USAN)- Enzastaurin (INN)- Ribociclib (INN)- AT-7519- R-547- Saracatinib (INN, USAN)- UCN-01- Nintedanib (INN, USAN)- LY-2090314	TRUE		Moderate - Up	9	1	-	-	-	-	Rapa_Early
ENSMUSG00000024955	ESRRA		3	- Fulvestrant (BAN, FDA, INN, USAN)- Estradiol (BAN, FDA, INN, USP)- Tamoxifen (BAN, INN)	TRUE		Advanced - Down	6	1	-	Act_Long	-	-	-
ENSMUSG00000024620	PDGFRB		34	- Tozasertib (INN, USAN)- Vandetanib (BAN, FDA, INN, USAN)- Cediranib (INN, USAN)- Dasatinib (FDA, INN, USAN)- Sunitinib (INN)- RAF-265- Fedratinib (INN, USAN)- Sorafenib (INN, USAN)- Semaxanib (INN, USAN)- CI-1040- Erlotinib (INN)- Midostaurin (INN, USAN)- Nintedanib (INN, USAN)- Foretinib (INN, USAN)- Dovitinib (INN)- Lestaurtinib (INN, USAN)- Doramapimod (INN, USAN)- Motesanib (INN, USAN)- Nil…	TRUE	(INHIBITOR;Tandutinib)	Moderate - Up	4	1	-	-	Curcumin	-	-
ENSMUSG00000024338	PSMB8		1	- Bortezomib (BAN, FDA, INN, USAN)	TRUE		Moderate - Up	4	1	-	-	-	-	Rapa_Early
ENSMUSG00000021457	SYK		18	- R-343- Foretinib (INN, USAN)- Tozasertib (INN, USAN)- Ceritinib (FDA, INN, USAN)- Neratinib (INN, USAN)- Crizotinib (FDA, INN, USAN)- Bosutinib (INN, USAN)- Fostamatinib (INN, USAN)- R-406- Entospletinib (USAN)- Pazopanib (INN)- RAF-265- Fedratinib (INN, USAN)- Dasatinib (FDA, INN, USAN)- Pelitinib (INN, USAN)- Midostaurin (INN, USAN)- Imatinib (BAN, INN)- BI-2536	TRUE	(INHIBITOR;R-406),(INHIBITOR;Entospletinib),(INHIBITOR;Fostamatinib)	Moderate - Up	4	1	-	-	Curcumin	-	-
ENSMUSG00000020914	TOP2A		4	- Mitoxantrone (INN)- Doxorubicin (BAN, INN, USAN)- Amsacrine (BAN, INN, USAN)- Etoposide (BAN, FDA, INN, JAN, USAN, USP)	TRUE		Moderate - Up	9	1	-	-	-	-	Rapa_Early
ENSMUSG00000020829	SLC46A1		2	- Methotrexate (BAN, FDA, INN, JAN, USAN, USP)- Raltitrexed (BAN, INN, USAN)	TRUE		Moderate - Down	7	1	-	-	Curcumin	-	-
ENSMUSG00000020123	AVPR1A		13	- Oxytocin (BAN, FDA, INN, JAN, USP)- Atosiban (BAN, INN, USAN)- Selepressin (INN, USAN)- Nelivaptan (INN)- SRX-246- Conivaptan (INN)- Vasopressin (FDA, INN, USP)- Lixivaptan (INN, USAN)- Carbetocin (BAN, INN, MI)- Saquinavir (BAN, FDA, INN, USAN, USP)- Ritonavir (BAN, FDA, INN, USAN)- Relcovaptan (INN)- Diethylstilbestrol (BAN, FDA, INN, USP)	TRUE	(ANTAGONIST;Relcovaptan),(ANTAGONIST;SRX-246),(AGONIST;Selepressin)	Early - Up	1	1	Act_Short_Late	-	-	-	-
ENSMUSG00000006728	CDK4		14	- Nintedanib (INN, USAN)- Dovitinib (INN)- Ceritinib (FDA, INN, USAN)- Alvocidib (INN, USAN)- Lestaurtinib (INN, USAN)- SU-014813- Ribociclib (INN)- Sunitinib (INN)- AT-7519- Fedratinib (INN, USAN)- Ruboxistaurin (INN)- LY-2090314- R-547- BI-2536	TRUE	(INHIBITOR;Ribociclib),(INHIBITOR;R-547),(INHIBITOR;Alvocidib)	Advanced - Up	2	1	-	-	-	Rapa_Late	-
ENSMUSG00000003283	HCK		28	- Tozasertib (INN, USAN)- Vandetanib (BAN, FDA, INN, USAN)- Cediranib (INN, USAN)- Dasatinib (FDA, INN, USAN)- Sunitinib (INN)- RAF-265- Fedratinib (INN, USAN)- Neratinib (INN, USAN)- Sorafenib (INN, USAN)- Erlotinib (INN)- Gefitinib (BAN, FDA, INN, USAN)- Midostaurin (INN, USAN)- Nintedanib (INN, USAN)- Foretinib (INN, USAN)- Dovitinib (INN)- Pelitinib (INN, USAN)- Afatinib (INN, USAN)- Motesani…	TRUE		Moderate - Up	4	1	-	-	-	-	Rapa_Early
ENSMUSG00000002602	AXL		26	- Tozasertib (INN, USAN)- Vandetanib (BAN, FDA, INN, USAN)- Cediranib (INN, USAN)- Sunitinib (INN)- Fedratinib (INN, USAN)- Neratinib (INN, USAN)- Alvocidib (INN, USAN)- Sorafenib (INN, USAN)- Erlotinib (INN)- Gefitinib (BAN, FDA, INN, USAN)- Midostaurin (INN, USAN)- Nintedanib (INN, USAN)- Foretinib (INN, USAN)- Dovitinib (INN)- Pelitinib (INN, USAN)- Afatinib (INN, USAN)- Bosutinib (INN, USAN)-…	TRUE		Moderate - Up	4	1	-	-	-	-	Rapa_Early
ENSMUSG00000001761	SMO		2	- Erismodegib (USAN)- Vismodegib (FDA, INN, USAN)	TRUE		Early - Up	13	1	-	-	-	-	Rapa_Early
ENSMUSG00000000805	CA4		34	- Furosemide (BAN, FDA, INN, JAN, USAN, USP)- Brinzolamide (BAN, FDA, INN, USAN, USP)- Sodium citrate (FDA, JAN, USP)- Indapamide (BAN, FDA, INN, JAN, USAN, USP)- Valdecoxib (BAN, FDA, INN, USAN)- Celecoxib (BAN, FDA, INN, USAN)- Coumarin (MI, NF)- Pyrithione Zinc (BAN, FDA, INN, USAN)- Phenol (JAN, USP)- Irosustat (INN, USAN)- Methazolamide (BAN, FDA, INN, JAN, USP)- Salicylic Acid (JAN, USP)- C…	TRUE	(INHIBITOR;Methazolamide),(INHIBITOR;Dichlorphenamide),(INHIBITOR;Acetazolamide),(INHIBITOR;Topiramate)	Late - Down	10	4	Act_Short_Late	Act_Long	-	Rapa_Late	Rapa_Early
